# Supplementary material for: The Plasma DIA-Based Quantitative Proteomics Reveals the Pathogenic Pathways and New Biomarkers in Cervical Cancer and High Grade Squamous Intraepithelial Lesion
Source: J Clin Med. 2022 Dec 1;11(23):7155. doi: 10.3390/jcm11237155 (PMC9736146; doi:10.3390/jcm11237155)
Supplement: Supplementary file 1 [file jcm-11-07155-s001.zip]

Archive with 7 entries (7 files):
- jcm-2011552-Supplementary Figures.pdf
- jcm-2011552-Supplementary Tables/Supplementary Table S1 Identified proteins.xlsx
- jcm-2011552-Supplementary Tables/Supplementary Table S2 Identified peptides.xlsx
- jcm-2011552-Supplementary Tables/Supplementary Table S3 243 DEPs.xlsx
- jcm-2011552-Supplementary Tables/Supplementary Table S4 List of protein quantification and differential analysis - +¦¦+.xlsx
- jcm-2011552-Supplementary Tables/Supplementary Table S5 GO results among the three groups.xlsx
- jcm-2011552-Supplementary Tables/Supplementary Table S6 KEGG results among the three groups.xlsx
