# Supplementary material for: The Plasma DIA-Based Quantitative Proteomics Reveals the Pathogenic Pathways and New Biomarkers in Cervical Cancer and High Grade Squamous Intraepithelial Lesion
Source: J Clin Med. 2022 Dec 1;11(23):7155. doi: 10.3390/jcm11237155 (PMC9736146; doi:10.3390/jcm11237155)
Supplement: Supplementary file 1 [file jcm-11-07155-s001.zip › jcm-2011552-Supplementary Tables/Supplementary Table S3 243 DEPs.xlsx]

## Sheet: HSIL_vs_CK DEPs
Protein	PG.ProteinAccessions	PG.Genes	SequenceNumber	HSIL/CK	t test p value
Q0ZCH4	Q0ZCH4		1	5.44012	0.000136011
C9JF17	C9JF17;P05090	APOD	12	5.19305	0.0316937
A0A5C2G173	A0A5C2G173		1	4.34965	0.0145449
A0A5C2G1I8	A0A5C2G1I8		2	4.1243	0.0326002
A0A2U8J8Y8	A0A2U8J8Y8	IgH	1	3.57487	0.0116417
A0A5C2G5V9	A0A5C2G5V9		1	2.96103	0.0239117
A0A1W2PRM8	A0A1W2PRM8	GABRG2	1	2.89342	8.73642e-10
A0A1L7B5J3	A0A1L7B5J3	SERPINA1	2	2.61853	0.00222564
A0A5C2G291	A0A5C2G291		2	2.56315	0.0313301
F5H5D3	F5H5D3;Q53GA7;Q9BQE3	TUBA1C;;TUBA1C	4	2.49007	0.0387
A0A5C2GBQ0	A0A5C2GBQ0		1	2.48744	0.00813785
A0A5C2G668	A0A5C2G668		1	2.44438	0.0228088
E7EQ64	E7EQ64;P07477	PRSS1	4	2.4337	0.0194642
A0A5C2GJI8	A0A5C2GJI8		1	2.4046	0.000294779
A0A5C2GV10	A0A5C2GV10		1	2.30127	0.00477141
A0A5C2GIT5	A0A5C2GIT5		2	2.29024	0.0225099
A0A5C2GVK5	A0A5C2GVK5;A0A5C2GVN7;A0A5C2GWS8;A0A5C2GYM2;A0A5C2H0V0;A0A5C2H0W9;A0A5C2H0X8		2	2.26095	0.0438928
A0A5C2G3Y2	A0A5C2G3Y2		1	2.18679	0.000836566
A0A5C2FUC4	A0A5C2FUC4;A0A5C2FZR0		1	2.16571	0.00216699
A0A5C2G0F4	A0A5C2G0F4;A0A5C2G277;A0A5C2G395;A0A5C2G645;A0A5C2GAW1;A0A5C2GKX9		1	2.10229	0.0076209
Q6N095	Q6N095	DKFZp686K03196	1	2.0535	0.0145134
A0A024R104	A0A024R104;Q12860	CNTN1	8	2.02557	0.0172016
A0A087X0M8	A0A087X0M8;B3KX75;O00533	CHL1;;CHL1	10	2.02084	0.00140737
A2NYV1	A2NYV1		2	2.00982	0.0118285
P06702	P06702	S100A9	10	1.97739	0.0102314
A0A5C2GIJ0	A0A5C2GIJ0		1	1.97566	0.0127524
Q86UX7	Q86UX7	FERMT3	28	1.9721	0.0241862
A0A5C2GY47	A0A5C2GY47		1	1.96277	0.0197495
A0A5C2GIM0	A0A5C2GIM0;A0A5C2GKC6		1	1.95271	0.0072093
A0A5C2GVP3	A0A5C2GVP3		1	1.9346	0.000884275
A0A5C2G367	A0A5C2G367;A0A5C2G398		1	1.93459	0.0187765
A0A0A0MTH3	A0A0A0MTH3;Q13418;V9HWF0	ILK;ILK;HEL-S-28	10	1.91835	0.0132114
A0A5C2GN80	A0A5C2GN80		2	1.91582	0.0431599
A0A0A0MRA3	A0A0A0MRA3;A0A0A0MTS7;C0JYZ2;D3DPF9;D3DPG0;Q8WZ42	TTN	2	1.91423	2.23131e-06
A0A5C2GFN5	A0A5C2GFN5		3	1.90194	0.000313668
A0A5C2GH83	A0A5C2GH83		1	1.89849	0.0206111
A0A5C2GG88	A0A5C2GG88		1	1.89822	0.000160692
A0A5C2G569	A0A5C2G569		3	1.88516	0.00423067
A0A384MTL2	A0A384MTL2;P37802	;TAGLN2	16	1.87351	0.0380614
A0A5C2GWU4	A0A5C2GWU4		3	1.87072	0.0277267
D3DPK5	D3DPK5;Q5T123;Q86Z22;Q9H299	SH3BGRL3;SH3BGRL3;HEL-S-297;SH3BGRL3	3	1.86029	0.0358299
E9PKE3	E9PKE3;P11142;V9HW22	HSPA8;HSPA8;HEL-S-72p	26	1.85178	0.012346
A0A5C2GG86	A0A5C2GG86		1	1.80183	0.043448
A0A5C2GDX4	A0A5C2GDX4		2	1.80091	0.000236401
A0M8Q6	A0M8Q6	IGLC7	3	1.76974	0.00866602
Q9Y490	Q9Y490	TLN1	132	1.76747	0.0326108
A0A5C2FXR4	A0A5C2FXR4		2	1.75789	0.0150224
A0A5C2FU57	A0A5C2FU57		1	1.75674	0.00739902
A0A5C2GX76	A0A5C2GX76		1	1.75358	0.018327
A0A5C2GCB3	A0A5C2GCB3		2	1.74187	0.000675944
A0A5C2FYM6	A0A5C2FYM6;A0A5C2GGD3		2	1.73291	0.0133398
A0A5C2GET5	A0A5C2GET5		2	1.73066	0.0187593
Q9H4B7	Q9H4B7	TUBB1	11	1.7056	0.042684
A0A0G2JSC0	A0A0G2JSC0;A0A5C2FZ04;A0A5C2GZQ1;Q5NV82	IGLV5-45;;;V4-2	5	1.7001	0.0311179
O75083	O75083;Q53GN4;Q59ER5;V9HWG7	WDR1;WDR1;;HEL-S-52	13	1.69521	0.00973115
P48740	P48740	MASP1	20	1.69464	0.00664758
A0N5G1	A0N5G1	V-kappa-1	2	1.68969	0.000486151
A0A2U8J8Z1	A0A2U8J8Z1	IgH	1	1.6892	0.00938139
A0A2U8J969	A0A2U8J969;A0A5C2G6D0	IgH;	1	1.68817	0.01032
A0A5C2G6K6	A0A5C2G6K6		1	1.66732	0.0257741
A0A5C2GG93	A0A5C2GG93;A0A5C2GM99		1	1.6669	0.000667214
A0A5C2GBZ9	A0A5C2GBZ9		1	1.65495	0.0016426
A0A5C2FW68	A0A5C2FW68		1	1.65464	0.00754722
A0A5C2FY75	A0A5C2FY75		4	1.65453	0.0136475
A0A5C2GN46	A0A5C2GN46		1	1.64914	0.0137909
A0A5C2G678	A0A5C2G678		3	1.64701	0.00249112
A0A5C2GVI3	A0A5C2GVI3		1	1.63505	0.0058061
G3V3A0	G3V3A0	SERPINA3	5	1.63484	0.0202881
A0A5C2G9T5	A0A5C2G9T5;A0A5C2GS04		1	1.62841	0.00702732
P05160	P05160	F13B	16	1.62398	0.0417077
A0A5C2G0S8	A0A5C2G0S8		1	1.61998	0.0313861
A0A5C2GL38	A0A5C2GL38		1	1.61997	0.0265687
A0A024R0T8	A0A024R0T8;K7ERI9;P02654	APOC1	12	1.59601	0.000500405
A0A5C2GNP9	A0A5C2GNP9		2	1.59423	0.00168242
A0A5C2GBL4	A0A5C2GBL4		2	1.58583	0.00633776
A0A5C2GZU5	A0A5C2GZU5		1	1.58401	0.000356365
A0A5C2GGN9	A0A5C2GGN9		2	1.56975	0.0169463
A0A5C2GMD1	A0A5C2GMD1		10	1.5659	0.000908236
A0A5C2GA89	A0A5C2GA89		1	1.56191	0.00589007
A0A0C4DH33	A0A0C4DH33;A0A109PT03	IGHV1-24;	3	1.55795	0.0183589
A0A5C2FXI8	A0A5C2FXI8		1	1.55503	0.00628009
A0A0S2Z3F6	A0A0S2Z3F6;A8K6C1;P11597	CETP;;CETP	10	1.55464	0.00139449
A0A5C2GFJ5	A0A5C2GFJ5;A0A5C2GGE0		1	1.55113	0.0450066
P23528	P23528;V9HWI5	CFL1;HEL-S-15	8	1.54123	0.0026936
A0A449C188	A0A449C188;A0A5C2FUW6;A0A5C2FW42;A0A5C2FXE2;A0A5C2FYF3;A0A5C2G084;A0A5C2G1E3;A0A5C2G1L5;A0A5C2G1M7;A0A5C2G1U2;A0A5C2G2G8;A0A5C2G2J9;A0A5C2G2T2;A0A5C2G337;A0A5C2G3N4;A0A5C2G431;A0A5C2G454;A0A5C2G4A6;A0A5C2G4B9;A0A5C2G503;A0A5C2G5B2;A0A5C2G6B4;A0A5C2G6T3;A0A5C2G7J6;A0A5C2G7K1;A0A5C2G882;A0A5C2G9X7;A0A5C2GCH0;A0A5C2GCQ5	IGLV2-14;;;;;;;;;;;;;;;;;;;;;;;;;;;;	3	1.53086	0.0126165
A0A5C2GG67	A0A5C2GG67		1	1.52297	0.0455932
P04406	P04406;V9HVZ4	GAPDH;HEL-S-162eP	20	1.52108	0.0219965
A0A5C2G2E1	A0A5C2G2E1		5	1.51933	0.00570463
A8K8Z4	A8K8Z4		3	1.51104	0.0123672
A0A5C2GPQ1	A0A5C2GPQ1		1	1.50506	0.0251818
A3KPE2	A3KPE2;B0YIW2;P02656	APOC3	12	1.50017	0.00273127
A0A5C2GEA7	A0A5C2GEA7		1	0.658489	0.00431481
O75460	O75460	ERN1	2	0.639262	0.0146525
A0A5C2GAR7	A0A5C2GAR7		2	0.629108	0.0235325
A0A5C2GL86	A0A5C2GL86		1	0.627012	0.031578
A0A5C2GEI2	A0A5C2GEI2		3	0.606131	0.004854
A0A5C2GAU4	A0A5C2GAU4		1	0.60518	0.00548686
A0A5C2GCN1	A0A5C2GCN1		1	0.591511	0.0105854
A0A5C2GNU3	A0A5C2GNU3		2	0.561162	0.00400452
A0A5C2G7Z8	A0A5C2G7Z8;A0A5C2GBM7;A0A5C2GIG4;A0A5C2GKN7;P01817	;;;;IGHV2-5	4	0.558724	0.0415331
A0A5C2FTV4	A0A5C2FTV4		1	0.437372	0.0449974
A0A024RAY9	A0A024RAY9;A0A1B0GU45;B4DZV0;F5H006;F8W9L6;Q12912	LRMP;LRMP;;LRMP;LRMP;LRMP	1	0.0891031	0.00423362

## Sheet: CC_vs_HSIL DEPs
Protein	PG.ProteinAccessions	PG.Genes	CC/HSIL	t test p value
A0A024RAY9	A0A024RAY9;A0A1B0GU45;B4DZV0;F5H006;F8W9L6;Q12912	LRMP;LRMP;;LRMP;LRMP;LRMP	17.8452	0.00199287
A0A5C2G035	A0A5C2G035;A0A5C2G1S5		2.57363	0.0131798
A0A5C2GSZ9	A0A5C2GSZ9		2.28218	0.000551613
A0A5C2GKD2	A0A5C2GKD2		1.88007	0.00581342
P02763	P02763;V9HWF6	ORM1;HEL-S-153w	1.82797	2.87526e-05
A0A5C2GR58	A0A5C2GR58		1.79899	0.0149896
A0A5C2FUR3	A0A5C2FUR3		1.74851	0.00581407
P24593	P24593	IGFBP5	1.70082	0.00253275
A0A5C2GVM3	A0A5C2GVM3		1.59036	0.0256468
B4E2S7	B4E2S7;P13473	;LAMP2	1.5645	0.000517061
B2RBF5	B2RBF5;B4DQ98;Q01459	;;CTBS	1.53646	0.0375558
A0A140VKE9	A0A140VKE9;B4DPZ3;E7EMU4;E7EQL5;E7EQU2;E7ESD3;E7EV09;Q13409;Q59GU5	;;DYNC1I2;DYNC1I2;DYNC1I2;DYNC1I2;DYNC1I2;DYNC1I2;	1.52368	0.0014386
A8K6C9	A8K6C9;E3UN46;P01344	;IGF2;IGF2	1.51935	0.0433612
A0A5C2G943	A0A5C2G943		0.663102	0.00708091
A0A024R0T8	A0A024R0T8;K7ERI9;P02654	APOC1	0.661494	0.00449337
A0A0B4J1U3	A0A0B4J1U3;A0A5C2G456;A0A5C2GD47;A0A5C2GUS2;A0A5C2GUT6;Q5NV67;Q5NV70	IGLV1-36;;;;;V1-11;V1-11	0.654701	0.0314199
Q0ZCF6	Q0ZCF6		0.654679	0.00472968
A0A5C2G9K4	A0A5C2G9K4		0.654345	0.00285326
B3KXX0	B3KXX0;H0Y332;Q14DD4;Q3LIE1;Q5JRH0;Q5T5C0	;STXBP5;STXBP5;Nbla04300;STXBP5;STXBP5	0.652423	0.00898935
A0A4P8J559	A0A4P8J559		0.647478	0.0383258
A0A5C2FU57	A0A5C2FU57		0.645302	0.0432042
A0A5C2GDN3	A0A5C2GDN3		0.643796	0.00358216
A0A075B6K4	A0A075B6K4	IGLV3-10	0.640814	0.0364096
O00391	O00391	QSOX1	0.625647	0.000108117
A0A5C2GCH9	A0A5C2GCH9		0.615904	0.0364245
P48740	P48740	MASP1	0.610584	0.00372423
A0A5C2GMF3	A0A5C2GMF3		0.609042	0.00656288
A0A5C2GEF3	A0A5C2GEF3;A0A5C2GM73;P0DP01	;;IGHV1-8	0.601352	0.000765286
A0A2U8J8Z1	A0A2U8J8Z1	IgH	0.58229	0.0052917
A0A5C2FUK0	A0A5C2FUK0		0.581983	0.0282294
A0A5C2GQ97	A0A5C2GQ97		0.575305	0.0149443
A0A5C2GQ76	A0A5C2GQ76		0.572199	0.00376463
A0A0G2JSC0	A0A0G2JSC0;A0A5C2FZ04;A0A5C2GZQ1;Q5NV82	IGLV5-45;;;V4-2	0.560491	0.0124932
Q6N095	Q6N095	DKFZp686K03196	0.55643	0.0377131
A0A5C2G1X5	A0A5C2G1X5		0.555726	0.000245109
A0A5C2GH64	A0A5C2GH64		0.549161	0.0265811
P02776	P02776	PF4	0.544606	0.0103953
A0A5C2G569	A0A5C2G569		0.539937	0.00633175
P10720	P10720	PF4V1	0.529649	0.0284265
A0A5C2G4U8	A0A5C2G4U8		0.519833	0.00345525
A0A5C2GA09	A0A5C2GA09		0.508173	0.0001303
A0A5C2GPD5	A0A5C2GPD5		0.503943	0.000490465
A0A5C2GV10	A0A5C2GV10		0.497734	0.0238869
A0A5C2G668	A0A5C2G668		0.491886	0.0469289
A0A5C2GL38	A0A5C2GL38		0.485357	0.00361445
A0A5C2GE98	A0A5C2GE98		0.48028	0.0213852
A0A286YES1	A0A286YES1;A0A4W9A917;P01860;Q5EBM2;Q6N030	IGHG3;IGHG3;IGHG3;;DKFZp686I15212	0.462141	0.000318966
A0A5C2G3Y2	A0A5C2G3Y2		0.44465	0.000305991
A0A5C2FTA1	A0A5C2FTA1		0.433769	0.00773476
A0A5C2GPZ7	A0A5C2GPZ7		0.424831	0.00853925
A0A5C2GHK7	A0A5C2GHK7;A0A5C2GRU3;A0A5C2GW05		0.423334	0.000693031
A0A024R6N9	A0A024R6N9;P05154	SERPINA5	0.416333	0.00100568
A0A5C2GCN1	A0A5C2GCN1		0.410842	0.00481462
A0A5C2G291	A0A5C2G291		0.40258	0.033228
A0A5C2GHB1	A0A5C2GHB1		0.389929	1.2034e-07
A0A075B6I0	A0A075B6I0;A0A5C2FY00;A0A5C2FZD1;A0A5C2G224;A0A5C2GKZ6;A0A5C2GNP8;A0A5C2GTL7;A0A5C2GU70;A0A5C2GV40;A0A5C2H0K2;A0A5C2H228;Q5NV62	IGLV8-61;;;;;;;;;;;V3-4	0.386882	0.0012689
A0A5C2GGN9	A0A5C2GGN9		0.303984	3.16418e-06
A0A2Y9CYF2	A0A2Y9CYF2	IgH	0.299763	0.00146334
A0A5C2GKB5	A0A5C2GKB5		0.191519	0.023097
A0A5C2G173	A0A5C2G173		0.152568	0.00574233

## Sheet: CC_vs_CK DEPs
Protein	PG.ProteinAccessions	PG.Genes	CC/CK	t test p value
P40197	P40197	GP5	3.23163	0.0152366
Q0ZCH4	Q0ZCH4		2.88342	0.0203384
A0A024RCJ2	A0A024RCJ2;P06899;P23527;P33778;Q16778	HIST1H2BJ;H2BC11;HIST1H2BO;HIST1H2BB;HIST2H2BE	2.5117	0.0288619
Q86UX7	Q86UX7	FERMT3	2.49399	0.0126869
A0A5C2FUC4	A0A5C2FUC4;A0A5C2FZR0		2.47714	0.00258764
P05109	P05109	S100A8	2.45406	0.028377
A0A5C2FXR4	A0A5C2FXR4		2.44013	0.0124857
A0A1L7B5J3	A0A1L7B5J3	SERPINA1	2.4225	2.36049e-05
A0A5C2GBQ0	A0A5C2GBQ0		2.41171	0.0369921
A0A5C2GJI8	A0A5C2GJI8		2.2935	0.00397964
A0A5C2G6J3	A0A5C2G6J3		2.26066	0.0360497
A0A5C2G542	A0A5C2G542		2.16493	0.0398612
A0A5C2FYM6	A0A5C2FYM6;A0A5C2GGD3		2.14992	0.00304012
P06702	P06702	S100A9	2.07766	0.0042965
A0A5C2GWU4	A0A5C2GWU4		1.98578	0.0309016
A0A1W2PRM8	A0A1W2PRM8	GABRG2	1.94969	0.000159197
A0A5C2FWS8	A0A5C2FWS8		1.91154	0.00190494
A0A384NPR0	A0A384NPR0;J3KNB4;P49913	;CAMP;CAMP	1.89574	0.00123548
A0A5C2GDX4	A0A5C2GDX4		1.89108	0.000911979
A0A090N7U9	A0A090N7U9;Q99969	RARRES2	1.88333	0.00424871
A8K486	A8K486;B2RE56;P62937;V9HWF5	;;PPIA;HEL-S-69p	1.84167	0.0460222
A0A5C2FV64	A0A5C2FV64;A0A5C2GKK0		1.7879	0.0219386
P24593	P24593	IGFBP5	1.75132	0.00146485
A0A5C2H036	A0A5C2H036		1.73084	0.0341848
A0A5C2G0F4	A0A5C2G0F4;A0A5C2G277;A0A5C2G395;A0A5C2G645;A0A5C2GAW1;A0A5C2GKX9		1.7136	0.0347733
A0A5C2G9T5	A0A5C2G9T5;A0A5C2GS04		1.70895	0.0428884
A0A5C2GVI3	A0A5C2GVI3		1.69623	0.0103633
A0A5C2G678	A0A5C2G678		1.69304	0.0153781
A0A5C2GG46	A0A5C2GG46		1.6792	0.00181384
A8K6C9	A8K6C9;E3UN46;P01344	;IGF2;IGF2	1.66188	0.0255687
A0A5C2G1V0	A0A5C2G1V0		1.65432	0.0182587
P23528	P23528;V9HWI5	CFL1;HEL-S-15	1.61351	0.00760594
D3DQH8	D3DQH8;P09486	SPARC	1.60567	0.00577084
Q13790	Q13790	APOF	1.60447	1.18004e-05
A0A5C2GQ18	A0A5C2GQ18		1.60263	0.0363967
A0A5C2GAC5	A0A5C2GAC5		1.59636	0.0231715
A0A5C2G2E1	A0A5C2G2E1		1.59473	0.00228546
A0A5C2G0S8	A0A5C2G0S8		1.59328	0.0210609
A2JA17	A2JA17		1.58118	0.00814087
P02763	P02763;V9HWF6	ORM1;HEL-S-153w	1.57615	0.00075428
A0A5C2GSZ9	A0A5C2GSZ9		1.57337	0.0304971
A0A5C2GNS1	A0A5C2GNS1		1.56301	0.0215165
Q6MZX7	Q6MZX7	DKFZp686M24218	1.55868	0.0157094
Q92496	Q92496	CFHR4	1.54784	0.015545
A0A0A0MRA3	A0A0A0MRA3;A0A0A0MTS7;C0JYZ2;D3DPF9;D3DPG0;Q8WZ42	TTN	1.54482	8.87536e-05
A0A5C2GET5	A0A5C2GET5		1.53332	0.0330371
A0A5C2G367	A0A5C2G367;A0A5C2G398		1.53131	0.0460183
A0A5C2GW70	A0A5C2GW70		1.52715	0.0188003
A0A5C2GY47	A0A5C2GY47		1.52168	0.040941
A0A5C2GG88	A0A5C2GG88		1.51747	0.0104067
A0A5C2GBZ9	A0A5C2GBZ9		1.51093	0.0140248
A0A5C2GFM6	A0A5C2GFM6		0.665585	0.00415233
A0A5C2GLP6	A0A5C2GLP6		0.655529	0.0112904
A0A5C2H1J2	A0A5C2H1J2		0.644629	0.0154844
A0A5C2G047	A0A5C2G047		0.642787	0.00315094
A0A5C2G0K7	A0A5C2G0K7		0.639427	0.0408065
A0A5C2GAC3	A0A5C2GAC3		0.636128	0.00334487
A0A5C2GHK7	A0A5C2GHK7;A0A5C2GRU3;A0A5C2GW05		0.626284	0.00468459
A0A5C2GP91	A0A5C2GP91		0.621749	0.0134809
A0A5C2GAT8	A0A5C2GAT8		0.613771	0.00511647
Q9BWP8	Q9BWP8	COLEC11	0.613575	0.0184689
A0A5C2GIJ5	A0A5C2GIJ5		0.609529	0.00123265
A0A5C2G048	A0A5C2G048		0.595639	0.00174033
A0A5C2GC74	A0A5C2GC74		0.593229	0.000461082
A0A5C2G4U8	A0A5C2G4U8		0.593159	0.0332497
A0A2U8J8Z6	A0A2U8J8Z6	IgH	0.576811	0.0231452
A0A286YES1	A0A286YES1;A0A4W9A917;P01860;Q5EBM2;Q6N030	IGHG3;IGHG3;IGHG3;;DKFZp686I15212	0.550635	0.0245036
A0A024R462	A0A024R462	FN1	0.540151	0.00641952
B0ZBE2	B0ZBE2;P01019	AGT	0.520023	0.00412927
A0A5C2GHB1	A0A5C2GHB1		0.518942	0.00489528
B4DHZ6	B4DHZ6	TF	0.516471	8.58238e-05
A0A2U8J9A8	A0A2U8J9A8;A0A5C2GB29;A0A5C2GFB9	IgH;;	0.509552	0.00255986
A0A5C2GC20	A0A5C2GC20		0.504984	0.0358546
B4DPP8	B4DPP8;D3DNU8	;KNG1	0.490789	0.0031737
A0A5C2GGN9	A0A5C2GGN9		0.477181	0.00555253
P10720	P10720	PF4V1	0.434961	0.00305904
A0A5C2G6I5	A0A5C2G6I5		0.410042	0.0180289
A0A5C2GPZ7	A0A5C2GPZ7		0.377374	0.00807512
A0A2Y9CYF2	A0A2Y9CYF2	IgH	0.307677	0.00214121
A0A5C2GKB5	A0A5C2GKB5		0.244233	0.011991
A0A5C2GCN1	A0A5C2GCN1		0.243018	1.70342e-06
