# Supplementary material for: The Plasma DIA-Based Quantitative Proteomics Reveals the Pathogenic Pathways and New Biomarkers in Cervical Cancer and High Grade Squamous Intraepithelial Lesion
Source: J Clin Med. 2022 Dec 1;11(23):7155. doi: 10.3390/jcm11237155 (PMC9736146; doi:10.3390/jcm11237155)
Supplement: Supplementary file 1 [file jcm-11-07155-s001.zip › jcm-2011552-Supplementary Tables/Supplementary Table S4 List of protein quantification and differential analysis - +¦¦+.xlsx]

## Sheet: HSIL_vs_CK显著性差异分析
Protein	Protein Description	Gene Name	PG.ProteinGroups	PG.ProteinAccessions	PG.Genes	PG.ProteinDescriptions	PG.ProteinNames	SequenceNumber	HSIL1	HSIL2	HSIL3	HSIL4	HSIL5	HSIL6	HSIL7	HSIL8	HSIL9	HSIL10	HSIL11	HSIL12	HSIL13	HSIL14	HSIL15	HSIL16	HSIL17	HSIL18	HSIL19	HSIL20	average HSIL	Normal1	Normal2	Normal3	Normal4	Normal5	Normal6	Normal7	Normal8	Normal9	Normal10	Normal11	Normal12	Normal13	Normal14	Normal15	Normal16	Normal17	Normal18	Normal19	Normal20
Q0ZCH4	Immunglobulin heavy chain variable region (Fragment)		Q0ZCH4	Q0ZCH4		Immunglobulin heavy chain variable region (Fragment)	Q0ZCH4_HUMAN	1	48723.3	752640	123668	350364	681242	55310	444865	585972	680245	84589.8	62019.4	276301	488397	59934.7	88745.2	33832.5	722228	497674	198448	67973.4	315159	59608.4	47547.8	36832.6	46958.1	42757	58176.3	53906.6	39491.9	21484.7	31513	43549.4	67182.5	57619.2	68331.4	33623.6	11410.5	33151.8	83401.5	269714	52386.8
C9JF17	Apolipoprotein D (Fragment)	APOD	C9JF17;P05090	C9JF17;P05090	APOD	Apolipoprotein D (Fragment);Apolipoprotein D	C9JF17_HUMAN;APOD_HUMAN	12	67723	81814.9	42088.7	42780.7	1.38309e+06	23725.3	13131.8	29954.8	2204213	53485.7		74337.4	36772.3	19480.9	1.69283e+06	256246	34928.4	885254	2.09009e+06	19226.6	476377	38950.3	140890	48476.6	49034.4	71311.4	87828.8	49895.9	54082.3	28444.3	30888.4	76731.6	79824.3	71863.4	311193	101222	84320.4	72663.9	324842	39027.8	73182.7
A0A5C2G173	IGL c2300_light_IGKV1D-13_IGKJ4 (Fragment)		A0A5C2G173	A0A5C2G173		IGL c2300_light_IGKV1D-13_IGKJ4 (Fragment)	A0A5C2G173_HUMAN	1	33297.7	20995.3	640060	523322	524742	1.08977e+06	140942	369095	444497	673878	99966.6	16549.2	44169.3	21779.4	15654.8	15440.5	68458.6	15521.1	25297.5	29369.4	240640	32445.5	436457	90765.4	87091.7	44410.6	27047.2	13879.8	7052.61	12383.7	45904.4	37494.5	19979.4	16142.3	10452.6	11862.7	10201.2	19072.2	129132	46149.2	8558.36
A0A5C2G1I8	IGL c2992_light_IGLV3-25_IGLJ2 (Fragment)		A0A5C2G1I8	A0A5C2G1I8		IGL c2992_light_IGLV3-25_IGLJ2 (Fragment)	A0A5C2G1I8_HUMAN	2	6607.75	1.05981e+06	9583.95	306024	29411.5	982350	537021	1.28318e+06	1.15403e+06					844247		546275	238427	2.01986e+06		3.44585e+06	890190	1.63895e+06			19401.9	24492.7		153512	153691	10248.2	3725.01	14624.5			3590.37	208645	332903		26294.5
A0A2U8J8Y8	Ig heavy chain variable region (Fragment)	IgH	A0A2U8J8Y8	A0A2U8J8Y8	IgH	Ig heavy chain variable region (Fragment)	A0A2U8J8Y8_HUMAN	1	4708611	6352591	4.99458e+06	3.30383e+06	83252.1	98422.8		2996198	2.55787e+06	4452995	86411.2	2455876	38235.4	4874267	50617.8	6115020	106614	35777.9	33485.6	36408	2.28321e+06	33124.9	3.14531e+06	43408.8	3107455	43487.3	54780.4	37530.6	436441	70020.3	44940.6	58152.2	108753	94968.1	4.97796e+06	59646.6	81123.7	45028.4	135975	51311.3	144276
A0A5C2G5V9	IGH c356_heavy__IGHV3-43_IGHD3-9_IGHJ3 (Fragment)		A0A5C2G5V9	A0A5C2G5V9		IGH c356_heavy__IGHV3-43_IGHD3-9_IGHJ3 (Fragment)	A0A5C2G5V9_HUMAN	1	509120	635785	1.62057e+06	746436	1.02194e+06	965383	180993	550215	174753	1.23533e+06	1.00457e+06	142840	177802	1.29123e+06	791339	159284	917912	5.56558e+06	634853	549337	943763	423796	813286	210338	432993	956786	306218	169559	313605	138620	197945	209004	204321	539480	379298	59395.2	188399	65254.3	165175	246255	354830
A0A1W2PRM8	Gamma-aminobutyric acid receptor subunit gamma-2 (Fragment)	GABRG2	A0A1W2PRM8	A0A1W2PRM8	GABRG2	Gamma-aminobutyric acid receptor subunit gamma-2 (Fragment)	A0A1W2PRM8_HUMAN	1	13075.7	17853	15854.4	15846.4	15813.4	16877.8	12676.2	18188.3	19086.6	10098.7	6715.88	11713.2	7706.55	7884.57	6795.22	19460.8	16110.5	19724.5	15485.1	17218	14209.2	14176.9	7428.02	8258.92	3865.15	4764.13	5150.13	3510.12	4516.63	4224.73	2493.99	5424.48	5352.23	6275.58	1285.14	3756.91	4566.64	3432.91	2339.55	3968.25	3427.26
A0A1L7B5J3	Alpha-1-antitrypsin short transcript variant 1C4	SERPINA1	A0A1L7B5J3	A0A1L7B5J3	SERPINA1	Alpha-1-antitrypsin short transcript variant 1C4	A0A1L7B5J3_HUMAN	2	449960	233877	71680	114835	98218.9	254226	197360	196324	189839	91164.4	143958	41546.3	309956	35140.4	104516	28781.7	106966	38265.3	24841	14053.2	137275	112973	57414.3	32438.8	23251.5	45222.5	33826.7	53102.9	74945.6	24704.5	47780.7	74225.4	51593.3	74348.4	30987.8	12410.8	26397	107997	30990	65973.7	67907.4
A0A5C2G291	IGL c453_light_IGKV3-11_IGKJ5 (Fragment)		A0A5C2G291	A0A5C2G291		IGL c453_light_IGKV3-11_IGKJ5 (Fragment)	A0A5C2G291_HUMAN	2	33274.8	64537.6	345121	89867.5	683049	302484	922107	79591.6	329776	203924	286119		84630.4	30993.5	46687.8	696536	41892.5	674099		130735	280301			111125	94620.8	52085.2	99555.8	40094.9	111189	627492	30102	32616.3	67349.9	108487	36162.1	93371.8	54112.4	16596	249986		34144.6
F5H5D3	Tubulin alpha chain	TUBA1C	F5H5D3;Q53GA7;Q9BQE3	F5H5D3;Q53GA7;Q9BQE3	TUBA1C;;TUBA1C	Tubulin alpha chain;Tubulin alpha chain (Fragment);Tubulin alpha-1C chain	F5H5D3_HUMAN;Q53GA7_HUMAN;TBA1C_HUMAN	4		15847.9				36272.2	18780.6	38695.7					142331	23374.7	14576.4	48211.8	16750.3	12265.2		7647.64	34068.5	22736.8	19569	10132.8		11277.3		9805.07	21601.5	32003.3	11820.5	15395.1	6585.2	11490.6	7425.63	15709.6	10788.3	7577.67	10450.6		8220.47
A0A5C2GBQ0	IGL c73_light_IGKV1D-13_IGKJ1 (Fragment)		A0A5C2GBQ0	A0A5C2GBQ0		IGL c73_light_IGKV1D-13_IGKJ1 (Fragment)	A0A5C2GBQ0_HUMAN	1		34906.6	22006.8	11851.5		28287.2	12953.6		7501.8	16261.2	10476.2			6731.83	7188.3	29246.4	49504			15636.3	19427.1						11016.7		13544.1	7320.59	4576.51			9459.62	5000.47		8362.3	11631.4	3226.2	5683.05	6089.62
A0A5C2G668	IGH c480_heavy__IGHV4-39_IGHD3-10_IGHJ4 (Fragment)		A0A5C2G668	A0A5C2G668		IGH c480_heavy__IGHV4-39_IGHD3-10_IGHJ4 (Fragment)	A0A5C2G668_HUMAN	1		101550	107145		213954		106899	36180.6		11886.4	40720.7	14894.2		21130	138758	10153.3	106750				75835	75568.4	47529.2	39205.3			26786	4785.32	23779.5		15215.9			31612.9	19883	21335.7			37687.8	17824.1	42101.2
E7EQ64	Trypsin-1	PRSS1	E7EQ64;P07477	E7EQ64;P07477	PRSS1	Trypsin-1	E7EQ64_HUMAN;TRY1_HUMAN	4	2180579	3031533	4.34617e+06	4327210	1.67235e+06	4365090	1.14697e+06	2.30862e+06	2081860	2.05657e+06	1.36374e+06	733390	1.06354e+06	815414	1.64453e+06	14466476	7135876	1.15097e+06	2.0392e+06	1.63738e+06	2.97837e+06	1.57045e+06	1.41267e+06	1624261	681500	1.5165e+06	1.23672e+06	372510	927606	828622	597961	1.85543e+06	979459	1.03242e+06	366367	1.40463e+06	1.68604e+06	1.50162e+06	848548	431768	3.60102e+06
A0A5C2GJI8	IG c1065_heavy_IGHV3-43_IGHD4-23_IGHJ4 (Fragment)		A0A5C2GJI8	A0A5C2GJI8		IG c1065_heavy_IGHV3-43_IGHD4-23_IGHJ4 (Fragment)	A0A5C2GJI8_HUMAN	1	34505.8	154193	120360	28550.3	35572.2	46788	26566.6	42600.5	33506.2	65533.7	57846	33711.8	25908.7	48766.6	41101.2	30130.9	54396.5	49253.2	59718.6	105313	54716.1	23558.8	46771.5	14480.2	29780.3	26123.9	33428	32688.2	14972.6	10254.9	15751.2	42522.5	22925.1	21929.9	18118.9	18256.2	15843	17243.3	4649.94	7742.84	38053.8
A0A5C2GV10	IG c409_light_IGKV3-20_IGKJ1 (Fragment)		A0A5C2GV10	A0A5C2GV10		IG c409_light_IGKV3-20_IGKJ1 (Fragment)	A0A5C2GV10_HUMAN	1		22217.6	46479.9		99452.6		7031.91	15967	7435.92	23269.8	56618.1	60669.6	7555	76966.5	42642.7			28834.3	24063.2	17776.1	35798.7	18052.9		27558.7	22170.8	9452.62	21204.8	16930.2	8493.14	13943.7	13145.4	20878.6	22255.3	4226.27	18544	10885.6	10066.4	11346.7		14062.3	16791.2
A0A5C2GIT5	IG c402_heavy_IGHV3-21_IGHD2-15_IGHJ1 (Fragment)		A0A5C2GIT5	A0A5C2GIT5		IG c402_heavy_IGHV3-21_IGHD2-15_IGHJ1 (Fragment)	A0A5C2GIT5_HUMAN	2	203844	277339	3.54594e+06	2.13861e+06	111688	234793	3293307	159429	2.54406e+06	176552	3.8449e+06	5050749	3.83246e+06	242631	6858265	1.42664e+06	3.97989e+06	2.86796e+06	2.98402e+06	3.06923e+06	2.34212e+06	93625.8	96867	98425	205693	102827	212401	161645	3.23864e+06	4.29145e+06	3.58437e+06	180913	307444	281900	3513979	116396	162022	105945	189890	73266.5	3.43531e+06
A0A5C2GVK5	IG c1605_light_IGLV4-69_IGLJ3 (Fragment)		A0A5C2GVK5;A0A5C2GVN7;A0A5C2GWS8;A0A5C2GYM2;A0A5C2H0V0;A0A5C2H0W9;A0A5C2H0X8	A0A5C2GVK5;A0A5C2GVN7;A0A5C2GWS8;A0A5C2GYM2;A0A5C2H0V0;A0A5C2H0W9;A0A5C2H0X8		IG c1605_light_IGLV4-69_IGLJ3 (Fragment);IG c1635_light_IGLV4-69_IGLJ2 (Fragment);IG c1677_light_IGLV4-69_IGLJ2 (Fragment);IG c840_light_IGLV4-69_IGLJ2 (Fragment);IG c1568_light_IGLV4-69_IGLJ2 (Fragment);IG c576_light_IGLV4-69_IGLJ2 (Fragment);IG c1598_light_IGLV4-69_IGLJ2 (Fragment)	A0A5C2GVK5_HUMAN;A0A5C2GVN7_HUMAN;A0A5C2GWS8_HUMAN;A0A5C2GYM2_HUMAN;A0A5C2H0V0_HUMAN;A0A5C2H0W9_HUMAN;A0A5C2H0X8_HUMAN	2	174377	5.37446e+06	6324541	271613	1.85953e+06	4.44652e+06	376966	235589	3.56028e+06	359650	201569	1.70196e+06	1.29615e+06	98727.8	2.75129e+06	1.69387e+06	2.63098e+06	318669	484416	154193	1.71577e+06	1.08896e+06	502229	520974	296893	694629	498402	152675	315337	1.42084e+06	608659	141786	2467297	315417	809935		286891	2.03546e+06	943815	346756	971577
A0A5C2G3Y2	IGL c3882_light_IGKV1-5_IGKJ5 (Fragment)		A0A5C2G3Y2	A0A5C2G3Y2		IGL c3882_light_IGKV1-5_IGKJ5 (Fragment)	A0A5C2G3Y2_HUMAN	1	558585	1157698	497393	491184	766856	1.36333e+06	563320	1.11859e+06	666484	886475	1.33454e+06	1.21674e+06	810399	1.03162e+06	763566	718045	541868	1.0853e+06	27164.1	122654	786091	81997	65456.5	159702	416596	744180	646328		83670.1	107791	75641.6	1.07372e+06		856279		68777.9	303909	798171	338506	133422	156902
A0A5C2FUC4	IGL c352_light_IGLV1-40_IGLJ3 (Fragment)		A0A5C2FUC4;A0A5C2FZR0	A0A5C2FUC4;A0A5C2FZR0		IGL c352_light_IGLV1-40_IGLJ3 (Fragment);IGL c1155_light_IGLV1-40_IGLJ2 (Fragment)	A0A5C2FUC4_HUMAN;A0A5C2FZR0_HUMAN	1	634768	321030	670142	113157	177560	408750	246310	161501	180079	414117	626613	181123	326460	369545	477168	286642	304918		36114.5		329778	52283.7	52886.3	88759.3		34492.2				154100	116676	243017	140105	425648	138579	105004	159616		217349	100601	254967
A0A5C2G0F4	IGL c2659_light_IGKV1D-16_IGKJ5 (Fragment)		A0A5C2G0F4;A0A5C2G277;A0A5C2G395;A0A5C2G645;A0A5C2GAW1;A0A5C2GKX9	A0A5C2G0F4;A0A5C2G277;A0A5C2G395;A0A5C2G645;A0A5C2GAW1;A0A5C2GKX9		IGL c2659_light_IGKV1D-16_IGKJ5 (Fragment);IGL c3388_light_IGKV1D-39_IGKJ4 (Fragment);IGL c2956_light_IGKV1-39_IGKJ4 (Fragment);IGL c3265_light_IGKV1D-39_IGKJ4 (Fragment);IGL c562_light_IGKV1D-39_IGKJ1 (Fragment);IG c1089_light_IGKV1D-39_IGKJ4 (Fragment)	A0A5C2G0F4_HUMAN;A0A5C2G277_HUMAN;A0A5C2G395_HUMAN;A0A5C2G645_HUMAN;A0A5C2GAW1_HUMAN;A0A5C2GKX9_HUMAN	1	3.48545e+06	11202518	5.64511e+06	5.12343e+06	4.98448e+06	11401430	5035167	5.74005e+06	5210310	4847376	3.1067e+06	5081043	97620.1	5.08745e+06	6.53842e+06	181404	266601	87655.7	138021	5.44014e+06	4.43502e+06	230528	174894	179330	887899	120425	175855	3.02632e+06	1.73097e+06	3.86347e+06	128476	5403320	3295977	1.68457e+06	4.33528e+06	132212	3483482	3761997	3.79293e+06	2.37011e+06	3.41428e+06
Q6N095	Uncharacterized protein	DKFZp686K03196	Q6N095	Q6N095	DKFZp686K03196	Uncharacterized protein	Q6N095_HUMAN	1	4.60718e+06	4757422	2.34642e+06	8694147	656608	10459342	1443161	15566178	1.25234e+06	14409460	3183866	4.73658e+06	625140	4693205	2.82826e+06	7.28771e+06	4660382	6.94277e+06	10868784	3.83729e+06	5.69281e+06	2786052	7536261	5.3809e+06	2.17121e+06	8.38844e+06	1.00369e+06	2.19718e+06	2.04525e+06	929004	895010	730815	520350	4.77433e+06	824345	685950	8439885	760439	1.10908e+06	2.98586e+06	1.28099e+06
A0A024R104	Contactin 1, isoform CRA_a	CNTN1	A0A024R104;Q12860	A0A024R104;Q12860	CNTN1	Contactin 1, isoform CRA_a;Contactin-1	A0A024R104_HUMAN;CNTN1_HUMAN	8	9097.17			5599.08	7141.29	26033		14576.3	16801.6			7525.29		6231.48		9433.57	33568.6		47220.1	10434.5	16138.5	2884.97		7762.13	7189.99	7841.28	10331.1	5962.55		10004	7308.04	9808.94		7372.62	12813.2	9758.54	4463.44	4745.76	6838.68	9606.78	10753.3
A0A087X0M8	Neural cell adhesion molecule L1-like protein	CHL1	A0A087X0M8;B3KX75;O00533	A0A087X0M8;B3KX75;O00533	CHL1;;CHL1	Neural cell adhesion molecule L1-like protein;cDNA FLJ44930 fis, clone BRAMY3015549, highly similar to Neural cell adhesion molecule L1-like protein (Fragment);Neural cell adhesion molecule L1-like protein	A0A087X0M8_HUMAN;B3KX75_HUMAN;NCHL1_HUMAN	10		20726.5		16535.9	5667.82	16771.5		18785		16900.8		41346.3	16301.3	23855.7			27038.6	22971.4	14231.6	15809.4	19764.7	17276.9	6914.4	16819.1	10160.4			9841.03	1731.36				7385.45	5286.01	6365.24		7513.9	8981.55	24980.3	6309.22	7361.16
A2NYV1	Heavy chain Fab (Fragment)		A2NYV1	A2NYV1		Heavy chain Fab (Fragment)	A2NYV1_HUMAN	2	19689	26950.4		24011.5	8713.55	24123.4			66286.2	17452.7		5482.17	13030.2	15130.5	15666.1					15921.9	21038.1	16184.3	8523.37	6377.05	21164.6	4028.9	5773.43	6197.89	8054.3		7140.39	20843.4	10492.4	11028.7	5801.16	5235.94	3734.46	12171.2	10707.2	23297.6	12129.5
P06702	Protein S100-A9	S100A9	P06702	P06702	S100A9	Protein S100-A9	S10A9_HUMAN	10	6699.97			7712.77	15812.7		15091.5	11527					8154.6	25928.4	37924.2	53653.5	51070.5	34850.1	22404.9		24235.8	6594.29	7135.73	6124.54	7762.23	5711.25		22908.3		18883	14164.9		21042.2	15573.8	9184.33	9452.48	13345.4	15622.4	6988.16	8594.02	19272.9
A0A5C2GIJ0	IG c818_light_IGKV1D-33_IGKJ4 (Fragment)		A0A5C2GIJ0	A0A5C2GIJ0		IG c818_light_IGKV1D-33_IGKJ4 (Fragment)	A0A5C2GIJ0_HUMAN	1		146171	109738	140436	26183	140264		98493.6	36862.3		79469.6	137746	50333.4	187115		271908	196377	265131	116999	128255	133218	116776	25601.2					30666.4	61145.1	108042					56052.7	31043.5	31322.8	26025.4	68448.9	47410.2	206617
Q86UX7	Fermitin family homolog 3	FERMT3	Q86UX7	Q86UX7	FERMT3	Fermitin family homolog 3	URP2_HUMAN	28	46875.6	27449.5	22867.8	21134.8	29583.1	62073	20354.3	56566		24549.7		187666	87288	48484.6	27876.9	57359.9	35939.8	48374.1		24492.3	48760.9	44012.2	20068.7	15866	15353.1	17220.1	59396.1	13586.4	16201.4	22333.2	17396.4	28057.1	25968.6	13946.5	8444.47	40425.5	20801.6	7073.37	74204.7		9425.99
A0A5C2GY47	IG c1537_heavy_IGHV3-48_IGHD1-26_IGHJ4 (Fragment)		A0A5C2GY47	A0A5C2GY47		IG c1537_heavy_IGHV3-48_IGHD1-26_IGHJ4 (Fragment)	A0A5C2GY47_HUMAN	1	29118.3	26831.5	91943.3	37647.2	29445.6	37376.6	25692.2	41629.1	34225.1	43728.6	29949.4	20024.1	27517	31702.9	38045	71944.8	194933	34226.9	28243.9	42139.5	45818.2	17645.9	24033.3	14152	73161.1	31726	25389	1920.28	19599.1	17299.5	14763	22015.6	23673.1	21273.5	36893.1	9978.93	26212.5	24800.5	28732.2	12845.1	20759.3
A0A5C2GIM0	IG c1061_light_IGKV3-20_IGKJ1 (Fragment)		A0A5C2GIM0;A0A5C2GKC6	A0A5C2GIM0;A0A5C2GKC6		IG c1061_light_IGKV3-20_IGKJ1 (Fragment);IG c262_light_IGKV3-20_IGKJ1 (Fragment)	A0A5C2GIM0_HUMAN;A0A5C2GKC6_HUMAN	1	24557.9	60475.7	139686	51884.5	42591.5	37609.3	35870.4	97669		46269.1	96020.9	20075.2		40175.2	50185.4	19018.6	54240.6	14515.9	12322.4		49598.1	35637.4	21103.8	29856.4		20624.4	16109.3	25394.8	21829.9	53671.8	16015.2	51725.5	33191.3	11504.7	16724.9		21402.4	23769.8	18119.9	23967.6	16545.1
A0A5C2GVP3	IG c617_heavy_IGHV3-7_IGHD6-19_IGHJ3 (Fragment)		A0A5C2GVP3	A0A5C2GVP3		IG c617_heavy_IGHV3-7_IGHD6-19_IGHJ3 (Fragment)	A0A5C2GVP3_HUMAN	1	31527	51424.7	72574.4	24376.3	42180.1	110584	24902.4	71263.6	41841.2	37198	35421.9	85695.5	51011.1	28298.1	55815.9	25068.1	22035.8	29868	22429.4	39801.1	45165.8	43564.9	41429.8	21018.8	46826.5	27592.5	24945.2	20939	34902.9	5939.45	9725.44	21267.2	16958.5	19046.3	22717.4	12401.6	14119.1	9357.07	46410.2	17314.5	10450.8
A0A5C2G367	IGL c3718_light_IGKV1D-39_IGKJ4 (Fragment)		A0A5C2G367;A0A5C2G398	A0A5C2G367;A0A5C2G398		IGL c3718_light_IGKV1D-39_IGKJ4 (Fragment);IGL c3741_light_IGKV1-39_IGKJ4 (Fragment)	A0A5C2G367_HUMAN;A0A5C2G398_HUMAN	1	7376.19	48397.3	22704.2	7119.76	44139.3	16941.8	9161.29	22319.7	34191.4	27974.1	30787.6	3172.69	9684.21	18751.3	16082.5	3287.24	7775.36	11483.9	9733.02	20755.6	18591.9	8277.32	9974.48	8485.75	16653.6			9683.15	4637.61	7654.28	2166.35	12837.1	12954.9	9313.68			18599.7	5566.48			7739.26
A0A0A0MTH3	Integrin-linked protein kinase	ILK	A0A0A0MTH3;Q13418;V9HWF0	A0A0A0MTH3;Q13418;V9HWF0	ILK;ILK;HEL-S-28	Integrin-linked protein kinase;Integrin-linked protein kinase;Epididymis secretory protein Li 28	A0A0A0MTH3_HUMAN;ILK_HUMAN;V9HWF0_HUMAN	10	4097.12	17869.1	9623.21	8640.59	13703.5	35642.9	12458.5	31546		8444.19			67171.4	26754.9	11092.4	30186.6	22714.4	23488.3		10152.5	20849.1	25437	13472.6	8268.75	9748.68	13736.3	4118.43	8145.53	10334.5	16306	9759.11	9640.35	6525.08	7891.55	6517.66	20665.2	12823.2	8344.96	6144.02		8617.25
A0A5C2GN80	IG c917_heavy_IGHV3-30_IGHD3-3_IGHJ6 (Fragment)		A0A5C2GN80	A0A5C2GN80		IG c917_heavy_IGHV3-30_IGHD3-3_IGHJ6 (Fragment)	A0A5C2GN80_HUMAN	2	191743	103920	133970	198594	33228.6					52650.9		291180	636148	326646	104016	61623.7	499330	185763		111267	209291	86719.9				146634	148777	139552	144520	114464	70008.3		133243	217588	66650.1	50469.4		78947.1	30559.7	112598	97925.1
A0A0A0MRA3	Titin	TTN	A0A0A0MRA3;A0A0A0MTS7;C0JYZ2;D3DPF9;D3DPG0;Q8WZ42	A0A0A0MRA3;A0A0A0MTS7;C0JYZ2;D3DPF9;D3DPG0;Q8WZ42	TTN	Titin;Titin;Titin;Titin, isoform CRA_b;Titin, isoform CRA_a;Titin	A0A0A0MRA3_HUMAN;A0A0A0MTS7_HUMAN;C0JYZ2_HUMAN;D3DPF9_HUMAN;D3DPG0_HUMAN;TITIN_HUMAN	2	29851	30915.9	34861.2	48124.7	49244.8	46706.6	36909.8	38101.2	57756.2	43730.9	39193.5	24910.7	27699.1	22300.5	22042.1	77731.3	29900.4	57985.4	45918.1	39222	40155.3	22260.9	17935.8	22170.4	24458	21685.9	13896.4	16375.3	17083.7	12861.1	19553	24778	14822.1	15747.7		28099.1	20215.2	25690.6	36541.7	24422.1	19970.9
A0A5C2GFN5	IG c482_heavy_IGHV3-30_IGHD3-9_IGHJ6 (Fragment)		A0A5C2GFN5	A0A5C2GFN5		IG c482_heavy_IGHV3-30_IGHD3-9_IGHJ6 (Fragment)	A0A5C2GFN5_HUMAN	3	263703	528396	539040	769817	1.03814e+06	644336	1.03008e+06	709853	479022	730540	883766	1.37989e+06	277836	518115	667980	459651	1.2754e+06	1.32185e+06	960806	776038	762713	861715	456985	449417	405918	623345	895596	31209.1	325065	498399	489413	175913	647895	636818	272959	154256	303225	68935.2	155632	154736	412945
A0A5C2GH83	IG c771_light_IGKV3-20_IGKJ4 (Fragment)		A0A5C2GH83	A0A5C2GH83		IG c771_light_IGKV3-20_IGKJ4 (Fragment)	A0A5C2GH83_HUMAN	1	20876.2	73497.6	23633.4		26793.8	53549.3			31498	19937.9	49438.4	70230.3	69238.2		21581.5	24826.3	63644.4	8391.81	14518.1	24845.7	37281.3	32235.3	28757.2	25222.7	32675.8	5586.2		19591.7	11548.7		11268.6	25271.2	16571.9					7281.23
A0A5C2GG88	IG c54_heavy_IGHV3-23_IGHD3-22_IGHJ4 (Fragment)		A0A5C2GG88	A0A5C2GG88		IG c54_heavy_IGHV3-23_IGHD3-22_IGHJ4 (Fragment)	A0A5C2GG88_HUMAN	1	45000.7	54409.8	37995.8	44235.4	20373.8	45480.6	14563.8	56223.5	71884.2	50780.6	44969.6	32378.7	36214.5	42802.6	45717.9	112750	58973.6	41209.9	20488.3	59160.8	46780.7	19261.2	30856	29398.7	31103.3	23138.1	25350	29402	49597	10150.4	15217.3	18126.5	19401.2	36771.3	12797.7	26128.9	11282.5	25338.1	46660.1	11776.3	21134.3
A0A5C2G569	IGH c50_heavy__IGHV3-21_IGHD3-22_IGHJ5 (Fragment)		A0A5C2G569	A0A5C2G569		IGH c50_heavy__IGHV3-21_IGHD3-22_IGHJ5 (Fragment)	A0A5C2G569_HUMAN	3	253936	1.19838e+06	583403	517744	240933	1.57518e+06	234370	549579	511490	598299	1.06821e+06	323091	583245	286738	401819	754815	1.44608e+06	620388	349143	661765	637930	609025	185766	610181	287121	159551	949223	269826	307119	278324	195859	216805	355296	314184	451237	172133	145034	184625	296335	270588	509690
A0A384MTL2	Transgelin		A0A384MTL2;P37802	A0A384MTL2;P37802	;TAGLN2	Transgelin;Transgelin-2	A0A384MTL2_HUMAN;TAGL2_HUMAN	16	6493.67	17984.8	17799.5	7668.12	28939	86601.5	20857.9	77086.1		13099.8			118565	53647.5	26855.6	105670	48656.9	48300.1		17903.7	43508.1	93100.7	30686.1	16773.5	30238.8	19635.4	10383.8	16242.1	16173.4	29225.8	19498.6	21633.5	13067.1	19353	13158.3	33971.2	19399.1	8416.26	12161.6		18114.4
A0A5C2GWU4	IG c1292_light_IGKV1-12_IGKJ3 (Fragment)		A0A5C2GWU4	A0A5C2GWU4		IG c1292_light_IGKV1-12_IGKJ3 (Fragment)	A0A5C2GWU4_HUMAN	3	57702.6	63495.1	63082.5	18279.8	97367.1	56234.2	92989.1	64948.7	108502	24711.9	151374	150613	37698	93273.2	86550.6	145720	407416	256881	208598	25877.8	110566	67374.7	68640.4	21607.5	89186.9	61649.7	116374	53735.4	104859	6264.15	28822.2	63473	19736.6	45809.2	83738	44508.5	153474	67828	43529.7	14517.4	26939.7
D3DPK5	SH3 domain binding glutamic acid-rich protein like 3, isoform CRA_a (Fragment)	SH3BGRL3	D3DPK5;Q5T123;Q86Z22;Q9H299	D3DPK5;Q5T123;Q86Z22;Q9H299	SH3BGRL3;SH3BGRL3;HEL-S-297;SH3BGRL3	SH3 domain binding glutamic acid-rich protein like 3, isoform CRA_a (Fragment);SH3 domain-binding glutamic acid-rich-like protein 3;Epididymis secretory protein Li 297;SH3 domain-binding glutamic acid-rich-like protein 3	D3DPK5_HUMAN;Q5T123_HUMAN;Q86Z22_HUMAN;SH3L3_HUMAN	3	8778.87	23577	16490.6	12399.8	25009.8	52686.2	36143.7	44398		7302.14			105330	63712.1	32908	107702	69736.4	64205.3		14469.4	42803.1	59326.2	36519.3	18068.4	17969.4			30863.9		38097	13136.2	20852.8	22114.3	15635	12510.2	19007	26847.7	7762.83			6422.05
E9PKE3	Heat shock cognate 71 kDa protein	HSPA8	E9PKE3;P11142;V9HW22	E9PKE3;P11142;V9HW22	HSPA8;HSPA8;HEL-S-72p	Heat shock cognate 71 kDa protein;Heat shock cognate 71 kDa protein;Epididymis luminal protein 33	E9PKE3_HUMAN;HSP7C_HUMAN;V9HW22_HUMAN	26		4383.15	3766.72		9173.74	17088.6	7197.76	21639.3					24846	16042.5	13980.7	42004.1	28157.7	15448.2		8700.61	16340.7	19302.8	9417.13	5940.22	7608.26	2734.8		8868.29	9533.4	12392.8	10717.3	15476.1	13580.9	2391.04	6855.15	14940.9	11942.1	5276.98	6649.32	967.626	3067.16
A0A5C2GG86	IG c359_heavy_IGHV3-30_IGHD3-22_IGHJ4 (Fragment)		A0A5C2GG86	A0A5C2GG86		IG c359_heavy_IGHV3-30_IGHD3-22_IGHJ4 (Fragment)	A0A5C2GG86_HUMAN	1	47670.6	20497.6		52892.7	24870	16804.3	19037.3	52383				15304.1	10139.5	24442.4	10097.4	7776.25	57451.2		94816.3	73134.8	35154.5	26365.1	33852.7	4548.63	20112.4	21315.6	67582.1		4332.6	2775.48	24435.4	21814.7	12067.5	3640.22	30672.7		34370.2	13416.2	7754.35	9573.63	12558.1
A0A5C2GDX4	IG c1088_heavy_IGHV3-15_IGHD2-15_IGHJ4 (Fragment)		A0A5C2GDX4	A0A5C2GDX4		IG c1088_heavy_IGHV3-15_IGHD2-15_IGHJ4 (Fragment)	A0A5C2GDX4_HUMAN	2	64640.6	129516	151322	64540.6	53398.5	72021.2	14261.7	81163.8	79898.2	53050.6	76564.2	57878.5	85067.2	70631.4	78674.6		33250.3	49772.5	64549.7	71859.6	71161.1	41757.3	65887.6	65440.3	42671.2	42541.7	31859.6	26346.1	22170.9	41456.3	27391.5	38877.5	25071	50116.7	38543.8	18753.2	45083.4	25749.5	84786.6	23083.1	32692.5
A0M8Q6	Immunoglobulin lambda constant 7	IGLC7	A0M8Q6	A0M8Q6	IGLC7	Immunoglobulin lambda constant 7	IGLC7_HUMAN	3	590423	242525	1234436	243090	754182	1772699	591563	2.15892e+06	1.71529e+06	588219	1780974	783994	633254	654948	732093	511049	1.77868e+06	423188	1.70018e+06	360154	962493	373277	914913	1.21585e+06	313423	217446	287495	460868	587285	301545	517050	428475	893940	414967	770399	296929	382903	412798	415914	703738	968022
Q9Y490	Talin-1	TLN1	Q9Y490	Q9Y490	TLN1	Talin-1	TLN1_HUMAN	132	6066.91	19645.7	13821.6	13028.4	26936.8	61947.9	19065.6	79453.6	113378	8597.24		1463.5	97285.7	69296.1	24714.8	60782.4	46364.9	53762.1	112762	22706.2	44793.7	64913.2	45276.7	10292.2	24895.7	24931.7	6572.52	38831.3	31634.8	38204.5	25874.2	20494.1	17616.1	18071.1	13975.8	39708.3	27927.5	11811.2	10114.6	23329.3	12392.8
A0A5C2FXR4	IGL c1729_light_IGKV1D-39_IGKJ1 (Fragment)		A0A5C2FXR4	A0A5C2FXR4		IGL c1729_light_IGKV1D-39_IGKJ1 (Fragment)	A0A5C2FXR4_HUMAN	2	1.54789e+06	2.6176e+06	675163	926984	1.54591e+06	1.88294e+06	2.60832e+06	1.36034e+06	1.01613e+06	2.34286e+06	2.23903e+06	38099.8	1.5123e+06	2.95809e+06	3199251	723406	1061355	835729	621024	1.00967e+06	1.5361e+06	1126627	657300	929019	713165	937531	2.46682e+06	27518.6	58381.5	51432.6	1.21993e+06	1.62925e+06	44661.4	55673.8	581127	1.90339e+06	1.70519e+06	2.02265e+06	1.11891e+06	161552	66581.6
A0A5C2FU57	IGL c518_light_IGKV1-12_IGKJ2 (Fragment)		A0A5C2FU57	A0A5C2FU57		IGL c518_light_IGKV1-12_IGKJ2 (Fragment)	A0A5C2FU57_HUMAN	1	31591.8	43040.7	73164.3	62447.4	61505.2	61554.1	38939	56028					59549.8		16141	51611.6	73570.9	9931.88	7046.73	19432.2	44370.3	5446.15		11978.9	20544.2	38737.5	40542	34159.4	32802.7	17512.8	5607.01	12401.3	50887		38473.4	27193.8		27639.5		24007.1	16182.5
A0A5C2GX76	IG c1827_light_IGLV2-23_IGLJ1 (Fragment)		A0A5C2GX76	A0A5C2GX76		IG c1827_light_IGLV2-23_IGLJ1 (Fragment)	A0A5C2GX76_HUMAN	1	74137.1		42047.5	141507	120495	114790	196440	106994	141984	82716.6	347403	232122	50781.3	48139.8	32019.4	73512.1			290456	166020	133033	88248.1		57605.7	85026.6	41881.1	26784.8	47810.6	77447.2	56292.7	53880.2	152267	110215	160861	30297.7	27352.6	51985.9	120257	26842.2	89023.2	137329
A0A5C2GCB3	IGL c223_light_IGKV1-27_IGKJ4 (Fragment)		A0A5C2GCB3	A0A5C2GCB3		IGL c223_light_IGKV1-27_IGKJ4 (Fragment)	A0A5C2GCB3_HUMAN	2	72567.9	100885	125882	138969	117831	154482	235583	213675	118637	192381	130485	80779.4	47148.8	90300.3	88887.3	110279	65744.1	60944.9	74012.8	133215	117634	94297.8	66814	85157.4	86332.7	19262.9	91258.1	61525	12023.9	35934.6	46567.4	103334	85924.9	60878.7	65873.7	17384.4	66032.9	83929.5	75549.7	148765	43823.5
A0A5C2FYM6	IGL c755_light_IGKV1-9_IGKJ1 (Fragment)		A0A5C2FYM6;A0A5C2GGD3	A0A5C2FYM6;A0A5C2GGD3		IGL c755_light_IGKV1-9_IGKJ1 (Fragment);IGH + IGL c231_light_IGKV1D-33_IGKJ4 (Fragment)	A0A5C2FYM6_HUMAN;A0A5C2GGD3_HUMAN	2	29471	94181.1	25730	18785.2	39107.8	142323	41640.4	37985.1	38138.6	60002.7	83899.5	45777.1	41481.3	91244.8	128373	99482	41297.6	97576.2	43092.7	36903.1	61824.6	31397.4	20666.9	24683.2	14861.6	15052.5	12559.9	31438.6	94786	58020.4	25163.7	77169.7	100670	17075.9	23869.5	3544.57	11423.7	46573.6	35326	44022.3	25227.6
A0A5C2GET5	IG c120_heavy_IGHV3-49_IGHD2-2_IGHJ3 (Fragment)		A0A5C2GET5	A0A5C2GET5		IG c120_heavy_IGHV3-49_IGHD2-2_IGHJ3 (Fragment)	A0A5C2GET5_HUMAN	2	59707	97186.2	25994.7	29765.1	18005	67584.5	53793.1	70448.9	14727.6	87504.7	58783.8	36050.8	44574.3	147836	72123.6	166748	67566.5	53729.8	44940.3	213076	71507.3	23184.8	51963	28425.4	99086.6	49197	82519.7	26976.5	33515.8	39460.5	36040.3	45337.5	56667.3	41928.3	20422.5	13374.7	38164.8	42608.7	17983.6	38342.7	41158.2
Q9H4B7	Tubulin beta-1 chain	TUBB1	Q9H4B7	Q9H4B7	TUBB1	Tubulin beta-1 chain	TBB1_HUMAN	11		16506.9	15568.7	9271.31	20437	31736.5	15517.2	39815.1		5583.69	33126.2		84041.1	27480.7	15922.5	40606.1	14796.4	4360.51		10637.3	24087.9	22097.3	15719.5	11758.1	14201.4	11732.1		11035.4	18542.1	17445.2	16868.9	13753.3	13506.9	13909.5	9240.57	20182.2	16123.1	6271.79	10851.4		10972.7
A0A0G2JSC0	Immunoglobulin lambda variable 5-45 (Fragment)	IGLV5-45	A0A0G2JSC0;A0A5C2FZ04;A0A5C2GZQ1;Q5NV82	A0A0G2JSC0;A0A5C2FZ04;A0A5C2GZQ1;Q5NV82	IGLV5-45;;;V4-2	Immunoglobulin lambda variable 5-45 (Fragment);IGL c885_light_IGLV5-45_IGLJ3 (Fragment);IG c1270_light_IGLV5-45_IGLJ2 (Fragment);V4-2 protein (Fragment)	A0A0G2JSC0_HUMAN;A0A5C2FZ04_HUMAN;A0A5C2GZQ1_HUMAN;Q5NV82_HUMAN	5	106706	72558.7	55896.5	178228	56039.2	52313.8	45319.6	40205.2	97333	92779.3	83720.2	81578.5	50961.2	29095	117245	42914.6	334279		112600	158109	95151.6	168497	42258.2	29990.6	59392.2	52913.1	117301	37013.4	28325.2	41695.8	50870.9	41612.3	59810.6	72401.1	48222.7	33858.3	34759.1	66857.2	58625.2	38018	36940.6
O75083	WD repeat-containing protein 1	WDR1	O75083;Q53GN4;Q59ER5;V9HWG7	O75083;Q53GN4;Q59ER5;V9HWG7	WDR1;WDR1;;HEL-S-52	WD repeat-containing protein 1;WD repeat domain 1, isoform CRA_a (Fragment);WD repeat-containing protein 1 isoform 1 variant (Fragment);Epididymis secretory protein Li 52	WDR1_HUMAN;Q53GN4_HUMAN;Q59ER5_HUMAN;V9HWG7_HUMAN	13		12554.5			18464.4	31027.2	14903.4	29090.2					54505.6	31731.8	26349.7	37046.2	31772	24386.7		8278.85	26675.9	23971.1			12131.4			9723.14	16515.3	21994.9	17858.2		11401.8	16914.3	18737.5	24789	17651.1	4903.41			7977.66
P48740	Mannan-binding lectin serine protease 1	MASP1	P48740	P48740	MASP1	Mannan-binding lectin serine protease 1	MASP1_HUMAN	20	97748.7	110980	186234	114534	220927	64702.5	204884	108745	194002	108396	174534	230465	83285.1	45908.9	56313	180920	101649	209143	306386	184370	149206	282889	171523	76134.5	56188.4	40188.4	57335.1	39933.2	99836.2	121449	32954.2	168426	85602.9	147870	17806.5	58725.4	40780.8	127992	40174.1	38345.9	56765.5
A0N5G1	Rheumatoid factor C6 light chain (Fragment)	V-kappa-1	A0N5G1	A0N5G1	V-kappa-1	Rheumatoid factor C6 light chain (Fragment)	A0N5G1_HUMAN	2	34073900	70331184	17130716	19935458	37079256	59401132	26393864	45058368	34700688	30043326	31597548	20995148	40713088	38047128	33115424	21145300	41135740	46303432	23466860	21392676	3.4603e+07	29641400	18435142	19051336	21452514	20190638	34625280	15447571	24021126	18780072	15705948	34547372	33115600	37388440	4157846	8207631	16899448	16866370	6917431	12701975	21424874
A0A2U8J8Z1	Ig heavy chain variable region (Fragment)	IgH	A0A2U8J8Z1	A0A2U8J8Z1	IgH	Ig heavy chain variable region (Fragment)	A0A2U8J8Z1_HUMAN	1			12859.7	10883.8		10198.5	12234	26395.2	26063.1	16902	15092.2	30268.9		7728.19	16218.3	12009.5	18635.7	5784.68	6066.48	8817.06	14759.8	5074.98	5817.6		24405.8	9791.16	8262.1	6763.09	9399.35	9731.47	2324.83	4955.11	13247.9	16325	15912.5	6357.22	5945.09	4147.45	9067.84	1825.18	6663.59
A0A2U8J969	Ig heavy chain variable region (Fragment)	IgH	A0A2U8J969;A0A5C2G6D0	A0A2U8J969;A0A5C2G6D0	IgH;	Ig heavy chain variable region (Fragment);IGH c142_heavy__IGHV4-39_IGHD1-26_IGHJ5 (Fragment)	A0A2U8J969_HUMAN;A0A5C2G6D0_HUMAN	1	40626.3	62179.8	26571.9	24816.1	57633.3	75965.4	35900.9	84974.1	37841.4	38644.1	58737	20294.7	27972.8	34054.7	65245.2	48423.1	124604	94833.6	41535.2	25070.7	51296.2	56003	25908.9	49787.1	19471.9	27352.5	54208.1	32460.3	25148			9952.63		36660.8		19214.1		35551.4	18279.3	18174.1	27613.3
A0A5C2G6K6	IGH c222_heavy__IGHV4-59_IGHD6-25_IGHJ5 (Fragment)		A0A5C2G6K6	A0A5C2G6K6		IGH c222_heavy__IGHV4-59_IGHD6-25_IGHJ5 (Fragment)	A0A5C2G6K6_HUMAN	1	15720.3	29739.1	15865.3	68441	59115.9	15156.7	75936.8	60836.2	32729.3	48247.6	21920.4	25602.4	35814.3	29273.7	36366.7	73626.6	35828.4	12200.7	8134	100319	40043.7	20359	15934.8	14789	16833.6	31357.2	29380.5	82120.9	14099.7	15202.5	10937.8	9095.71	26505.5	26288.1	37310.2		40209.5	10132.6	21398.7	17754.2	16610.6
A0A5C2GG93	IG c795_heavy_IGHV3-53_IGHD6-6_IGHJ6 (Fragment)		A0A5C2GG93;A0A5C2GM99	A0A5C2GG93;A0A5C2GM99		IG c795_heavy_IGHV3-53_IGHD6-6_IGHJ6 (Fragment);IG c635_heavy_IGHV3-66_IGHD6-6_IGHJ6 (Fragment)	A0A5C2GG93_HUMAN;A0A5C2GM99_HUMAN	1	243411	160084	235406	122959	208352	212418	116417	220655	255608	222715	300648	302392	220424	154179	345032	86199	51248.4	108693	121041	166062	192697	115766	93960.1		129547	66344.4	28295.7	116636	234453	116468	122594	142448	123900	186828	70970	152782	59798.6	144034	109761	98291.9	83559.4
A0A5C2GBZ9	IGH + IGL c178_light_IGKV3-15_IGKJ5 (Fragment)		A0A5C2GBZ9	A0A5C2GBZ9		IGH + IGL c178_light_IGKV3-15_IGKJ5 (Fragment)	A0A5C2GBZ9_HUMAN	1	70945.1	125508	76101.5	66760.7	51362	107741	39963.3	111338	65452.9	69117.7	43806	30760.6	73941.3	81766.5	41537.1	38371.1	39762	55331.7	34942.2	82642.4	65357.6	44972.5	36382.9	78169.6	48981.7	78862.2	50620.4	34769.2	60515.1	15737.2	23485.2	35024.7	69302.4	35937.2	26731.5	16149.1	30020.2	17201.4	56138.7	9229	21613
A0A5C2FW68	IGL c894_light_IGLV2-14_IGLJ1 (Fragment)		A0A5C2FW68	A0A5C2FW68		IGL c894_light_IGLV2-14_IGLJ1 (Fragment)	A0A5C2FW68_HUMAN	1		120436	273442		123983		126389	103381	58585.3	129237	62437.1	79454.9	98409	120468	195017	43451.8	124108	78532.5	121812	83216.2	114256	98581.9		81245.8	58742.9	35083.5	80512.7	27134.5	111099		30090.4		118317		71102.9	42583.3	97811.9	58437.1	43458.6	81579.7
A0A5C2FY75	IGL c1842_light_IGKV1D-43_IGKJ1 (Fragment)		A0A5C2FY75	A0A5C2FY75		IGL c1842_light_IGKV1D-43_IGKJ1 (Fragment)	A0A5C2FY75_HUMAN	4	716354	1.84654e+06	899255	849933	966808	1.82332e+06	1.0866e+06	1.17327e+06	1.04233e+06	531211	2.68234e+06	551511	814629	1.41442e+06	180301	832588	1.44215e+06	1282734	915289	849830	1.09507e+06	933743	1.0616e+06	832218	1.02872e+06	767041	760235	426156	304126	115218	119815	1861952	185255	185967	744915	466933	194807	1454555	1.33113e+06	357008	105838
A0A5C2GN46	IG c598_heavy_IGHV3-33_IGHD5-18_IGHJ6 (Fragment)		A0A5C2GN46	A0A5C2GN46		IG c598_heavy_IGHV3-33_IGHD5-18_IGHJ6 (Fragment)	A0A5C2GN46_HUMAN	1	113694	67262.8	23433.6	110815	63673.7	198316	43288.3	249987	79113.2	28334.4	97976.9	68085.1	75109.7	98388.2	57387.5	37998.9	50519.1	35591.1	111762	89560.4	85014.8	62106	50694.9	30688.5	45646.4	63299.8	77582.1	39441.8	55131.9	30464.3	33823.6	76680.8	49102.3	60446.4	42883.8	34227.6	37991.3	78691.7	54259.4	41717.8	66142.6
A0A5C2G678	IGL c1903_light_IGLV3-27_IGLJ3 (Fragment)		A0A5C2G678	A0A5C2G678		IGL c1903_light_IGLV3-27_IGLJ3 (Fragment)	A0A5C2G678_HUMAN	3	115713	127335	22459.6	202402	163828	314898	86715.9	195007	121964	194122	196985	124189	128063	81918	134894	150032	89581.2	162060	95702.2	173141	144051	161062	43384.8	120700	116281	58951.6	60996.2	70447.4	97805.6	43023.5	38703	111652	46174.9	208759	107696	74941.7	153835	101503	58890.7	18021.8	56403.7
A0A5C2GVI3	IG c1501_light_IGKV2D-28_IGKJ3 (Fragment)		A0A5C2GVI3	A0A5C2GVI3		IG c1501_light_IGKV2D-28_IGKJ3 (Fragment)	A0A5C2GVI3_HUMAN	1	121940	139109	85722.4	38843.1	71520.3	37984.7	48751.1	96980	48689.2	26646.5	59337.6	45876.9	51625.7	58718	37581.3	156243	49582.7	118718	94583.4	101095	74477.4	53604.6	70466.8	54020.1	70471.5	83648.2	86614.8	45571.2	48072.9	28134.9	44692.5	36139.3	20377.5	46154.3	40793.7	19786.2	9978.92	76179.8	17694.5	46932.5	11676.7
G3V3A0	Alpha-1-antichymotrypsin	SERPINA3	G3V3A0	G3V3A0	SERPINA3	Alpha-1-antichymotrypsin	G3V3A0_HUMAN	5	1424293	1.29292e+06	819132	1.752e+06	603007	339784	423628	1.03356e+06	892826	293717	272287	723793	501038	918721	768200	352682	2169674	780770	335544	273830	798570	850885	285482	333811	164341	323159	276613	424151	628542	502015	432734	807943	293847	536190	1.14578e+06	560275	439550	552334	471929	405389	334417
A0A5C2G9T5	IGL c585_light_IGKV3D-15_IGKJ2 (Fragment)		A0A5C2G9T5;A0A5C2GS04	A0A5C2G9T5;A0A5C2GS04		IGL c585_light_IGKV3D-15_IGKJ2 (Fragment);IG c304_light_IGKV3-15_IGKJ2 (Fragment)	A0A5C2G9T5_HUMAN;A0A5C2GS04_HUMAN	1		32399.9	6404.57	20236.9	31683.8	27908.3	20998	20788.9	52367.2	24474.4	31705.9	36460.9	74093.4	24779.4	18656.6	36327.6	12791.6	25273.9	8915.15	36139.1	28547.7	11821.7	12304		12474.7	15898.7	15959.5	14193.9	22958	26946.1	24224.6	24319.6	30394.5	10853.9	19813.1	12300.6	13457.4	10673.1	28176.8	14288.7	12029.5
P05160	Coagulation factor XIII B chain	F13B	P05160	P05160	F13B	Coagulation factor XIII B chain	F13B_HUMAN	16	40824.5	29097.3	33964.4	131627	30412.6	32761.3	130061	173478	40461.9	163619	36276.7	32757.7	29578.6	41298.1	37393.6	124738	33977.3	46463.8	162860	49152.1	70040.1	39220.3	35467.3	50663.2	62919.7	34353.4	33335.1	34855.4	79302	30405.7	32572.7	31968.2	31492.2	18547.6	38750.4	42314.3	107013	37362.2	42516.2	32560.7	46956.6
A0A5C2G0S8	IGL c2898_light_IGKV1D-39_IGKJ1 (Fragment)		A0A5C2G0S8	A0A5C2G0S8		IGL c2898_light_IGKV1D-39_IGKJ1 (Fragment)	A0A5C2G0S8_HUMAN	1	91256.1	326340	186867	177495	193094	270822	162806	250534	115704	49240.4	173206	166274	52444.5	173987	98375.6	17070.1	111338	49391.1	16399.6	37662.7	136015	164241	100821	145191	17143.4	34879.1	135994	65084.1	63867.4		49146.3	168988	114924	91215.9	49028	53446.4	110872	72368.2	2140.3		71953.4
A0A5C2GL38	IG c21_heavy_IGHV4-39_IGHD2-15_IGHJ2 (Fragment)		A0A5C2GL38	A0A5C2GL38		IG c21_heavy_IGHV4-39_IGHD2-15_IGHJ2 (Fragment)	A0A5C2GL38_HUMAN	1	9574.04	15813.3	6222.48	15967.6	8201.58	29092.3	1641.63	8732.66	6099.52	6401.71	8934.38	22215.6	11007.2	9081.18	2562.23	14030.1	11625.9	7041.48	9221.45	5021.84	10424.4	8427.27			4850.7	3968.06	7907.59	7676.78	6929.03	3830.35	4699.58	6972.29	9713.49	10880.7			3839.84	6045.49	2080.86	6826.46	8310.79
A0A024R0T8	Apolipoprotein C-I, isoform CRA_a	APOC1	A0A024R0T8;K7ERI9;P02654	A0A024R0T8;K7ERI9;P02654	APOC1	Apolipoprotein C-I, isoform CRA_a;Apolipoprotein C-I (Fragment);Apolipoprotein C-I	A0A024R0T8_HUMAN;K7ERI9_HUMAN;APOC1_HUMAN	12	1171741	808037	1.01295e+06	874361	668407	986877	1.01634e+06	810778	960240	602644	1.83997e+06	874743	476684	721125	488509	842805	1.03767e+06	472134	1.23006e+06	1.2958e+06	909594	1.03409e+06	615648	803233	1.05486e+06	534131	693468	414868	587954	253183	569222	719509	242050	557463	700776	289348	244934	453761	527326	668081	434424
A0A5C2GNP9	IG c521_heavy_IGHV3-48_IGHD3-22_IGHJ3 (Fragment)		A0A5C2GNP9	A0A5C2GNP9		IG c521_heavy_IGHV3-48_IGHD3-22_IGHJ3 (Fragment)	A0A5C2GNP9_HUMAN	2	39327.1	60793.7	34629.7	70125.3	40654.5	35954.8	30615.7	30670.5	35537.4	55821.6	51403.6	36003.6	33674.1	28244.6	33138.5	23185.5	47773.3	29698.2	41377.1	46448.7	40253.9	33198.2	30854.3	20822.1	70773.1	16244.1	32943.1	14744.1	17347.5	26621.8	25165.3	46799.1	51782.2	20513.7	9596.98	9577.21	22758.3	16698.6	12123.8	7544.76	18884.9
A0A5C2GBL4	IGH + IGL c8_light_IGLV2-14_IGLJ3 (Fragment)		A0A5C2GBL4	A0A5C2GBL4		IGH + IGL c8_light_IGLV2-14_IGLJ3 (Fragment)	A0A5C2GBL4_HUMAN	2	173340	90905.5	84780.9	173723	145484	188595	58073.1	165306	115269	125632	122029	126780	182821	133480	103786	70776.5	362887	119583	77979.2	274231	144773	86017.6	100961	161958	106687	102269	140573	48041.5	72816.4	107338	55380.9	83213.9	73477.6	171016	161385	95735.7	71744.1	36895.4	43852.1	59769.5	46702.3
A0A5C2GZU5	IG c1300_light_IGKV1-12_IGKJ1 (Fragment)		A0A5C2GZU5	A0A5C2GZU5		IG c1300_light_IGKV1-12_IGKJ1 (Fragment)	A0A5C2GZU5_HUMAN	1	66914.7	144695	71379	73590.8	65171	127417	53192.2	80100	68716.1	69167	61700.8	46201.7	35328.6	68963.8	73613.5	58541.9	51608	88251.8	77145.4	97114.7	73940.6	97943.7	34350.5	59850.5	40246.5	50217.2	50735.8	26826.3	59333.5	45035.8	31797.2	45730.1	55027.8	31053.8	52173	16171.9	39809.1	38194.5	73043.6	41243.3	44803.5
A0A5C2GGN9	IG c667_heavy_IGHV3-48_IGHD3-3_IGHJ4 (Fragment)		A0A5C2GGN9	A0A5C2GGN9		IG c667_heavy_IGHV3-48_IGHD3-3_IGHJ4 (Fragment)	A0A5C2GGN9_HUMAN	2	2.61882e+06	1.8764e+06	856342	3.75028e+06	3.25183e+06	3.07353e+06	1.37329e+06	2617278	6.59995e+06	3.24048e+06	2.52318e+06	4240858	1288313	1.5199e+06	1.25292e+06	3.04617e+06	4.63494e+06	2.07728e+06	2.20867e+06	2.95659e+06	2.75035e+06	4677802	1.97903e+06	1.98446e+06	1885199	3.08678e+06	4.06317e+06	634634	1.95853e+06	1462871	1.37981e+06	1.75536e+06	1685782	2.32691e+06	451204	706817	1.83606e+06	1.36393e+06	215610	240381	1.34747e+06
A0A5C2GMD1	IG c848_light_IGKV1-5_IGKJ4 (Fragment)		A0A5C2GMD1	A0A5C2GMD1		IG c848_light_IGKV1-5_IGKJ4 (Fragment)	A0A5C2GMD1_HUMAN	10	774904	1.3167e+06	594478	566105	433365	644576	601923	840513	653382	544322	553271	382272	549060	1.34826e+06	576853	359285	611127	608323	614612	511326	654233	581942	440644	501293	611196	430173	496048	270812	414129	207630	252523	503207	498255	364117	394862	334169	226376	422874	768750	371797	265199
A0A5C2GA89	IGH c185_heavy__IGHV3-7_IGHD3-16_IGHJ4 (Fragment)		A0A5C2GA89	A0A5C2GA89		IGH c185_heavy__IGHV3-7_IGHD3-16_IGHJ4 (Fragment)	A0A5C2GA89_HUMAN	1	127018	250886	153596	193561	73133.2	231777	141461	124345	224608	82819	117175	114649	139571	127762	104103	59953.4	77129.7	140646	82532.2	245262	140599	97567.3	69581.4	84134.5	215217	42874	89030	102827	119082	31881.8	77159.6	118300	99568	116241	44731.9	47077.9	71439.8	211681	61572.1	40093	60296.9
A0A0C4DH33	Immunoglobulin heavy variable 1-24	IGHV1-24	A0A0C4DH33;A0A109PT03	A0A0C4DH33;A0A109PT03	IGHV1-24;	Immunoglobulin heavy variable 1-24;GCT-A9 heavy chain variable region (Fragment)	HV124_HUMAN;A0A109PT03_HUMAN	3	3729.41	35119.4	14196.7	5941.67	22464.9	15749.6	37300.4	28873.2	20408.4	13080	16000.5	31116.6	5708.25	17623.6	24365.1		13310.3	6531.55	13034.2	13031.5	17767.6	22190.5	4731.6	27169.3	4297.42	12229.5	11533.8	9534.42	20977.1	12002.7	9190.92	11937.6	8805.22	7092.04	11277	9104.46	9478.49	11556.8	8043.66	9320.51	7616.36
A0A5C2FXI8	IGL c1711_light_IGKV1-39_IGKJ2 (Fragment)		A0A5C2FXI8	A0A5C2FXI8		IGL c1711_light_IGKV1-39_IGKJ2 (Fragment)	A0A5C2FXI8_HUMAN	1	172314	567652	233694	168962	312359	355805	234446	177236	151019	170134	170117	197765	265645	394367	268752	102521	183263	231998	186433	299849	242217	369984	264935	57855.1	84152.7	188225	277913	133515	230250	114363	186122	150351	191765	115570	90847.6	70889.7	99373.6	188856	96300.5	77438	126557
A0A0S2Z3F6	Cholesteryl ester transfer protein plasma isoform 1 (Fragment)	CETP	A0A0S2Z3F6;A8K6C1;P11597	A0A0S2Z3F6;A8K6C1;P11597	CETP;;CETP	Cholesteryl ester transfer protein plasma isoform 1 (Fragment);Cholesteryl ester transfer protein;Cholesteryl ester transfer protein	A0A0S2Z3F6_HUMAN;A8K6C1_HUMAN;CETP_HUMAN	10	28262.3	42255.2	17348.4	43396.3	25360	25323.8	31372.6	55861.2	24342.7	24641.2	48747	39404.9	46021.3	21700	24586.9	80702.7	38257.1	24036.9	27377.9	18932.9	34396.6	13253.8	29985	21928.1	26477.1	24765.5	25117.1	21244.6	22703.4	21001.2	16318.1	21457	20352.2	25381.7	25154.9	16669.2	19806.9	18866.6	24465.2	28333.4	19220
A0A5C2GFJ5	IGH + IGL c11_light_IGLV3-10_IGLJ3 (Fragment)		A0A5C2GFJ5;A0A5C2GGE0	A0A5C2GFJ5;A0A5C2GGE0		IGH + IGL c11_light_IGLV3-10_IGLJ3 (Fragment);IGH + IGL c459_light_IGLV3-10_IGLJ3 (Fragment)	A0A5C2GFJ5_HUMAN;A0A5C2GGE0_HUMAN	1	88092.2	245386	73276.4	65702.4	164598	297548	104994	23895.7	167082	94461.7	74104.3	42285.6	63804	91721	195670	57403.5	119215	53813.7	30299.1	75000.7	106418	78556.5	69142.4	44482.6	27864.4	101781	34711.8	65254	92339.3	126252		76715.8	57050	79627.8	16935.3	96574.4	86813.7	59024.3	63252.9	58540.9
P23528	Cofilin-1	CFL1	P23528;V9HWI5	P23528;V9HWI5	CFL1;HEL-S-15	Cofilin-1;Cofilin 1 (Non-muscle), isoform CRA_b	COF1_HUMAN;V9HWI5_HUMAN	8	17011.3	42727.1	28769.8	22122.5	33626.2	64529.2	35331.4	49166.4		42028.8			61423.5	54276.3	36632.5	74793.2	32100.5	29970		20959.7	40341.8	36931.8	23895	26596.2	25345.9	23856.3		24243.8	29044.5	45656	27632	29217.2	25965.1	25486.5	19475.4	32128	25889.6	22540.3	8182.3		19066.3
A0A449C188	IGLV2-14*01_S1338 (Fragment)	IGLV2-14	A0A449C188;A0A5C2FUW6;A0A5C2FW42;A0A5C2FXE2;A0A5C2FYF3;A0A5C2G084;A0A5C2G1E3;A0A5C2G1L5;A0A5C2G1M7;A0A5C2G1U2;A0A5C2G2G8;A0A5C2G2J9;A0A5C2G2T2;A0A5C2G337;A0A5C2G3N4;A0A5C2G431;A0A5C2G454;A0A5C2G4A6;A0A5C2G4B9;A0A5C2G503;A0A5C2G5B2;A0A5C2G6B4;A0A5C2G6T3;A0A5C2G7J6;A0A5C2G7K1;A0A5C2G882;A0A5C2G9X7;A0A5C2GCH0;A0A5C2GCQ5	A0A449C188;A0A5C2FUW6;A0A5C2FW42;A0A5C2FXE2;A0A5C2FYF3;A0A5C2G084;A0A5C2G1E3;A0A5C2G1L5;A0A5C2G1M7;A0A5C2G1U2;A0A5C2G2G8;A0A5C2G2J9;A0A5C2G2T2;A0A5C2G337;A0A5C2G3N4;A0A5C2G431;A0A5C2G454;A0A5C2G4A6;A0A5C2G4B9;A0A5C2G503;A0A5C2G5B2;A0A5C2G6B4;A0A5C2G6T3;A0A5C2G7J6;A0A5C2G7K1;A0A5C2G882;A0A5C2G9X7;A0A5C2GCH0;A0A5C2GCQ5	IGLV2-14;;;;;;;;;;;;;;;;;;;;;;;;;;;;	IGLV2-14*01_S1338 (Fragment);IGL c801_light_IGLV2-14_IGLJ2 (Fragment);IGL c406_light_IGLV2-14_IGLJ1 (Fragment);IGL c265_light_IGLV2-14_IGLJ2 (Fragment);IGL c1919_light_IGLV2-14_IGLJ2 (Fragment);IGL c2668_light_IGLV2-14_IGLJ2 (Fragment);IGL c2794_light_IGLV2-14_IGLJ2 (Fragment);IGL c3178_light_IGLV2-14_IGLJ2 (Fragment);IGL c3042_light_IGLV2-14_IGLJ3 (Fragment);IGL c3241_light_IGLV2-14_IGLJ1 (Fragm…	A0A449C188_HUMAN;A0A5C2FUW6_HUMAN;A0A5C2FW42_HUMAN;A0A5C2FXE2_HUMAN;A0A5C2FYF3_HUMAN;A0A5C2G084_HUMAN;A0A5C2G1E3_HUMAN;A0A5C2G1L5_HUMAN;A0A5C2G1M7_HUMAN;A0A5C2G1U2_HUMAN;A0A5C2G2G8_HUMAN;A0A5C2G2J9_HUMAN;A0A5C2G2T2_HUMAN;A0A5C2G337_HUMAN;A0A5C2G3N4_HUMAN;A0A5C2G431_HUMAN;A0A5C2G454_HUMAN;A0A5C2G4A6_HUMAN;A0A5C2G4B9_HUMAN;A0A5C2G503_HUMAN;A0A5C2G5B2_HUMAN;A0A5C2G6B4_HUMAN;A0A5C2G6T3_HUMAN;A0A5C2G7…	3	471760	716029	742088		782610		656319	976377	1.51343e+06	889736	1.23744e+06	1.9355e+06	846484	1.04704e+06	1.16264e+06	649454	811978	911026	1.87502e+06	1.35396e+06	1.03216e+06	1.54692e+06	23075.8	1.13658e+06	529715	731988	839630	589998	753463	39925.3	430173	500362	1.00352e+06	78953.8	915362	330410	735343	937413	1.40293e+06	772691	186213
A0A5C2GG67	IGH + IGL c171_light_IGKV1D-39_IGKJ1 (Fragment)		A0A5C2GG67	A0A5C2GG67		IGH + IGL c171_light_IGKV1D-39_IGKJ1 (Fragment)	A0A5C2GG67_HUMAN	1		28625.6	47461.4	32202.2		74806.2	26996.9	49827.6	34485.7	18464	3091.72	22074.2	19108.9	47591.8	39111.1	10976.3		24468.8	7316.51	19286.8	29758.6	11553.3	21105.9	19632.1	18838.2	4750.18	17872.3	36404	32230.4	12232.9	30943.1	25410.5	27270.6	16652.2	17968.1	9828.4	13209.2	9470.17	51747.3	8172.12	5505.1
P04406	Glyceraldehyde-3-phosphate dehydrogenase	GAPDH	P04406;V9HVZ4	P04406;V9HVZ4	GAPDH;HEL-S-162eP	Glyceraldehyde-3-phosphate dehydrogenase	G3P_HUMAN;V9HVZ4_HUMAN	20	7654.49	26268.9	19943.6	12636.4	25654.1	42350	29140.2	42967.7		15794.2			84700	54058	30418.1	74611.7	53905.5	42139.8		23647.1	36618.1	44519.7	28885.1	24416.5	25292.5	22476.1	15843.4	17680.8	27923.1	32187.3	23896.8	24978.9	23375.7	20976.4	21055.2	38169.7	27619.1	15470	18505.1	12334.7	15869
A0A5C2G2E1	IGL c3441_light_IGKV1D-39_IGKJ2 (Fragment)		A0A5C2G2E1	A0A5C2G2E1		IGL c3441_light_IGKV1D-39_IGKJ2 (Fragment)	A0A5C2G2E1_HUMAN	5	190062	356959	325807	166268	166883	416983	99681	328916	110019	148472	155067	206898	129997	217511	219065	192710	111963	190729	204181	213928	207605	196171	144962	163321	181255	116859	196506	144966	122003	67853.1	67540.3	261309	210072	104470	46508	49849.9	205117	173922	180658	40657.7	58846.2
A8K8Z4	cDNA FLJ78071, highly similar to Human MHC class III complement component C6 mRNA		A8K8Z4	A8K8Z4		cDNA FLJ78071, highly similar to Human MHC class III complement component C6 mRNA	A8K8Z4_HUMAN	3	73474	124911	277288		183460		146918	145393	129215		65070.9	104735	108501		118081	73863.3	86854	196523	168530	62680.4	129094	77932.2	185905	76944.7		85550.7	91208.1	64750.8	71934	71847.3		88958.5	85835.9	90860.7	39083.5	56684.1		69955.3	117377		92106.6
A0A5C2GPQ1	IG c843_heavy_IGHV3-49_IGHD3-3_IGHJ6 (Fragment)		A0A5C2GPQ1	A0A5C2GPQ1		IG c843_heavy_IGHV3-49_IGHD3-3_IGHJ6 (Fragment)	A0A5C2GPQ1_HUMAN	1	97533.2	115828	58395.2	35237.6	64339.6	50506	49216	78072.4	7650.03	76640.1	70823.9	42257.9	40458.4	51974.7	54522	31689.9	102775	47175.5	41204.1	33968.3	57513.4	10551.4	46198.1	15497.2	26244.4	39888.6	77244.4	29921.2	47062.9	76277.3	110375	25727.9	56614.4	24953.6	36584.4	5153.02	30436.7	39782.9	11633.2	35293.6	18828.1
A3KPE2	Apolipoprotein C-III	APOC3	A3KPE2;B0YIW2;P02656	A3KPE2;B0YIW2;P02656	APOC3	Apolipoprotein C-III	A3KPE2_HUMAN;B0YIW2_HUMAN;APOC3_HUMAN	12	3.85104e+06	2.42742e+06	4.53064e+06	2.76532e+06	4359988	3.53572e+06	3.60574e+06	3259527	3.2514e+06	2.75887e+06	2.82358e+06	4.2442e+06	2.22363e+06	3.09579e+06	3.57441e+06	2.19934e+06	3082361	7655506	7933855	2.66361e+06	3.6921e+06	1.86291e+06	2092514	3.03887e+06	2885778	2475544	2422863	1.89509e+06	2.67791e+06	2.56462e+06	2752169	4.07472e+06	1.84431e+06	2.37207e+06	756568	3.32878e+06	2.32755e+06	2.85381e+06	1.53868e+06	2.06361e+06	3.39396e+06
A0A5C2GEA7	IG c1314_heavy_IGHV3-23_IGHD3-10_IGHJ4 (Fragment)		A0A5C2GEA7	A0A5C2GEA7		IG c1314_heavy_IGHV3-23_IGHD3-10_IGHJ4 (Fragment)	A0A5C2GEA7_HUMAN	1	50840.9	82592.2	83269.1	70185.5	62734.4	71409.9	73090.2	75103.7	84257.6	92461.1	111986	14684.6	42646.2	67660.9	13628.4	48489.4	72618.9	65889.8	27769.9	108848	66008.4	72978.7	75773	99328.3	68474.1	65219.1	118265	113863	92741.5	80744.4	95469.9	50253.6	127065	106667	106887	78552	125725	77001.1	115854	256258	77722.1
O75460	Serine/threonine-protein kinase/endoribonuclease IRE1	ERN1	O75460	O75460	ERN1	Serine/threonine-protein kinase/endoribonuclease IRE1	ERN1_HUMAN	2	92348.2	105917	234945	123521	189619	42342.7	142612	127176	132273	61156.3	139254	184077	6057.9	53836.4	81514.3	55062.5	76784.8	184813	122108	154105	115476	185374	197154	177690	99609.4	91693.1	84577.3	88220.8	259264	114568	480562	66559.6	189971	161873	196817	320210	204228	176349	131875		205561
A0A5C2GAR7	IGH c403_heavy__IGHV5-51_IGHD1-26_IGHJ6 (Fragment)		A0A5C2GAR7	A0A5C2GAR7		IGH c403_heavy__IGHV5-51_IGHD1-26_IGHJ6 (Fragment)	A0A5C2GAR7_HUMAN	2		210495	87687.6	144620	67353.3	273625	212647	238856	96405	228906	221907	112416	166953	103204	174114	121425	190099	104929	155442	182947	162844	194969	108013	175115	356209	148113	357821	246804	393821	192838	225958	378799	529004	32652.6	267916	242396	245054	158988	734656	11070.6	176782
A0A5C2GL86	IG c86_heavy_IGHV5-51_IGHD3-16_IGHJ6 (Fragment)		A0A5C2GL86	A0A5C2GL86		IG c86_heavy_IGHV5-51_IGHD3-16_IGHJ6 (Fragment)	A0A5C2GL86_HUMAN	1	6177.61	14093.2	10737.8	17648.5	4920.23	35307.3		51086.2	13287.7	9450.02	71590.1	22425.2	17442.3	26337.1	38202.4	22205.9		20889.7	14177.2	46247.9	24568.1	36698.1	75472.5	58281	36093.7	35734.7	21651.4	10956.2	18956.2	56238.3	12872.9	64320.2	82466.7	50944.2	13807	22637.2	43773.6	21448.4	56502.4	12859.8	51942.7
A0A5C2GEI2	IG c202_heavy_IGHV3-33_IGHD4-23_IGHJ3 (Fragment)		A0A5C2GEI2	A0A5C2GEI2		IG c202_heavy_IGHV3-33_IGHD4-23_IGHJ3 (Fragment)	A0A5C2GEI2_HUMAN	3	46173.6	42927.5	48009.3	44872.3	28191.9	70794.5	32146.3	62028.9	60236.6	59139.4	90252.2	78120.7	82106.6	63999.5	103210	68487.1	60732.4	35846.6	70502	106402	62709	114423	30912.5	99412.1	45102.7	65625.1	53839.1	186579	143063	97656.6	87097.6	169276	112087	258324	80553.4	154057	127774	66560.9	40642.3	67193.5	68976.5
A0A5C2GAU4	IGH c345_heavy__IGHV5-51_IGHD6-25_IGHJ6 (Fragment)		A0A5C2GAU4	A0A5C2GAU4		IGH c345_heavy__IGHV5-51_IGHD6-25_IGHJ6 (Fragment)	A0A5C2GAU4_HUMAN	1	36752	175945	249586	282484	90843.1	394534	313760	340024	152991	291294	316834	225910	175009	183345	366011	343766					246193	614395	346538	662483	372578	356509	370331	238024	301964		198161	900076	354265	475176	405619		423634	364498	124703
A0A5C2GCN1	IGH + IGL c438_light_IGLV1-47_IGLJ3 (Fragment)		A0A5C2GCN1	A0A5C2GCN1		IGH + IGL c438_light_IGLV1-47_IGLJ3 (Fragment)	A0A5C2GCN1_HUMAN	1	3.74441e+06	39877.5	1.60166e+06	26287.6	2608687	3.66094e+06	42251.1	2.06605e+06	2.23184e+06	3.06542e+06	3.18682e+06	286922	3.3804e+06	2.07336e+06	4.30613e+06	17238.2	92203.4	2606718	3.67597e+06	4590851	2.1652e+06	11000618	2.3923e+06	2.05273e+06	3.02696e+06	2.61636e+06	3.03151e+06	2.44196e+06	3376479	4.32939e+06	2.8491e+06	3.36116e+06	4074879	4.14669e+06	4411142	4.43495e+06	2.29065e+06	2.90736e+06	4910851	2.95922e+06	2.59489e+06
A0A5C2GNU3	IG c227_heavy_IGHV3-53_IGHD3-10_IGHJ4 (Fragment)		A0A5C2GNU3	A0A5C2GNU3		IG c227_heavy_IGHV3-53_IGHD3-10_IGHJ4 (Fragment)	A0A5C2GNU3_HUMAN	2	1.84095e+06	2.08839e+06	2.37917e+06	1.40958e+06	1.69377e+06	1.74176e+06	1147915	121280	1.22816e+06	173690	1.56374e+06	92725	116005	1.28594e+06	156577	858918	2.9902e+06	71525.9	97893	161475	1.06098e+06	1.48482e+06	1.68236e+06	1.30081e+06	1.25985e+06	1.81122e+06	2465175	2.603e+06	1.77562e+06	2.41331e+06	87978.7	2078718	148191	2.89883e+06	2.44123e+06	1.45946e+06	2370462	2.28969e+06	1.9622e+06	1.96454e+06	3.31633e+06
A0A5C2G7Z8	IGH + IGL c32_heavy_IGHV2-5_IGHD6-6_IGHJ4 (Fragment)		A0A5C2G7Z8;A0A5C2GBM7;A0A5C2GIG4;A0A5C2GKN7;P01817	A0A5C2G7Z8;A0A5C2GBM7;A0A5C2GIG4;A0A5C2GKN7;P01817	;;;;IGHV2-5	IGH + IGL c32_heavy_IGHV2-5_IGHD6-6_IGHJ4 (Fragment);IGH + IGL c128_heavy_IGHV2-5_IGHD6-19_IGHJ5 (Fragment);IG c782_heavy_IGHV2-5_IGHD2-15_IGHJ3 (Fragment);IG c92_heavy_IGHV2-5_IGHD7-27_IGHJ5 (Fragment);Immunoglobulin heavy variable 2-5	A0A5C2G7Z8_HUMAN;A0A5C2GBM7_HUMAN;A0A5C2GIG4_HUMAN;A0A5C2GKN7_HUMAN;HV205_HUMAN	4	28183.2		23960	42588	34000.5	77192.3	15997.9	28168	28057.5	40675.5	30267.5	37379.3	64182	37750.9	35383.9	2447.55	14786.4	29803	43201.1	72473.2	36131.5		125957	26905.2	73530.1	18199.3	1275.55			88596.8	48409	210264	60488.7	65626.3	41403.5			38018.7		42007.9
A0A5C2FTV4	IGL c408_light_IGKV3-20_IGKJ2 (Fragment)		A0A5C2FTV4	A0A5C2FTV4		IGL c408_light_IGKV3-20_IGKJ2 (Fragment)	A0A5C2FTV4_HUMAN	1	19516.3	18052.9		28345.3		23098.2	36488.7	37302.2		21091.4	21117.3	13720.3	79628.9	39787.5	91133.7	33234					35578.2	74347.8		18875.6	61728.1	65068.3	160433	121893	68404.2	192019	45347.4	73225	316474	29849.3	25045.4	38430.5	18826.9	38858	86568.6	28825.2
A0A024RAY9	Lymphoid-restricted membrane protein, isoform CRA_a	LRMP	A0A024RAY9;A0A1B0GU45;B4DZV0;F5H006;F8W9L6;Q12912	A0A024RAY9;A0A1B0GU45;B4DZV0;F5H006;F8W9L6;Q12912	LRMP;LRMP;;LRMP;LRMP;LRMP	Lymphoid-restricted membrane protein, isoform CRA_a;Lymphoid-restricted membrane protein;cDNA FLJ50318, highly similar to Lymphoid-restricted membrane protein;Lymphoid-restricted membrane protein;Lymphoid-restricted membrane protein;Lymphoid-restricted membrane protein	A0A024RAY9_HUMAN;A0A1B0GU45_HUMAN;B4DZV0_HUMAN;F5H006_HUMAN;F8W9L6_HUMAN;LRMP_HUMAN	1	240124	151123	132151	130157	119491	223264	138335	207511	199790	199385	271768	212843	213960	228161	248647	970576	285480	238708	186239	187039	239238	6.97312e+06	143454	154975	157967	181570	182050	150751	243123	8.01655e+06	5.37547e+06	185539	181432	208600	9138379	144457	6895890	155970	6352330	172545	8684865
A0A024R035	Complement component 9, isoform CRA_a	C9	A0A024R035;P02748	A0A024R035;P02748	C9	Complement component 9, isoform CRA_a;Complement component C9	A0A024R035_HUMAN;CO9_HUMAN	54	275041	280295	352095	316212	345035	352223	329351	387084	325316	311166	392542	424404	356386	256187	333781	248734	366474	462666	369841	322540	340369	341384	412813	282627	305723	297406	307295	274731	268051	248506	275522	305536	342678	252112	287722	290808	374625	322265	266107	326966	311852
A0A024R462	Fibronectin 1, isoform CRA_n	FN1	A0A024R462	A0A024R462	FN1	Fibronectin 1, isoform CRA_n	A0A024R462_HUMAN	194	324161	173224	232048	362289	241603	378224	415915	230500	355852	249501	455248	185042	247577	389325	162701	263229	52563.3	210536	504819	306310	287033	610308	435454	436875	343351	409247	462542	409147	419933	296917	275878	226597	356657	407746	367491	527108	426229	723612	299254	203911	325258
A0A024R8N8	Transmembrane channel-like protein	TMC8	A0A024R8N8;A5D8Y4;B3KXZ8;Q8IU68	A0A024R8N8;A5D8Y4;B3KXZ8;Q8IU68	TMC8;TMC8;;TMC8	Transmembrane channel-like protein;Transmembrane channel-like protein;Transmembrane channel-like protein;Transmembrane channel-like protein 8	A0A024R8N8_HUMAN;A5D8Y4_HUMAN;B3KXZ8_HUMAN;TMC8_HUMAN	1	27820.2	95397.7	61337.1	67028.8	35516.7	47009.7	35457.6	50240.3	31494		59647.6	49581.4	28772.2	42386.2	46021.2		75164.8	45011.9	27461.9	52706.8	48780.9	83795.4	46005.6	69662.3	82663.9	79382.9	77776.6	72737.2	107427	65338.6	74940.3	85614.8	63349.4	80040	72809.8	66017.5	65666.2	63404.9	57562.5	75957.7	42874.1
A0A024R944	Serpin peptidase inhibitor, clade C (Antithrombin), member 1, isoform CRA_a	SERPINC1	A0A024R944;A0A2S0BDD1;P01008	A0A024R944;A0A2S0BDD1;P01008	SERPINC1;ATIII-R2;SERPINC1	Serpin peptidase inhibitor, clade C (Antithrombin), member 1, isoform CRA_a;Antithrombin III isoform;Antithrombin-III	A0A024R944_HUMAN;A0A2S0BDD1_HUMAN;ANT3_HUMAN	95	599789	565815	549216	570280	505758	709766	498263	670336	749572	670457	802419	908873	492225	510751	454422	688881	669346	798609	819020	741011	648740	933495	627799	706333	566010	588330	536831	511685	513524	462285	431783	598636	574316	520494	507568	656737	518954	465779	510385	505551	585182
A0A024RAB7	UDP-galactose-4-epimerase, isoform CRA_b	GALE	A0A024RAB7;A0A384NL38;Q14376;Q5QPP1;Q5QPP3;Q5QPP4	A0A024RAB7;A0A384NL38;Q14376;Q5QPP1;Q5QPP3;Q5QPP4	GALE;;GALE;GALE;GALE;GALE	UDP-galactose-4-epimerase, isoform CRA_b;UDP-glucose 4-epimerase;UDP-glucose 4-epimerase;UDP-glucose 4-epimerase (Fragment);UDP-glucose 4-epimerase (Fragment);UDP-glucose 4-epimerase (Fragment)	A0A024RAB7_HUMAN;A0A384NL38_HUMAN;GALE_HUMAN;Q5QPP1_HUMAN;Q5QPP3_HUMAN;Q5QPP4_HUMAN	1	438888	480421	490693	351275	311815	362118	331489	412390	334078	343129	243864	355842	287541	308334	283524	225886	235938	255460	310274	318465	334071	303832	238900	317438	210298	237365	349942	236722	260788	187579	144012	291756	353230	288940	109707	344948	348964	294807	85759.4	284141	213232
A0A087X1J7	Glutathione peroxidase	GPX3	A0A087X1J7;P22352	A0A087X1J7;P22352	GPX3	Glutathione peroxidase;Glutathione peroxidase 3	A0A087X1J7_HUMAN;GPX3_HUMAN	13	262037	345849	294250	266391	261645	299554	293167	319974	209341	244683	226663	268724	204050	158426	192401	283314	422451	294998	240142	270248	267915	231743	259382	212168	240535	195698	305775	203039	160382	173342	258133	258576	273407	159625	276145	184676	187342	254579	204835	184167	199920
A0A0C4DGZ8	Glycoprotein Ib (Platelet), alpha polypeptide	GP1BA	A0A0C4DGZ8;A0A193AU54;A0A193AUV8;A5CKE2;E0D852;E0D853;E0D854;L7UV37;L7UYB8;P07359	A0A0C4DGZ8;A0A193AU54;A0A193AUV8;A5CKE2;E0D852;E0D853;E0D854;L7UV37;L7UYB8;P07359	GP1BA	Glycoprotein Ib (Platelet), alpha polypeptide;Mutant platelet membrane glycoprotein Ib-alpha;Platelet membrane glycoprotein Ib-alpha;Platelet glycoprotein Ib alpha (Fragment);Platelet glycoprotein Ib alpha polypeptide type 2;Platelet glycoprotein Ib alpha polypeptide type 3;Platelet glycoprotein Ib alpha polypeptide type 4;Glycoprotein Ib alpha polypeptide A1562T1563 deletion mutant;Glycoprotein …	A0A0C4DGZ8_HUMAN;A0A193AU54_HUMAN;A0A193AUV8_HUMAN;A5CKE2_HUMAN;E0D852_HUMAN;E0D853_HUMAN;E0D854_HUMAN;L7UV37_HUMAN;L7UYB8_HUMAN;GP1BA_HUMAN	6	21356.9	51174.6	48634.3	27096.1	25228.3	40552.6	31397.9	39276.1		23053.9	16391.5	28289.5	78951.4	51787.1	28413.8	50880.8	86638	45831.2	17644.4	38169.4	39514.1	28981.5	47143.9	26591.5	22531.5	24173.9	24939.1	23481	33952.8	30330.1	25849.1	21367.7	23402	29770.8	37506.2	37441.5	33449.9	26213	33793.3	29335.2	29831.7
A0A0K0K1J1	Epididymis secretory protein Li 2	HEL-S-2	A0A0K0K1J1;P01034	A0A0K0K1J1;P01034	HEL-S-2;CST3	Epididymis secretory protein Li 2;Cystatin-C	A0A0K0K1J1_HUMAN;CYTC_HUMAN	8	44787.9	52631.9	57012.6	38884.8	49384.5	33696.6	46008.9	34260.2	45280.4	66563.4	43340.8	49519.3	53512	44228.5	81353.7	94672.9	57047	57235.9	49204.6	66043.9	53233.5	50094.7	55459	45517.6	52029	46531.7	83448.6	65932.2	55071.3	67900.8	49062.8	65961.6	65336.9	81563.4	81635.8	63981.1	97473	47807.1	31807	84868.7	100352
A0A0S2Z3D5	Apolipoprotein E isoform 1 (Fragment)	APOE	A0A0S2Z3D5;P02649	A0A0S2Z3D5;P02649	APOE	Apolipoprotein E isoform 1 (Fragment);Apolipoprotein E	A0A0S2Z3D5_HUMAN;APOE_HUMAN	57	1.09487e+06	1.05944e+06	1.74958e+06	1.31569e+06	1.72181e+06	1.71753e+06	1.11105e+06	1.40803e+06	1.23097e+06	1.67697e+06	1715905	2.06501e+06	1.31245e+06	1.08909e+06	1.53861e+06	1.61848e+06	1.37995e+06	2664127	2231065	1.74536e+06	1.5723e+06	2.05158e+06	1.15703e+06	2.07563e+06	1.35469e+06	1.47563e+06	1.21097e+06	1.01565e+06	1.49886e+06	1.13269e+06	1.08343e+06	1.62017e+06	1.2332e+06	1.20767e+06	566191	1.13266e+06	786499	1.14732e+06	515648	1583178	1.11301e+06
A0A0S2Z4K3	Protein S isoform 1 (Fragment)	PROS1	A0A0S2Z4K3;A0A0S2Z4L3;A0A3B3ISJ1;P07225	A0A0S2Z4K3;A0A0S2Z4L3;A0A3B3ISJ1;P07225	PROS1	Protein S isoform 1 (Fragment);Protein S isoform 2 (Fragment);Vitamin K-dependent protein S;Vitamin K-dependent protein S	A0A0S2Z4K3_HUMAN;A0A0S2Z4L3_HUMAN;A0A3B3ISJ1_HUMAN;PROS_HUMAN	45	156425	180434	148561	148038	171738	141274	163873	130442	136898	137677	197433	189098	154178	159145	154152	152547	221796	278599	224693	214510	173076	128892	149980	161689	131813	140208	137537	136225	130567	108677	147102	147307	135128	133000	143764	186490	158299	158290	137585	175218	163631
A0A140VK24	Testicular secretory protein Li 24		A0A140VK24;P04180	A0A140VK24;P04180	;LCAT	Testicular secretory protein Li 24;Phosphatidylcholine-sterol acyltransferase	A0A140VK24_HUMAN;LCAT_HUMAN	12	123851	99370.8	83942.8	89311.1	80131.1	93593.6	70220.9	92665.9	95249.9	92571.9	128779	119150	120941	92428.9	102705	112999	139854	118298	115048	83416.6	102726	91234	105853	83545.1	86317	74033.3	79010.1	78234.1	85479.1	89568	72562.9	92189	72246.6	80092.9	79216.8	74207.7	91472.9	53704.6	81800.3	68167.2	94613.2
A0A140VKF3	Testis tissue sperm-binding protein Li 70n		A0A140VKF3;P36955	A0A140VKF3;P36955	;SERPINF1	Testis tissue sperm-binding protein Li 70n;Pigment epithelium-derived factor	A0A140VKF3_HUMAN;PEDF_HUMAN	34	205010	321350	226074	274270	254623	235769	281937	276824	390643	288265	352092	396103	245092	202388	252443	197064	254146	455687	487349	347161	297214	330782	197943	389674	347821	360548	241493	212942	199306	238460	212096	220374	288250	246982	191580	259093	169463	189709	131515	168482	207461
A0A1U9X8X3	C2		A0A1U9X8X3;P06681;Q5JP69	A0A1U9X8X3;P06681;Q5JP69	;C2;C2	C2;Complement C2;C2	A0A1U9X8X3_HUMAN;CO2_HUMAN;Q5JP69_HUMAN	12	106432	85994	84810	74230.5	84670.8	73708.5	85869	73314.8	88752.2	80694.6	85608.2	83620.7	88144.7	72649.3	82818.3	91273.2	87996.8	87058.3	107183	72967.9	84889.8	97841.2	86028.6	68396	76094.5	73440.6	74815.5	63199.7	70196.6	68054.1	76275.9	80522.5	81316.9	82146.3	64775.9	64535.2	65896.1	85225.7	81675.5	61997.3	60809.3
A0A1W2PQB1	Fc of IgG low affinity IIIa receptor isoform 1 (Fragment)	FCGR3A	A0A1W2PQB1;H0Y755;M9MML0;P08637	A0A1W2PQB1;H0Y755;M9MML0;P08637	FCGR3A	Fc of IgG low affinity IIIa receptor isoform 1 (Fragment);Low affinity immunoglobulin gamma Fc region receptor III-A (Fragment);Low affinity immunoglobulin gamma Fc region receptor III-A;Low affinity immunoglobulin gamma Fc region receptor III-A	A0A1W2PQB1_HUMAN;H0Y755_HUMAN;M9MML0_HUMAN;FCG3A_HUMAN	3	50540.4	89888.8	96120.2	67164.7	137205	83293.2	77992	105460	84452.7	66888	72592.5	47096	106361	74879.2	70266.5	70172	64582.6	62395	52439.2	37300.1	75854.5	37855	47304	38694.5	41767	39883.2	54621.1	46867.6	38700.2	61704	50229.6	73634.1	35146.3	44714.1	52015.4	48127.1	64142.3	55009.2	78230.3	48501.9	70435.6
A0A384MEK5	Epididymis secretory sperm binding protein		A0A384MEK5;P05362;Q5NKV8	A0A384MEK5;P05362;Q5NKV8	;ICAM1;ICAM1	Epididymis secretory sperm binding protein;Intercellular adhesion molecule 1;Intercellular adhesion molecule 1	A0A384MEK5_HUMAN;ICAM1_HUMAN;Q5NKV8_HUMAN	3					16137.9		9428.77	15160			3940.64	8669.52	10014.2	6967.34	8702.46	10845.1			10670.7	8009.98	9867.87	6198.04	5331.58			9487.92		3368.18	4256.51	6426.4	6635.11	11475.2	5907.21		6915.72		6022.98	9197.85	10045.8	6459.29	5969.23
A0A384NKS6	Clusterin		A0A384NKS6;P10909	A0A384NKS6;P10909	;CLU	Clusterin	A0A384NKS6_HUMAN;CLUS_HUMAN	49	1.52822e+06	1.53668e+06	1.31694e+06	1.2761e+06	1.38896e+06	1.32166e+06	1.21626e+06	1.42632e+06	1.46725e+06	1.54792e+06	1.60673e+06	1646029	1.15542e+06	967044	1.19738e+06	1.30283e+06	1549004	1.46864e+06	1.74891e+06	1566125	1.41172e+06	1506773	1.37095e+06	1.15317e+06	977897	1.21082e+06	1.30378e+06	1.48587e+06	1.4257e+06	1.24932e+06	1.30258e+06	1188215	1.53967e+06	1.48925e+06	1.02768e+06	1.10106e+06	1.40313e+06	1.21601e+06	756500	1.08373e+06	1.37995e+06
A0A3B0J698	Adiponectin M	ADIM	A0A3B0J698;B3KXI7;E9PGA6;Q59G48;Q9BXJ4	A0A3B0J698;B3KXI7;E9PGA6;Q59G48;Q9BXJ4	ADIM;;C1QTNF3-AMACR;;C1QTNF3	Adiponectin M;cDNA FLJ45477 fis, clone BRSTN2018692, moderately similar to Complement C1q tumor necrosis factor-relatedprotein 3;C1QTNF3-AMACR readthrough (NMD candidate);C1q and tumor necrosis factor related protein 3 variant (Fragment);Complement C1q tumor necrosis factor-related protein 3	A0A3B0J698_HUMAN;B3KXI7_HUMAN;E9PGA6_HUMAN;Q59G48_HUMAN;C1QT3_HUMAN	1	10590.7	9088.31	8336.06	7554.74	4814.23	8967.23	7538.59	11204.9		9983.96	10002		7513.62	11067.5			10795.9	16956.6	19702.1	11744.3	10366.3	12456.2	8673.33	6672.86	10317.1	9049.51	7973.44	3138.07				5242.24						8306.07	3340	9429	7696
A0A3B3ISR2	Complement C1r subcomponent	C1R	A0A3B3ISR2;B4DPQ0	A0A3B3ISR2;B4DPQ0	C1R	Complement C1r subcomponent	A0A3B3ISR2_HUMAN;B4DPQ0_HUMAN	54	198685	140135	206477	188411	212207	160756	195687	176442	173915	170199	197135	204342	160201	118053	182261	145343	251397	292970	216859	225161	190832	252355	217878	178174	146523	143315	146197	134880	154379	135956	145989	157436	158114	188794	130704	157724	161057	184511	113051	133699	192839
A0A3G1HEF1	Mutant serpin family A member 7		A0A3G1HEF1;P05543	A0A3G1HEF1;P05543	;SERPINA7	Mutant serpin family A member 7;Thyroxine-binding globulin	A0A3G1HEF1_HUMAN;THBG_HUMAN	35	68707	72500.6	92787.8	101960	94032.9	94406.4	65617.1	105788	99928.9	80410.3	108928	102968	76556.2	72161.4	78594.3	77803.7	93454.9	141166	67196.2	119771	90736.9	103456	96293.4	115188	54604	49888.7	71100.1	57353.2	62886.7	51589.6	68695.9	81214.8	67483.2	52633.2	79841.7	79442.8	73742.8	78682.2	70425.3	73216.8	60721.1
A0A5C2FXT8	IGL c1454_light_IGKV1D-39_IGKJ1 (Fragment)		A0A5C2FXT8	A0A5C2FXT8		IGL c1454_light_IGKV1D-39_IGKJ1 (Fragment)	A0A5C2FXT8_HUMAN	2	52134.9	112229	36615.4	103285	58319.3	102914	45947.5	81378.6	36018.8	79644	54556.6	41420.1	84682.7	59434.6	49792	41824.9	23770.5	38760.6	21699.2	82921.6	60367.5	82221.2	50839.8	40530.8	63375.4	28961.9	99230.5	17620	27176.1	35676.4	29072.7	33289.6	37365.9	39253	51396.1	10599.5	47734.7	41078.3	83429.7	25493.2	33556.6
A0A5C2FYZ9	IGL c1894_light_IGKV3-20_IGKJ1 (Fragment)		A0A5C2FYZ9	A0A5C2FYZ9		IGL c1894_light_IGKV3-20_IGKJ1 (Fragment)	A0A5C2FYZ9_HUMAN	1	53852.4	72629.2	123243	64661.6	65431.4	27368.9	116688	49733	50078.4	52317.9	62571	35630.6	63256.2	64497.2	52222.9	37492.5	100746	54025.8	29729.1	38263.6	60721.9	27956.4	28791.5	47053.3	21573.4	41283.7	30543.5	41504.9	42096.4	49124.5	50594.7	48188.3	44393.8	34611.6	77279.6	20663.9	42008.6	41773.9	62044.7	42196.2	38539.2
A0A5C2FZN7	IGL c2406_light_IGKV1D-39_IGKJ1 (Fragment)		A0A5C2FZN7	A0A5C2FZN7		IGL c2406_light_IGKV1D-39_IGKJ1 (Fragment)	A0A5C2FZN7_HUMAN	3	66737.5	86097.8	101862	120787	104471	85214.4	69700.8	125733	107012	91024.7	60596.3	55928.7	80851.4	50170.4	46011.3	49542.2	72507.1	78701.8	74880.5	117396	82261.3	79057.8	74249	85372.7	58743.9	49025.4	83215.4	67079.9	37798.8	39260.3	68144.9	81291	143233	44636.1	57333.5	38171.5	55352.2	65325.3	59293	53244.1	20029.2
A0A5C2G1A6	IGL c1715_light_IGKV1-27_IGKJ1 (Fragment)		A0A5C2G1A6	A0A5C2G1A6		IGL c1715_light_IGKV1-27_IGKJ1 (Fragment)	A0A5C2G1A6_HUMAN	3	59760.7	158780	110166	110316	71019.6	208313	88172.9	104007	104860	65006.1	66773.8	97504.3	74618.1	134519	126251	56633.5	67889.1	131604	57913.8	99940.2	99702.4	98225.8	71730.5	137324	42036.4	60927.6	100322	79993.8	42526.4	25716.2	45128.1	116497	132363	29891.4	41914.2	40009.7	68678.5	67429.8	95472.3	16699	62159.5
A0A5C2G1V0	IGL c313_light_IGLV6-57_IGLJ2 (Fragment)		A0A5C2G1V0	A0A5C2G1V0		IGL c313_light_IGLV6-57_IGLJ2 (Fragment)	A0A5C2G1V0_HUMAN	2	46693.1	49613.7	19587.2	43894.6	14911	43682.9	36388.6	24265.2	26138.5	57381.2	53566.4		13730.9	30706.6	54778.3	33811	25722.7	16089.1	20633.6		33977.5	76768.1	9204.89	20375.9	17949.4	13438.5	44578.4	17465.2	39068.5	32943.6	23497.9	9531.38	15585	20552	16672.1	5329.23	14042.8	13619.4	29225.7	19725	18414.8
A0A5C2G2R8	IGL c2756_light_IGKV3-15_IGKJ1 (Fragment)		A0A5C2G2R8	A0A5C2G2R8		IGL c2756_light_IGKV3-15_IGKJ1 (Fragment)	A0A5C2G2R8_HUMAN	2	67375.8	197972	154650	128813	124954	124255	102342	123059	96898.9	48275.8	155216	107376	104957	97999.9	126894	80645.5	80299.9	69668	51408.2	111775	107742	108565	66406.2	66603.9	35140.6	72033.9	139076	54427.6	131606	56434.8	93069.7	83521.4	49245.1	119508	124635	56408.1	67930.8	72244.1	170245	38385	52277.7
A0A5C2G4M3	IGL c4162_light_IGLV6-57_IGLJ3 (Fragment)		A0A5C2G4M3	A0A5C2G4M3		IGL c4162_light_IGLV6-57_IGLJ3 (Fragment)	A0A5C2G4M3_HUMAN	6	159788	136913	135003	63001.4	109977	292866	169271	200987	120213	200311	181309	172653	197246	94867.8	287954	126487	197825	134347	245486	114850	167068	231065	107657	283704	171585	201752	140883	271768	340811	163590	249242	243612	547705	163421	202069	148249	144568	235395	285283	186229	312431
A0A5C2G5R3	IGH c290_heavy__IGHV3-7_IGHD1-14_IGHJ4 (Fragment)		A0A5C2G5R3	A0A5C2G5R3		IGH c290_heavy__IGHV3-7_IGHD1-14_IGHJ4 (Fragment)	A0A5C2G5R3_HUMAN	3	662843	271476	322576	238953	694998	649645	517792	328594	199822	348044	531946	449210	843822	693442	919196	427977	1090562	262029	226667	390540	503507	183109	478566	339119	400432	392833	506615	279791	273684	458955	322844	646528	535129	361712	182394	169811	412177	398209	140149	355565	265626
A0A5C2G5Z2	IGH c376_heavy__IGHV3-11_IGHD6-19_IGHJ5 (Fragment)		A0A5C2G5Z2	A0A5C2G5Z2		IGH c376_heavy__IGHV3-11_IGHD6-19_IGHJ5 (Fragment)	A0A5C2G5Z2_HUMAN	1	109534	225386	184028	129177	137903	278881	102765	118721	74319	146900	122628	167901	155710	135875	129321	136295	144482	143104	126152	170485	146978	56601.2	72304.3	130498	21203.8	142884	189759	263043	128768	51836.8	51462.8	163148	80857.1	90473.1	59151.6	124790	146167	58072.7	152278	74710.6	121581
A0A5C2G9L4	IGH + IGL c494_heavy_IGHV3-9_IGHD4-11_IGHJ3 (Fragment)		A0A5C2G9L4	A0A5C2G9L4		IGH + IGL c494_heavy_IGHV3-9_IGHD4-11_IGHJ3 (Fragment)	A0A5C2G9L4_HUMAN	3	150956	241249	73804.7	107976	62076.2	182066	136406	123847	133979	165072	213732	131416	120259	105605	261763	132292	73963.7	138260	110590	83377.6	137435	56062	272909	50074.7	41661.1	104809	181645	64239.6	99587.2	123904	53994	122287	102682	96759.7	63314.1	58625.1	117777	127085	41549	82681.4	64543
A0A5C2G9N9	IGH + IGL c540_heavy_IGHV1-69_IGHD2-21_IGHJ6 (Fragment)		A0A5C2G9N9;A0A5C2GHZ9;A0A5C2GLN6;A0A5C2GMH6;A0A5C2GPE3;A0A5C2GX19	A0A5C2G9N9;A0A5C2GHZ9;A0A5C2GLN6;A0A5C2GMH6;A0A5C2GPE3;A0A5C2GX19		IGH + IGL c540_heavy_IGHV1-69_IGHD2-21_IGHJ6 (Fragment);IGH + IGL c375_heavy_IGHV1-69_IGHD2-15_IGHJ5 (Fragment);IG c455_heavy_IGHV1-18_IGHD5-18_IGHJ2 (Fragment);IG c556_heavy_IGHV1-46_IGHD3-22_IGHJ6 (Fragment);IG c1255_heavy_IGHV1-46_IGHD7-27_IGHJ4 (Fragment);IG c1127_heavy_IGHV1-18_IGHD3-9_IGHJ4 (Fragment)	A0A5C2G9N9_HUMAN;A0A5C2GHZ9_HUMAN;A0A5C2GLN6_HUMAN;A0A5C2GMH6_HUMAN;A0A5C2GPE3_HUMAN;A0A5C2GX19_HUMAN	1		52574.4	70041.1	93252.4	84222.3	194925	68679.1	131750	143227	93243.6	359518		112140	92352.9				105242	53221.8	157360	120783	301233	78891.9	172671	150043	140388		200940	152751	137799	160286	246103	103969	328542	175941	137029	191907	86462.2	280652		111132
A0A5C2GA43	IGH + IGL c42_heavy_IGHV3-23_IGHD2-15_IGHJ5 (Fragment)		A0A5C2GA43;A0A5C2GJR6	A0A5C2GA43;A0A5C2GJR6		IGH + IGL c42_heavy_IGHV3-23_IGHD2-15_IGHJ5 (Fragment);IG c1143_heavy_IGHV3-23_IGHD1-26_IGHJ6 (Fragment)	A0A5C2GA43_HUMAN;A0A5C2GJR6_HUMAN	1	127133	430186	276441	161850	128340	174423	138552	255948	244788	298753	276967	142958	199627	83737.1	253098	104269	130132	127586	226606	219884	200064	193274	540999	220532	272089	289007	185213	241231	349082	233315	448708	227957	326603	194792	155542	165755	350062	222898	296361	154011	225778
A0A5C2GAS8	IGH + IGL c366_heavy_IGHV3-74_IGHD2-21_IGHJ4 (Fragment)		A0A5C2GAS8	A0A5C2GAS8		IGH + IGL c366_heavy_IGHV3-74_IGHD2-21_IGHJ4 (Fragment)	A0A5C2GAS8_HUMAN	1	29220.6	69919.4	30721.5	44964.6	53484.7	38438.5	36557.5	30426.4	25074.7	59594.8	26490.1	24105	27209.7	22363.8	51834.4	17834.8	29653.7	36567.1	35529	32440	36121.5	35677.9	37047.5	25923.6	8579.95	33731.9	48578.2	29446.2	35660.9	27090.4	14645.7	36622.3	20842.3	27161.1	12799.6	11188.1	22283.2	25719.4	50474.7	15512.6	35646
A0A5C2GBJ7	IGH + IGL c576_light_IGKV1-5_IGKJ1 (Fragment)		A0A5C2GBJ7;A0A5C2GD28	A0A5C2GBJ7;A0A5C2GD28		IGH + IGL c576_light_IGKV1-5_IGKJ1 (Fragment);IGH + IGL c598_light_IGKV1-5_IGKJ1 (Fragment)	A0A5C2GBJ7_HUMAN;A0A5C2GD28_HUMAN	1	14193.6	117848	76172.8	85468.7	230539	213996	77816.1	61805.6	65211.2	198713	182121	109188	156399	109082	191518	104085	226844	111234	121936	134948	129456	170741	173202	127221	296378	105131	150893	117866	158178	294492	426365	188782	322623	137780	134659	65664.6	191817	167320	294728	97623.6	50826.5
A0A5C2GBP5	IGH + IGL c515_light_IGLV3-25_IGLJ1 (Fragment)		A0A5C2GBP5	A0A5C2GBP5		IGH + IGL c515_light_IGLV3-25_IGLJ1 (Fragment)	A0A5C2GBP5_HUMAN	2	51257.8	61831	44223.2	26582.4	47462.6	50380.5	25981.4	84656.7	63028.5	136460	55146.9	43836.5	68089	60135.9	42876.7	35230.3	20173.5			38377.6	53096.1	83039.3	47723.6	74318.9	66134.6	91179.6	101552	81981.2	22222.1	74649.2	52720.4	75833.6		127106	55749.3	40393.9	40394.6	216038	91684	114168	52499.7
A0A5C2GC72	IGH + IGL c183_light_IGKV1-5_IGKJ1 (Fragment)		A0A5C2GC72	A0A5C2GC72		IGH + IGL c183_light_IGKV1-5_IGKJ1 (Fragment)	A0A5C2GC72_HUMAN	1	150814	240899	271726	314523	138776	379355	355932	589117	141907	269329	503657	399685	462676	806557	828124	473834	590849	382807	862421	593645	437832	1.09076e+06	492942	934053	599156	495119	1.01997e+06	587289	894185	150995	568440	558141	886370	304270	711370	277678	668638	260756	234222	675041	651946
A0A5C2GDW9	IG c1179_heavy_IGHV3-15_IGHD2-15_IGHJ4 (Fragment)		A0A5C2GDW9	A0A5C2GDW9		IG c1179_heavy_IGHV3-15_IGHD2-15_IGHJ4 (Fragment)	A0A5C2GDW9_HUMAN	2	374182	282082	191140	204344	422719	815166	283457	407077	457027	874310	614686	734876	571398	818883	895290	405852	325781	669897	394112	649996	519614	508622	273476	352206	437247	317020	934162	249238	375960	279306	444682	567023	437089	456337	459595	328419	380993	134524	412683	254384	230074
A0A5C2GEF3	IGH + IGL c249_heavy_IGHV1-8_IGHD1-1_IGHJ6 (Fragment)		A0A5C2GEF3;A0A5C2GM73;P0DP01	A0A5C2GEF3;A0A5C2GM73;P0DP01	;;IGHV1-8	IGH + IGL c249_heavy_IGHV1-8_IGHD1-1_IGHJ6 (Fragment);IG c456_heavy_IGHV1-8_IGHD3-22_IGHJ5 (Fragment);Immunoglobulin heavy variable 1-8	A0A5C2GEF3_HUMAN;A0A5C2GM73_HUMAN;HV108_HUMAN	2	28311	64366.7	20759.9	24266.3	52862.1	54529.2	51617.6	50165.9		52357.7	19804.8	64836.6	20679.2	42067.3	38235.4	22212.7	55241.7	41391.7	34166.3	27546	40285.2		44812.5	22307.1	22754.3	32318.4	53905.1	14095	45626.2	62665.6	17881.6	35292.8	20217.1	16270.2			17051.2	28809.5		18506.2	16292.9
A0A5C2GEN3	IG c374_heavy_IGHV3-30_IGHD3-9_IGHJ1 (Fragment)		A0A5C2GEN3	A0A5C2GEN3		IG c374_heavy_IGHV3-30_IGHD3-9_IGHJ1 (Fragment)	A0A5C2GEN3_HUMAN	5	801043	508722	533387	281108	961979	618405	726877	501942	474961	550389	613686	408254	329836	673865	622856	298686	1.00768e+06	329510	318780	653526	560775	303023	493868	624953	287070	524226	518534	589561	372189	481441	287626	414503	462500	444905	110913	224221	300731	581179	171827	650899	553765
A0A5C2GGU8	IG c1323_heavy_IGHV5-51_IGHD2-15_IGHJ4 (Fragment)		A0A5C2GGU8	A0A5C2GGU8		IG c1323_heavy_IGHV5-51_IGHD2-15_IGHJ4 (Fragment)	A0A5C2GGU8_HUMAN	1	159549	453029	365221	568005	515221	902886	312092	550854	438486	465089	1.23468e+06	466858	610778	1.08784e+06	718246	670241	343685	880889	668203	884246	614805	1.44576e+06	441381	989732	749104	411699	1.05725e+06	463687	1.28347e+06	556997	572585	1.07366e+06	1.49476e+06	1.79523e+06	1.12712e+06	530867	628366	361136	1.09809e+06	442187	500463
A0A5C2GIN5	IG c528_heavy_IGHV3-15_IGHD2-8_IGHJ4 (Fragment)		A0A5C2GIN5	A0A5C2GIN5		IG c528_heavy_IGHV3-15_IGHD2-8_IGHJ4 (Fragment)	A0A5C2GIN5_HUMAN	1	14763257	20038204	17734076	10238550	15673209	12763774	9300599	12181681	10326847	13144120	13163054	13478414	10617139	12709136	17076582	5327836	19303064	12361064	11654274	11942662	1.31899e+07	12132773	13285772	9609110	9322295	13288864	16234925	11993513	10095627	8717896	6026202	12677067	16674126	13468349	10901381	6197343	6948159	14310006	11401741	5.97493e+06	10867916
A0A5C2GIX2	IG c332_light_IGLV3-25_IGLJ2 (Fragment)		A0A5C2GIX2;A0A5C2GK85	A0A5C2GIX2;A0A5C2GK85		IG c332_light_IGLV3-25_IGLJ2 (Fragment);IG c504_light_IGLV3-25_IGLJ3 (Fragment)	A0A5C2GIX2_HUMAN;A0A5C2GK85_HUMAN	1	85927.5	183049	295218	215138	146370	290348	82713.7	141903	108209	207548	187926	64932	118390	137787	157877		94307.3	91118.5	73605.6	127177	147871	214148	70928	79920.5	83909.8	101733	129740	123201	165269	50041	61598.4	166645	83802.6	76626.2	49071.3	53595.5	123881	143576	111275	48658.3	99486.4
A0A5C2GK12	IG c1202_heavy_IGHV3-9_IGHD1-7_IGHJ3 (Fragment)		A0A5C2GK12	A0A5C2GK12		IG c1202_heavy_IGHV3-9_IGHD1-7_IGHJ3 (Fragment)	A0A5C2GK12_HUMAN	3	257360	326975	281023	130757	94294.8	190554	134161	123150	113678	165752	247272	266594	235238	110548	198073	175380	205146	104022	179390	161687	185053	136302	163958	115063	158141	172232	160157	115321	107501	145201	123169	256714	101150	170108	99403.2	191729	157583	166764	89295.6	111757	106096
A0A5C2GL29	IG c265_heavy_IGHV3-74_IGHD4-23_IGHJ4 (Fragment)		A0A5C2GL29	A0A5C2GL29		IG c265_heavy_IGHV3-74_IGHD4-23_IGHJ4 (Fragment)	A0A5C2GL29_HUMAN	1	4.14311e+06	4.62984e+06	5271641	3.08571e+06	3716324	3.84906e+06	2398958	3.53428e+06	2.66849e+06	3774448	3.50303e+06	3.36899e+06	2.86634e+06	2.86076e+06	3.33942e+06	1.85103e+06	6783040	3567023	3.43027e+06	3.26507e+06	3.59534e+06	3.27742e+06	3.7488e+06	2822567	2831611	4125576	5543745	5827035	4.02925e+06	5547417	4.55004e+06	4574411	8432833	6635842	5.54091e+06	3296080	5.34714e+06	5.29449e+06	4416950	4.48679e+06	7.62648e+06
A0A5C2GMA5	IG c582_heavy_IGHV3-74_IGHD3-16_IGHJ5 (Fragment)		A0A5C2GMA5	A0A5C2GMA5		IG c582_heavy_IGHV3-74_IGHD3-16_IGHJ5 (Fragment)	A0A5C2GMA5_HUMAN	1	34424.3	53611.2	37675.9	26271	34885.9	108660	52950.9	37296.8	51372.6	67833.9	39593.1	28241.3	51653.7	47043.9	28109.5	14408.5	43482.6	36928.3	20899.3	58122.7	43673.3	26163.3	31542.4	19247.8	27063.6	23690.5	46335.7	26560.5	44898.4	15942	21614.3	28261.4	75971	36164.6	34763.5	19939.2	36026.6	21774.9	45242.2	31510.4	20972.5
A0A5C2GP32	IG c434_heavy_IGHV3-48_IGHD2-15_IGHJ5 (Fragment)		A0A5C2GP32;A0A5C2GUB8	A0A5C2GP32;A0A5C2GUB8		IG c434_heavy_IGHV3-48_IGHD2-15_IGHJ5 (Fragment);IG c97_heavy_IGHV3-48_IGHD2-15_IGHJ5 (Fragment)	A0A5C2GP32_HUMAN;A0A5C2GUB8_HUMAN	4	380064	463183	347401	418258	368533	524632	270168	442296	597756	358056	650415	409456	396454	316446	757295	538570	786805	334015	544382	523555	471387	516899	234922	275891	425498	271345	405598	282927	430765	403074	476742	501952	422188	360643	279687	206840	295400	282071	509561	220827	371967
A0A5C2GPJ3	IG c1305_heavy_IGHV3-73_IGHD6-19_IGHJ3 (Fragment)		A0A5C2GPJ3	A0A5C2GPJ3		IG c1305_heavy_IGHV3-73_IGHD6-19_IGHJ3 (Fragment)	A0A5C2GPJ3_HUMAN	2	165603	441623	308315	161800	341668	196137	348882	290566	357216	205026	310381	298850	164221	191247	215273	91388.5	212228	144443	222256	188370	242775	202388	164876	219896	153485	137256	213831	167938	122113	160721	181700	215057	265578	211919	141497	47567.9	178442	129927	204188	83249.2	261010
A0A5C2GPS6	IG c873_heavy_IGHV3-23_IGHD5-24_IGHJ4 (Fragment)		A0A5C2GPS6	A0A5C2GPS6		IG c873_heavy_IGHV3-23_IGHD5-24_IGHJ4 (Fragment)	A0A5C2GPS6_HUMAN	2	190086	331055	242166	194653	372601	418484	113689	207282	359011	236028	192885	215894	218101	246871	261269	217049	245422	173344	140954	263603	242022	219720	174830	182415	228821	164069	174457	223287	197720	109083	142490	155734	205208	227477	131106	109193	159270	134243	259499	123846	143793
A0A5C2GRK1	IG c114_light_IGKV3-20_IGKJ1 (Fragment)		A0A5C2GRK1	A0A5C2GRK1		IG c114_light_IGKV3-20_IGKJ1 (Fragment)	A0A5C2GRK1_HUMAN	3	261500	566831	372932	489519	356421	470007	370540	386161	361241	348788	224473	280943	193253	309703	317333	267617	348507	302076	180575	274268	334134	285742	153964	297985	512724	258681	184420	172039	347201	233305	299445	267786	235577	153462	229311	109292	243562	136441	335534	122669	132254
A0A5C2GSD9	IG c227_light_IGLV3-25_IGLJ3 (Fragment)		A0A5C2GSD9	A0A5C2GSD9		IG c227_light_IGLV3-25_IGLJ3 (Fragment)	A0A5C2GSD9_HUMAN	9	235272	782335	408474	560507	567159	1.82694e+06	544490	511172	815165	501295	568304	468445	302296	314039	417603	305772	773941	764348	729696	902244	614975	857962	484748	448186	406589	399679	451541	252246	361120	397375	271765	629782	408715	862957	309133	330823	322063	448462	304040	251279	457090
A0A5C2GTI6	IG c43_light_IGKV3-15_IGKJ1 (Fragment)		A0A5C2GTI6	A0A5C2GTI6		IG c43_light_IGKV3-15_IGKJ1 (Fragment)	A0A5C2GTI6_HUMAN	2	125810	288173	193176	207205	196931	262294	169268	252300	157055	171473	158025	214898	135389	225270	132663	100217	138214	146483	95913	209092	178992	170793	110786	211519	92695.9	182638	272495	103858	145752	79942.8	111244	134269	106854	100999	61500.6	74234.2	104586	97916	137310	80262.4	88233.5
A0A5C2GTK2	IG c322_light_IGKV3-20_IGKJ5 (Fragment)		A0A5C2GTK2	A0A5C2GTK2		IG c322_light_IGKV3-20_IGKJ5 (Fragment)	A0A5C2GTK2_HUMAN	2	390904	384252	295429	351121	386377	569092	523127	515582	302567	796057	709235	509951	352958	531121	595461	630291	715331	423157	385508	510655	493909	693583	373755	645040	887339	560810	565319	389014	733172	483170	679977	810178	1401986	505660	710137	582351	648012	435844	751625	646646	302269
A0A5C2GUV5	IG c297_heavy_IGHV3-33_IGHD3-16_IGHJ6 (Fragment)		A0A5C2GUV5	A0A5C2GUV5		IG c297_heavy_IGHV3-33_IGHD3-16_IGHJ6 (Fragment)	A0A5C2GUV5_HUMAN	4	253572	402966	198210	566763	562567	418847	338690	412052	342589	312627	188020	254502	224647	262402	320748	177907	360430	455780	298923	348858	335055	287912	206265	224985	232821	284531	363514	117479	324446	211169	238279	284806	293702	379153	289521	153466	195187	194176	225853	171966	228500
A0A5C2GV52	IG c1434_light_IGKV1-5_IGKJ2 (Fragment)		A0A5C2GV52	A0A5C2GV52		IG c1434_light_IGKV1-5_IGKJ2 (Fragment)	A0A5C2GV52_HUMAN	1	193613	1.5573e+06	683223	261261	578480	1.0687e+06	598489	825625	640545	647510	961467	1.01309e+06	373217	423477	877728	493615	719009	503884	588165	711843	686012	1.06351e+06	778313	456189	393460	474122	41150.3	481495	561086	347233	298239	631932	567153	591439	390971	286184	394036	494644	330767	379506	432500
A0A5C2GVP0	IG c1551_heavy_IGHV3-48_IGHD1-1_IGHJ5 (Fragment)		A0A5C2GVP0	A0A5C2GVP0		IG c1551_heavy_IGHV3-48_IGHD1-1_IGHJ5 (Fragment)	A0A5C2GVP0_HUMAN	1	44295.4	117601	110095	93907.1	116983	139698	59208.7	146054	182107	87433.9	74581.6	77342.9	80860.7	67060.4	129387	41364.2	58698	53539.1	34777.4	60858.8	88792.7	46153.2	57225.8	17239.5	71583.6	61806.8	59632.4	77635.5	129652	39509.9	55158.7	53573	94653.6	74410.1	43958.3	46999.8	59928.4	84700.2	88278.3	44078.1	85090.8
A0A5C2GVV8	IG c973_light_IGKV3-11_IGKJ1 (Fragment)		A0A5C2GVV8	A0A5C2GVV8		IG c973_light_IGKV3-11_IGKJ1 (Fragment)	A0A5C2GVV8_HUMAN	1	588335	816063	320151	518841	556346	728751	320466	487895	311571	724114	941087	606749	902507	993252	885824	664564	605583	733228	281327	894326	644049	541330	539621	1.33425e+06	621736	695041	1.46478e+06	664621	1.13081e+06	1.1749e+06	1039790	956646	1.06976e+06	678676	713027	589685	534946	623125	1.1391e+06	515218	408436
A0A5C2GW09	IG c1641_light_IGKV1-6_IGKJ4 (Fragment)		A0A5C2GW09	A0A5C2GW09		IG c1641_light_IGKV1-6_IGKJ4 (Fragment)	A0A5C2GW09_HUMAN	1	57760.1	63728.6	38752.5	27083.2	25201.7	42816.6	53908.4	31539.9	30037.9	22426.4	18932.4	36635.4	24219.7	42123.1	16572.4	21065.2	33368.4	28791.3	56906.2	58162.2	36501.6	34680.5	53057.7	24827.6	28461.3	17827.2	72957.5	36570.2	13813.1	18838.4	13331.8	30003.7	34666.1	10821.6	15966.6	22832.4	11637.7	10133.5	30126.9	17655.4	16151.4
A0A5C2GX83	IG c1039_light_IGKV4-1_IGKJ2 (Fragment)		A0A5C2GX83	A0A5C2GX83		IG c1039_light_IGKV4-1_IGKJ2 (Fragment)	A0A5C2GX83_HUMAN	3	56298.7	119676	91906.8	85982.4	104526	203235	106951	143308	84896.6	76579.7	90331.8	77392.4	80624.8	67065	115473	68611.5	176876	89046.1	63851.2	102631	100263	97037.3	75571.1	163582	81609.2	74371.6	104387	46808.9	53919.8	48944.5	45194.1	117941	72420.5	75958.8	70147.4	47702.1	96916	40710.8	84185	24898.6	58477.9
A0A5C2GY23	IG c620_light_IGKV3-15_IGKJ3 (Fragment)		A0A5C2GY23	A0A5C2GY23		IG c620_light_IGKV3-15_IGKJ3 (Fragment)	A0A5C2GY23_HUMAN	2	61699.2	92610.5	142281	90605.1	77874.3	81882.2	63048.5	67025.2	60749.4	94208.1	75454.9	66816.1	88797.5	122718	85739.1	72162.6	76604.4	43608.6	48043.5	100829	80637.9	76157.7	53558.1	68859.7	82891.5	57680.1	119629	65056.1	62225.8	50069.4	77767.2	69932.3	95919.9	45633.6	63975.5	46158.1	61088	66631.2	74630.1	52102.6	34290.2
A0A5C2GZG9	IG c1078_light_IGKV1-27_IGKJ3 (Fragment)		A0A5C2GZG9	A0A5C2GZG9		IG c1078_light_IGKV1-27_IGKJ3 (Fragment)	A0A5C2GZG9_HUMAN	7	145084	192484	115312	139280	157641	301322	180029	219831	99378.9	147284	119197	94634.3	84648.9	190240	186345	106403	128224	123917	64558.7	109960	145289	214296	75782	74930.3	165080	94974.9	136942	71368.6	139869	144757	85950.6	79522.9	155054	75848.8	82318.2	47530.3	110178	76675.3	85533.9	63031	88957.7
A2RTY6	Inter-alpha (Globulin) inhibitor H2	ITIH2	A2RTY6;P19823	A2RTY6;P19823	ITIH2	Inter-alpha (Globulin) inhibitor H2;Inter-alpha-trypsin inhibitor heavy chain H2	A2RTY6_HUMAN;ITIH2_HUMAN	102	1.0907e+06	1.30745e+06	1.42384e+06	1.26385e+06	1.3833e+06	1.35039e+06	1.33577e+06	1.36876e+06	1.46e+06	1256228	1.43067e+06	2.43983e+06	964243	1.06975e+06	1.05054e+06	1.37005e+06	1656607	2.36398e+06	1.99149e+06	2.04201e+06	1.48097e+06	1.5019e+06	1419249	1.30311e+06	1.11381e+06	1.35803e+06	1.46173e+06	1.34244e+06	1.21984e+06	1.04646e+06	947966	1.13081e+06	1.34029e+06	1.2065e+06	1098329	1.33901e+06	1.09551e+06	1.55151e+06	911469	1.14028e+06	1.17311e+06
A8KA37	cDNA FLJ77213, highly similar to Homo sapiens coagulation factor VIII, procoagulant component (hemophilia A) (F8), transcript variant 1, mRNA (Fragment)		A8KA37;P00451	A8KA37;P00451	;F8	cDNA FLJ77213, highly similar to Homo sapiens coagulation factor VIII, procoagulant component (hemophilia A) (F8), transcript variant 1, mRNA (Fragment);Coagulation factor VIII	A8KA37_HUMAN;FA8_HUMAN	2	138290	256250	221655	321873	232667	284296	294335	259742	323611	263678	231393	246839	89336.5	152443	175806	263157	583377	371505	340425	228050	263936	298179	253225	203229	174000	210078	119220	113917		281875	180358	156535	182228	220889	71649.5	195801	224963	189784	61572.6	234267	268286
B4DEW5	cDNA FLJ54049, highly similar to Multimerin-2		B4DEW5;B4E3H8;Q9H8L6	B4DEW5;B4E3H8;Q9H8L6	;;MMRN2	cDNA FLJ54049, highly similar to Multimerin-2;cDNA FLJ54082, highly similar to Multimerin-2;Multimerin-2	B4DEW5_HUMAN;B4E3H8_HUMAN;MMRN2_HUMAN	2	27958.9				20967.7	17352.9		24116.8					19538.7	29233	37458	22008.1	36381.1	31338.7	22672.9	22964.1	25999.3	22499.5	27888.9	35480.8	29835.6	25823.3	33400.5	34012	33785	41785.5	28765.3	31866.9	34457.4	30588.4	37928.1	27386.7	28835.7			59949.6	31044.2
B4DHZ6	Transferrin, isoform CRA_c	TF	B4DHZ6	B4DHZ6	TF	Transferrin, isoform CRA_c	B4DHZ6_HUMAN	1	63805.6	53708.2	88644.7	46921.4	55298.3	71478.9	62806.4	76194.8	84647.5	53553.6	129938	110475	32696.9	30051.2	35826.4	51936.9	119345	36646.3	32845.3	40580.5	63870	48399	112537	94997.7	121323	105545	92716.2	83270.7	111145	88296.5	76811.6	77681.2	91774.9	98748.6		57116	54898.8	74864.5	59083.2	77953.8	78040
B4DTK1	cDNA FLJ53292, highly similar to Homo sapiens fibronectin 1 (FN1), transcript variant 5, mRNA		B4DTK1	B4DTK1		cDNA FLJ53292, highly similar to Homo sapiens fibronectin 1 (FN1), transcript variant 5, mRNA	B4DTK1_HUMAN	4	14134.7	8006.03	14941.7	24677	7884.35	18006.2	12662.9		15359.7	12941.1	25166.8		7480.9	20751.8	8910.84				17302.9	10794.6	14601.4	17587.8	17597.7	12681.6	13584.2	17411.4	24848.4	28597.7	24141.8	16941.5	18017	11627	21522.9	22592.8	22615.5	22472	19516.2	22604.2	36377.5	8423.52	17408.3
B4E2S7	cDNA FLJ58780, highly similar to Homo sapiens lysosomal-associated membrane protein 2 (LAMP2), transcript variant LAMP2B, mRNA		B4E2S7;P13473	B4E2S7;P13473	;LAMP2	cDNA FLJ58780, highly similar to Homo sapiens lysosomal-associated membrane protein 2 (LAMP2), transcript variant LAMP2B, mRNA;Lysosome-associated membrane glycoprotein 2	B4E2S7_HUMAN;LAMP2_HUMAN	3	15439.8	16095.8	29461.6		18492.7	16377.5	9327.15	14819.5	15853.4		13371.1		16219.9	14938.7	19993.5	18543.1	21819.1	7718		11783.3	16265.9	12186.9	12851.3	24246.2	20909.4	21499.9	25574.3	21818.6	19709.8	19727.6	23018	21573.8	16398.5	17558.6		35496.5	30394.5	16264	24354.6	21691.4	12194.7
B7Z550	Complement component 8, beta polypeptide, isoform CRA_b	C8B	B7Z550;B7Z555;B7ZA94;P07358	B7Z550;B7Z555;B7ZA94;P07358	C8B;;;C8B	Complement component 8, beta polypeptide, isoform CRA_b;cDNA FLJ55311, highly similar to Complement component C8 beta chain;cDNA, FLJ79108, highly similar to Complement component C8 beta chain;Complement component C8 beta chain	B7Z550_HUMAN;B7Z555_HUMAN;B7ZA94_HUMAN;CO8B_HUMAN	65	90281.1	153412	106717	171670	93824.5	104300	126611	150689	201486	128654	258157	129494	131445	103512	110097	100157	122741	175073	164545	91826.8	135735	120074	97925.9	112672	100350	173933	99834.1	101282	98638.5	91112.1	71262.5	106692	80479.9	119168	88640.3	102269	111142	176594	78496.4	155683	116693
B7Z8Q2	cDNA FLJ55606, highly similar to Alpha-2-HS-glycoprotein		B7Z8Q2;P02765	B7Z8Q2;P02765	;AHSG	cDNA FLJ55606, highly similar to Alpha-2-HS-glycoprotein;Alpha-2-HS-glycoprotein	B7Z8Q2_HUMAN;FETUA_HUMAN	30	2.01075e+06	1.29429e+06	1.56555e+06	1.66521e+06	1.96638e+06	1.63357e+06	1.43875e+06	2.02116e+06	2.16452e+06	2.4325e+06	2.02159e+06	2.9016e+06	2276543	1861125	2.23907e+06	1517413	2.39949e+06	2.48944e+06	2.40605e+06	2.12179e+06	2.02134e+06	3.34641e+06	2.43432e+06	3.15919e+06	2315669	2.52111e+06	2.43964e+06	2401097	2.39968e+06	2.61388e+06	2.85191e+06	2.12215e+06	2480582	2685898	1.96124e+06	1.83694e+06	2.2845e+06	2.44596e+06	1.33253e+06	2.06793e+06	1739764
B7ZMJ3	ADAMTSL4 protein	ADAMTSL4	B7ZMJ3;Q6UY14	B7ZMJ3;Q6UY14	ADAMTSL4	ADAMTSL4 protein;ADAMTS-like protein 4	B7ZMJ3_HUMAN;ATL4_HUMAN	1	13286.8	7761.43	6587.94	3663.06	7520.33	10426.3	23119.3	10609.8	4290.66	7802.05	6203.94	8876.79	15269.2	13727.1	8294.72	4139.94	4983.78	6525.09	11236	10066.9	9219.56	5994.64	7472.88		14466.4	13472.8	15382.7	16163	15579.2	14698	8648.43	14926.5	11762.1	9944.39	13331.7	8631.52	19756.5	11085.2	12223.6	18188.1	13389.9
C0JYY2	Apolipoprotein B (Including Ag(X) antigen)	APOB	C0JYY2	C0JYY2	APOB	Apolipoprotein B (Including Ag(X) antigen)	C0JYY2_HUMAN	634	516304	496262	468097	544269	703591	646527	651005	531493	641984	595148	640935	618131	531606	474004	473667	694905	542186	848670	596849	626906	592127	489314	505385	482478	639426	486193	446427	436670	412391	506609	381719	558994	439362	468306	301498	539173	555182	550513	385505	543380	504136
D3DNN4	Carboxylic ester hydrolase	BCHE	D3DNN4;P06276	D3DNN4;P06276	BCHE	Carboxylic ester hydrolase;Cholinesterase	D3DNN4_HUMAN;CHLE_HUMAN	24	48640.5	52186.8	55354.9	48863.2	52661.1	51881.6	45328	61649.8	54571.1	47631.4	56686.3	64425.5	42798.7	44091	45755.3	48495.6	54999.7	68484.5	49094.1	58207.5	52590.3	61718.4	36973.3	48640	37812.8	36635.7	31055.8	30115.5	47091.2	40987	38349.9	44710.6	42758.9	45368.5	41183.1	59299.8	49641.4	47150.2	52988.3	42326.4	42877
E9KL26	Epididymis tissue protein Li 173	SERPING1	E9KL26;P05155	E9KL26;P05155	SERPING1	Epididymis tissue protein Li 173;Plasma protease C1 inhibitor	E9KL26_HUMAN;IC1_HUMAN	61	872378	1.17006e+06	1.15414e+06	990531	1.07257e+06	1.03006e+06	1.30694e+06	917890	1.09838e+06	1.38298e+06	1.25722e+06	1.55774e+06	1.00935e+06	940894	643761	1.02633e+06	1.03635e+06	1.84452e+06	1.55094e+06	1.55982e+06	1.17114e+06	1.18561e+06	1.5697e+06	1.10961e+06	940536	770812	1.04698e+06	1.04652e+06	1.06673e+06	718995	978461	967453	972100	1.03197e+06	1.01058e+06	1.18755e+06	752938	1.06862e+06	471559	1.18425e+06	626029
O00187	Mannan-binding lectin serine protease 2	MASP2	O00187	O00187	MASP2	Mannan-binding lectin serine protease 2	MASP2_HUMAN	11	60254.9	111488	70360.4	81492.6	82588.1	68502.7	58390.4	47330.4	58797.6	64122.1	81549.9	71834.1	29895.3	49782.9	73122.2	100675		51470	84287.6	54864.4	68463.6	55891.3	85493.8	49920.1	35906.8	53339.5	34920.3	33308.6	60962.6	49420.2	60007	54365.6	49346.3	58676.5	44642.8	62273.6	52472.1	65883.3	72709.3	62870.4	62214.7
O00391	Sulfhydryl oxidase 1	QSOX1	O00391	O00391	QSOX1	Sulfhydryl oxidase 1	QSOX1_HUMAN	26	33646.4	73678.4	58248.1	67664.4	69822.8	73116.7	52170.1	88375	83781.5	107159	94097.2	76182.8	35388.8	50954.9	48480.5	74487.7	110288	35393	93198.6	51281.5	68870.7	67556	107386	65711.5	52726.9	29536.3	34764.2	52909.4	34950.6	38395.6	18245	51295	51863.6	56178.3	31476.1	54108.7	55038.5	50965.9	22224.7	27162.3	43565.2
O43866	CD5 antigen-like	CD5L	O43866	O43866	CD5L	CD5 antigen-like	CD5L_HUMAN	27	489899	1.15877e+06	837573	548085	510332	467944	331322	1.00353e+06	823370	931372	2.39719e+06	856559	470989	325584	1.619e+06	684925	1.69884e+06	1.25403e+06	1.31922e+06	824525	927653	659896	677729	495018	1.07737e+06	705980	431280	377009	954024	670674	455532	739415	697301	835725	486859	450567	479805	675974	473548	847606	759498
O75636	Ficolin-3	FCN3	O75636	O75636	FCN3	Ficolin-3	FCN3_HUMAN	20	147374	270484	106665	165647	207439	92659.2	109114	66414.3	93020.1	146313	130018	117848	186850	142899	154849	113315	258268	251098	143233	199336	155142	181364	116584	137693	104383	127956	133525	70337.9	142217	88106.7	189047	84062.5	105831	123547	55152.9	183459	101109	121278	86376.4	191315	98207.6
P00488	Coagulation factor XIII A chain	F13A1	P00488	P00488	F13A1	Coagulation factor XIII A chain	F13A_HUMAN	42	53857.7	82314	60479.3	85895.9	65980.3	90907.3	63876.5	104362	77240.1	60363.4	67220.8	53611.8	106331	92781.3	59332.4	83829.1	69823.2	72828.2	66796	56188.7	73701	79580.7	67096	59951	59322.7	58016.7	50999.7	52855.7	81123.6	61900.8	55186.9	58382.5	76119.4	57223.4	36739.3	77131	54766.6	60735.4	37822.9	94808.8	87743.3
P00739	Haptoglobin-related protein	HPR	P00739	P00739	HPR	Haptoglobin-related protein	HPTR_HUMAN	17	357675	280107	398040	415147	403465	389945	386599	516644	663030	425694	687164	409201	261506	266978	508623	402039	491772	637664	546455	379411	441358	219848	402718	923285	369186	251853	133994	370373	367375	118420	191392	278989	384659	457001	171741	574412	269065	186991	243521	278174	345865
P00742	Coagulation factor X	F10	P00742;Q5JVE7	P00742;Q5JVE7	F10	Coagulation factor X	FA10_HUMAN;Q5JVE7_HUMAN	26	115177	116512	121832	147642	163600	96799.2	124407	114412	103282	92859.4	127939	101500	83214.5	79479.5	131350	88584	104753	132188	166979	113806	116316	84555.3	88386.3	99936.1	105406	122911	94919.6	80210	80034.4	90315	115190	110851	107186	104165	120492	96743.4	94498	89668.7	106546	108606	96962.5
P02679	Fibrinogen gamma chain	FGG	P02679	P02679	FGG	Fibrinogen gamma chain	FIBG_HUMAN	83	4.17754e+06	3.41493e+06	3.9921e+06	4916057	4722218	5.25121e+06	5.70064e+06	4894644	4897393	5.38112e+06	7.00866e+06	4186105	4258584	5.01745e+06	4.44544e+06	4.28266e+06	4.05493e+06	4.12584e+06	6164332	4812023	4.78519e+06	7768460	5.29426e+06	4655585	5905256	4.78716e+06	5237651	5.84188e+06	6.02806e+06	4798063	4619169	4826968	5491465	7741452	4586141	6.59397e+06	5.87307e+06	5.86669e+06	4.29076e+06	5.65877e+06	5.20394e+06
P02753	Retinol-binding protein 4	RBP4	P02753;Q5VY30	P02753;Q5VY30	RBP4	Retinol-binding protein 4;Retinol-binding protein	RET4_HUMAN;Q5VY30_HUMAN	19	467207	398967	429592	561144	462714	335418	614026	371355	466114	424833	475526	477328	366643	537402	350544	490532	365628	484448	663195	560892	465175	444550	455654	603769	381511	500548	405146	416969	579160	744372	612303	594939	642326	506541	521445	571762	782666	489022	628045	406296	722040
P05546	Heparin cofactor 2	SERPIND1	P05546	P05546	SERPIND1	Heparin cofactor 2	HEP2_HUMAN	55	444237	446458	537644	404309	556255	433022	498748	502623	580762	446712	637152	580115	278316	301597	384133	389904	533006	663663	599447	573437	489577	657449	524684	655792	335006	414953	369681	280707	476562	318857	457023	309349	347599	403099	308748	599163	344904	528641	258669	268143	312874
P08603	Complement factor H	CFH	P08603	P08603	CFH	Complement factor H	CFAH_HUMAN	133	434733	342494	326433	304532	458606	416120	368247	403714	549491	392428	412105	456487	451860	353302	542544	413808	464549	534770	570248	531302	436389	463226	413342	372849	390541	372402	380626	350036	396124	375715	348412	377081	428265	453779	355972	412094	361745	444466	309776	441529	434910
P08697	Alpha-2-antiplasmin	SERPINF2	P08697	P08697	SERPINF2	Alpha-2-antiplasmin	A2AP_HUMAN	61	520029	551121	749598	842219	777403	973823	662878	855350	1.04033e+06	916424	764328	1.09593e+06	538399	488702	589667	710123	850995	1212183	1.05956e+06	1.03799e+06	811852	1.01603e+06	759263	762543	537625	582329	609256	516485	619567	669882	530865	622008	618280	713723	652104	592351	624941	476047	379403	644649	583420
P0DOX7	Immunoglobulin kappa light chain		P0DOX7	P0DOX7		Immunoglobulin kappa light chain	IGK_HUMAN	2	1.83607e+06	2925519	2.39234e+06	2.64467e+06	2955061	2659672	2.01514e+06	2.30156e+06	1.33175e+06	2.27275e+06	1.27831e+06	1.56719e+06	1.63479e+06	2255779	2140745	932615	1068217	1.71043e+06	1.38485e+06	2.31951e+06	1.98135e+06	1.34144e+06	1.34133e+06	2.2872e+06	1.46455e+06	1.40566e+06	1.72144e+06	1.60732e+06	1.07797e+06	1.43344e+06	1.66871e+06	2.14092e+06	2.2287e+06	1.22778e+06	2153657	1.13707e+06	1.46797e+06	950324	2124101	1.04017e+06	1.02926e+06
P19652	Alpha-1-acid glycoprotein 2	ORM2	P19652	P19652	ORM2	Alpha-1-acid glycoprotein 2	A1AG2_HUMAN	27	957031	738718	645362	707206	1.0087e+06	710936	951851	709705	660806	705846	979015	816644	644122	637308	1.19664e+06	481202	667596	1.07071e+06	961291	876647	806367	1.26617e+06	838866	1.00927e+06	719500	1.10497e+06	840792	760080	615480	927179	985082	808209	1.14509e+06	1.2189e+06	735865	1.51066e+06	1535300	1173813	884825	634625	1.15039e+06
P20851	C4b-binding protein beta chain	C4BPB	P20851	P20851	C4BPB	C4b-binding protein beta chain	C4BPB_HUMAN	12	159268	84524.6	102119	162089	117513	74542.5	89520.5	94154.5	102324	140937	119148	168869	78229.4	79748.7	109150	119556	140302	189356	135236	133245	119992	92160.8	132954	135710	118712	152821	142154	156374	110236	172052	150582	125157	128950	158432	153244	216071	161275	166082	151207	101108	169228
P33151	Cadherin-5	CDH5	P33151;Q59EA3	P33151;Q59EA3	CDH5;	Cadherin-5;Cadherin 5, type 2 preproprotein variant (Fragment)	CADH5_HUMAN;Q59EA3_HUMAN	16	48436.9	54890.8	36395.1	48069.2	28337.4	44417.6	44238.3	40441.6	78974.5	47564.1	66688.8	41184.6	35368.3	37550	33378.1	114000	70252.4	69716.2	39437	54807.8	51707.5	59096.2	46865.8	58280.6	58956.1	43334.8	48288.8	37069	37130	36269.6	34579.4	42192.7	31944.2	38690.8	39176.6	35660.4	46828	24782.1	29197.4	42548.7	39488.6
P35542	Serum amyloid A-4 protein	SAA4	P35542	P35542	SAA4	Serum amyloid A-4 protein	SAA4_HUMAN	5	739914	859362	722380	552018	584253	320596	649246	591525	675709	521210	271028	591059	554090	485642	555890	336803	319092	927559	889793	556618	585189	612175	591917	344258	217338	470796	436850	436983	360825	391519	755241	458243	478775	302736	527844	368660	507462	349675	483067	662336	298895
P55056	Apolipoprotein C-IV	APOC4	P55056	P55056	APOC4	Apolipoprotein C-IV	APOC4_HUMAN	11	109408	83436.7	96223.6	157999	141806	178424	118949	68289.4	122493	175144	98419.6	115119	52888.5	59824.8	112150	166997	95158.6	224007	307601	140700	131252	80822.6	75769.3	151506	89103.5	98099.4	110481	52691.6	78612.1	96086.4	104734	86239.7	58301.1	104510	27777.7	93171.9	121960	100258	118465	84594.6	127860
P80108	Phosphatidylinositol-glycan-specific phospholipase D	GPLD1	P80108	P80108	GPLD1	Phosphatidylinositol-glycan-specific phospholipase D	PHLD_HUMAN	43	87642.9	82285.7	59353.1	75178.6	88773.1	69760.5	99556.7	69393.6	112712	85876.5	127814	134346	87828.3	92481.8	79665.2	93721.1	80913.7	91115.5	95264.3	85911.7	89979.8	66972.2	77065.3	84296.9	111911	63502.7	72175	63024.9	79871.1	77477.9	70885.9	92060.3	46441.5	87628.8	49675.5	65845	74876.8	77697.8	64203.7	61775	122525
Q0ZCF6	Immunglobulin heavy chain variable region (Fragment)		Q0ZCF6	Q0ZCF6		Immunglobulin heavy chain variable region (Fragment)	Q0ZCF6_HUMAN	1	1.9119e+06	872773	561873	1338520	2.0821e+06	1.57777e+06	858025	1.08026e+06	972851	1.74042e+06	684209	1.30698e+06	679282	576827	514729	864505	1.65068e+06	1.04593e+06	1248343	725691	1.11468e+06	1.0348e+06	940200	683748	761157	903072	1.26804e+06	871322	89221.6		676954	727527	384019	1.10775e+06	804271	580395	1105942	914351			765436
Q13790	Apolipoprotein F	APOF	Q13790	Q13790	APOF	Apolipoprotein F	APOF_HUMAN	5	101533	106220	122020	119350	58984.7	124742	78271.2	169163	131518	68325.8	108642	137503	92739.2	79414.1	75902.1	147918	93402.3	118485	80234.7	144383	107938	95998.2	105499	89682.8	84326.9	71709.6	69987.8	91901.8	99067.6	68161.1	64559.8	88880.5	127437	117078	110919	67066.5	89050.9	52454	50871.4	124839	74354.8
Q1HP67	Lipoprotein, Lp(A)	LPA	Q1HP67	Q1HP67	LPA	Lipoprotein, Lp(A)	Q1HP67_HUMAN	52	120817	185128	145056	150139	285974	150088	139607	150539	241803	154321	108635	141686	143411	102187	219186	98553.5	169114	154364	263117	139801	163176	126037	145141	98217	84607.7	174899	101499	85923.3	97493.6	139220	119734	129672	120139	125854	197175	157416	89849.7	101501	149501	186425	117827
Q2L9S7	Alpha-1-antitrypsin MBrescia variant (Fragment)	AAT	Q2L9S7	Q2L9S7	AAT	Alpha-1-antitrypsin MBrescia variant (Fragment)	Q2L9S7_HUMAN	2	357658	188917	211864	277816	230631	354539	294312	366851	327103	460464	420332	467604	353970	390206	208316	468668	290943	276028	253047	352310	327579	354243	307284	276822	215138	229434	152097	209788	280612	218710	323715	318409	288067	263444	294957	162778	288105	279904	233113	325003	315960
Q68CK4	Leucine-rich alpha-2-glycoprotein	HMFT1766	Q68CK4	Q68CK4	HMFT1766	Leucine-rich alpha-2-glycoprotein	Q68CK4_HUMAN	2	12444.5	18800.3	15814.6	14303.4	15427.8	8658.6	8734.79	9568.14	7330.95	5723.18	8526.95	14180.4	8601.25	4691.94	12253.8	3714.61	21546.6	2783.87	5020.85	7413.3	10277	9179.77	9790.76	12854.8	17487.6	11283.9	12854.8	14783.4	21494.3	14381.4	29744.6	11123.9	15157	20019.6	12812.2	8288.4	15945.4	6439.01	20588.7	20557.4	15856
Q68DS3	Uncharacterized protein DKFZp686H17246 (Fragment)	DKFZp686H17246	Q68DS3	Q68DS3	DKFZp686H17246	Uncharacterized protein DKFZp686H17246 (Fragment)	Q68DS3_HUMAN	2	89778.3	96346.8	121511	109519	109019	114218	106183	136523	104993	55476.1	82786.2	83887.1	69869.4	80229.6	74062.7	60803.2	108985	81453	91611.6	90939.4	93409.8	99041.1	50193	81329.7	62869.4	37974.2	85610.6	63647.2	75619.4	70263.7	23775.6	83798.5	73019.8	71846	53400.9	56385.1	81884.9	69757.8	21327.1	71401.9	71014.7
Q6N093	Uncharacterized protein DKFZp686I04196 (Fragment)	DKFZp686I04196	Q6N093	Q6N093	DKFZp686I04196	Uncharacterized protein DKFZp686I04196 (Fragment)	Q6N093_HUMAN	1	232477	149635	162508	60346.2	329557	257858	127530	244315	116117	184491	112071	103263	89097.6	90561.1	138862	57599.2	127274	100285	121898	169600	148767	144185	122408	113250	72937.1	197094	150724	112433	127730	103314	54549.6	75317.9	81139.1	109176	64808.3	117808	96307.4	98779.7	120460	72669.9	59806.4
Q8N355	IGL@ protein	IGL@	Q8N355	Q8N355	IGL@	IGL@ protein	Q8N355_HUMAN	26	13806005	34411280	20751946	26842704	26240710	39790076	24216478	25220906	33880256	29884664	36865928	20429518	16251042	16986370	23866118	18293040	30296470	30424210	44234244	29646524	2.71169e+07	38886460	26843410	23486582	26348706	22778488	23158824	14862317	15591781	23376198	11081567	21643348	21376034	24290408	17247044	18286354	16160504	13602109	19392478	19387316	19115512
Q8NEP9	Zinc finger protein 555	ZNF555	Q8NEP9	Q8NEP9	ZNF555	Zinc finger protein 555	ZN555_HUMAN	1	2.90683e+06	3.82086e+06	3.49151e+06	2932084	3.65603e+06	2.86744e+06	3.38352e+06	3.15993e+06	3.37719e+06	3565976	2.75381e+06	4.90561e+06	3448874	2.82818e+06	4.07278e+06	3.7742e+06	3.17794e+06	4.47695e+06	4.39606e+06	4.82932e+06	3.59126e+06	3.21614e+06	4562709	5111320	4265945	3.95399e+06	3.23422e+06	4282486	5358200	5048420	3.85846e+06	4.08781e+06	5080971	5399086	3646779	4878754	5648676	4.41101e+06	3.30654e+06	4.12658e+06	4.46651e+06
Q8TCD0	Uncharacterized protein		Q8TCD0	Q8TCD0		Uncharacterized protein	Q8TCD0_HUMAN	30	10473795	15932948	17386466	15414202	11401360	16628114	10049542	18011034	13133297	15789936	14998499	14518430	9788221	10995384	14001485	8920688	11800466	12199938	12000843	18593892	13601927	11872968	14010454	12816975	11566956	13107742	12492246	9315831	9532700	8154289	8954494	13483130	13899867	11626721	10106979	6838503	10991109	11502691	11521100	7.69004e+06	9593585
Q9UGM5	Fetuin-B	FETUB	Q9UGM5	Q9UGM5	FETUB	Fetuin-B	FETUB_HUMAN	20	65666.4	50229.9	76461.2	92100.4	53074.6	89099.4	81359.4	137560	140650	88319.3	101129	122650	74926.3	76763.7	57755.1	79304.9	79563.8	128047	131629	93972	91013.1	111259	69686.9	97131.4	51957.6	57629.9	88696.9	65142.2	71665.9	48861	61343.7	69557.3	74044.6	78368.6	34909.6	76421.3	78619.8	111313	31147.8	62043	88576.3
Q9UHG3	Prenylcysteine oxidase 1	PCYOX1	Q9UHG3	Q9UHG3	PCYOX1	Prenylcysteine oxidase 1	PCYOX_HUMAN	20	27319.1	20307.4	22101.6	23319	20499.8	15766.7	13732.4	30521.5	17523	18456.2	37362	33619.4	28464.7	20642.8	21380.2	25578.5	25058.1	33785.5	21855.2	26577.7	24193.5	26407	19614.9	22101.9	21346.5	24748	23367.5	21856.9	22460.5	11869.1	12928.2	22885.9	10538.4	13156.4	14997.4	15485.7	14368.3	23759.8	27570.3	23470.5	27143.9
V9HWI6	Epididymis secretory protein Li 51	HEL-S-51	V9HWI6	V9HWI6	HEL-S-51	Epididymis secretory protein Li 51	V9HWI6_HUMAN	93	746202	676515	702497	709467	623324	691272	817393	722583	878586	830677	933503	1.15767e+06	813897	749067	755904	776350	1.17583e+06	1226229	969507	1.12209e+06	853928	1.16666e+06	863922	983521	839431	1.08248e+06	965535	914184	983009	842579	1.04572e+06	894187	905654	907692	1.12939e+06	937247	1.03678e+06	825455	774889	1.14374e+06	1.01423e+06
A0A024QZN4	Vinculin, isoform CRA_c	VCL	A0A024QZN4;A0A384NYN5;P18206;V9HWK2	A0A024QZN4;A0A384NYN5;P18206;V9HWK2	VCL;;VCL;HEL114	Vinculin, isoform CRA_c;Epididymis secretory sperm binding protein;Vinculin;Epididymis luminal protein 114	A0A024QZN4_HUMAN;A0A384NYN5_HUMAN;VINC_HUMAN;V9HWK2_HUMAN	40	9773.25	20788.2	10905.6	4823.31	23691.4	39134.5	22856.2	36137.9		20549.2			64569.6	46645.4	22024.6	37057.1	26182.7	35449.8	27248.4	18931	27457	45960.3	22292.4	11802.9	22807.3	18112	9181.98	19599.4	18819.8	21060.7	15715.9	25275.7	18393.1	18357.6	9264.42	38913.8	19734.7	13757.3	9202.68		96972.2
A0A024R1N1	Myosin, heavy polypeptide 9, non-muscle, isoform CRA_a	MYH9	A0A024R1N1;P35579	A0A024R1N1;P35579	MYH9	Myosin, heavy polypeptide 9, non-muscle, isoform CRA_a;Myosin-9	A0A024R1N1_HUMAN;MYH9_HUMAN	30	11485.2	21745.8	15929.9	15858.8	16145.7	44311.9	14267.8	49932.6	25475.2	9300.64		15513.9	200335	49122.5	11847.8	30087.4	26847.4	26087		20371.6	33592.5	47836.9	25539.1	11313.7	16254.5	13590	11161.5	16586.4	35659.5	24886.9	16731.6	30043.1	20445.6	21640.6	8462.78	35372.1	24052.6	13997.1	4994.46		9393.73
A0A024R1U8	Insulin-like growth factor binding protein 4, isoform CRA_a	IGFBP4	A0A024R1U8;P22692	A0A024R1U8;P22692	IGFBP4	Insulin-like growth factor binding protein 4, isoform CRA_a;Insulin-like growth factor-binding protein 4	A0A024R1U8_HUMAN;IBP4_HUMAN	3	18474.9	22820.5	24068.9	31327.7	18051.9	33595.2	34953.4	39674.9	22259.3	45171.1		50266.7	31140.9	35220.3		18164.7	45199.2		50013.9	41520.4	33054.3	27639.4	70405.4	30901.6			33013.8			29611.5	28457.7	30736.5		30419.6	20335.2	37854.5	8192.83	39906.2	11345.6	31591.3	36911.1
A0A024R3E3	Apolipoprotein A-I, isoform CRA_a	APOA1	A0A024R3E3;P02647	A0A024R3E3;P02647	APOA1	Apolipoprotein A-I, isoform CRA_a;Apolipoprotein A-I	A0A024R3E3_HUMAN;APOA1_HUMAN	103	25063794	24366902	29413798	24417978	13692210	27438400	27149448	28116628	26638598	31865964	41885072	38858660	18680894	26546322	21064094	24755808	31763342	30268422	30790746	31509800	27714344	30682642	26004596	42822252	29354398	26412376	24076442	27263164	27401540	24560778	26442074	32610438	22377214	29338020	23895066	22572326	21124226	22386392	21119580	30396506	25042344
A0A024R3I5	Melanoma cell adhesion molecule, isoform CRA_a	MCAM	A0A024R3I5;A8K6A6;B2R642;B3KXZ9;P43121	A0A024R3I5;A8K6A6;B2R642;B3KXZ9;P43121	MCAM;;;;MCAM	Melanoma cell adhesion molecule, isoform CRA_a;cDNA FLJ78619, highly similar to Homo sapiens melanoma cell adhesion molecule (MCAM), mRNA;cDNA, FLJ92775, highly similar to Homo sapiens melanoma cell adhesion molecule (MCAM), mRNA;cDNA FLJ46477 fis, clone THYMU3025118, highly similar to Cell surface glycoprotein MUC18;Cell surface glycoprotein MUC18	A0A024R3I5_HUMAN;A8K6A6_HUMAN;B2R642_HUMAN;B3KXZ9_HUMAN;MUC18_HUMAN	8	6665.53							4112.89	9311.54				7270.04	5500.06	1415.53	5321.12	5675.04	25113.9	9038.55	9439.49	8078.52	5635.36	5748.66	4364.28	7606.49	5571.48	5080.69	4652.85	4856.65	7751.77	3876.97	5173.97	6230.89		6824.6		5072.51	5449.32	5358.56	4331.04	8181.85
A0A024R4F1	Enolase 1, (Alpha), isoform CRA_a	HEL-S-17	A0A024R4F1;P06733	A0A024R4F1;P06733	HEL-S-17;ENO1	Enolase 1, (Alpha), isoform CRA_a;Alpha-enolase	A0A024R4F1_HUMAN;ENOA_HUMAN	15		6825.82		3084.33	6915.46	8987.93	5516.77	12787.8		2368.21			34661	16051.3	8222.01	71843.5	50131.3	24271.9		5126.01	18342.4	9601.78	4657.15			5453.98		7661.89		21052.8	10081.2	7615.81	7094.43	6556.58	6555.24	7105.14	9593.28		4384.94		5010.09
A0A024R592	Glucosidase, alpha neutral AB, isoform CRA_b	GANAB	A0A024R592;B4DIW2;B4DJ30;B4DSM6;B4DZ53;E9PKU7;F5H6X6;Q14697;V9HWJ0	A0A024R592;B4DIW2;B4DJ30;B4DSM6;B4DZ53;E9PKU7;F5H6X6;Q14697;V9HWJ0	GANAB;;;;;GANAB;GANAB;GANAB;HEL-S-164nA	Glucosidase, alpha neutral AB, isoform CRA_b;cDNA FLJ54035, highly similar to Neutral alpha-glucosidase AB;cDNA FLJ61290, highly similar to Neutral alpha-glucosidase AB;cDNA FLJ54057, highly similar to Neutral alpha-glucosidase AB;cDNA FLJ59643, highly similar to Neutral alpha-glucosidase AB;Neutral alpha-glucosidase AB;Neutral alpha-glucosidase AB;Neutral alpha-glucosidase AB;Epididymis secretor…	A0A024R592_HUMAN;B4DIW2_HUMAN;B4DJ30_HUMAN;B4DSM6_HUMAN;B4DZ53_HUMAN;E9PKU7_HUMAN;F5H6X6_HUMAN;GANAB_HUMAN;V9HWJ0_HUMAN	8	1.38823e+06		1.10468e+06	997110	1.29359e+06		1.35874e+06	1.09256e+06	1.59305e+06	1207157	1.22158e+06			1.33899e+06		338633	4143.68				1.07821e+06					1755999	786968		1.09995e+06	1.66621e+06	10032.8	1.23656e+06	1.43488e+06		1.30957e+06	1.84422e+06		1.58287e+06	1.17719e+06	1.21148e+06
A0A024R694	Actinin, alpha 1, isoform CRA_a	ACTN1	A0A024R694;P12814	A0A024R694;P12814	ACTN1	Actinin, alpha 1, isoform CRA_a;Alpha-actinin-1	A0A024R694_HUMAN;ACTN1_HUMAN	42	3548.89	20380.2	16825.7	13707.7	36882.7	46774.7	18517.6	38679.2		14256.6		1654.21	56335.2	36344.9	19395.6	23618	35468.9	52125.7	2290.17	9800.08	24811.4	39274.7	25602	22215.4	25449.8	24594.6	7392.26	16633.8	23004.9	30339	15439.4	28235.3	22225.7	38543.1	10264.6	37324.7	29522.8	14612.8	10626.2		13328.9
A0A024R6I6	Serpin peptidase inhibitor, clade A (Alpha-1 antiproteinase, antitrypsin), member 10, isoform CRA_b	SERPINA10	A0A024R6I6;G3V2W1;Q9UK55	A0A024R6I6;G3V2W1;Q9UK55	SERPINA10	Serpin peptidase inhibitor, clade A (Alpha-1 antiproteinase, antitrypsin), member 10, isoform CRA_b;Protein Z-dependent protease inhibitor;Protein Z-dependent protease inhibitor	A0A024R6I6_HUMAN;G3V2W1_HUMAN;ZPI_HUMAN	30	35225.3	44250.1	35366.9	49315.4	21981.8	33796	40438	40022.7	35040.1	30857	31152.9	39279.7	28319.9	24902.3	40895	29482.7	43638.7	45076.6	42591.6	41664.8	36664.9	24835.4	46955.5	36792.4	27406.3	58615.6	33857.3	24696.9	66923.6	27900.7	42098.9	30576.8	22334.8	39984.9	45155	30349.3	32941.3	35238.5	21503.5	43174.8	32641.4
A0A024R6I9	Serpin peptidase inhibitor, clade A (Alpha-1 antiproteinase, antitrypsin), member 4, isoform CRA_a	SERPINA4	A0A024R6I9;B2R815;P29622	A0A024R6I9;B2R815;P29622	SERPINA4;;SERPINA4	Serpin peptidase inhibitor, clade A (Alpha-1 antiproteinase, antitrypsin), member 4, isoform CRA_a;cDNA, FLJ93695, highly similar to Homo sapiens serpin peptidase inhibitor, clade A (alpha-1 antiproteinase, antitrypsin), member 4 (SERPINA4), mRNA;Kallistatin	A0A024R6I9_HUMAN;B2R815_HUMAN;KAIN_HUMAN	47	169214	192991	141942	146994	149927	165953	194044	218850	182866	170389	190591	192389	175684	172985	179748	142588	151534	212974	196787	173118	176079	158624	317766	155376	166777	143728	190660	156639	176774	148051	140855	187800	203798	157728	159129	170181	149208	143240	159185	167584	158350
A0A024R6N9	Serpin peptidase inhibitor, clade A (Alpha-1 antiproteinase, antitrypsin), member 5, isoform CRA_a	SERPINA5	A0A024R6N9;P05154	A0A024R6N9;P05154	SERPINA5	Serpin peptidase inhibitor, clade A (Alpha-1 antiproteinase, antitrypsin), member 5, isoform CRA_a;Plasma serine protease inhibitor	A0A024R6N9_HUMAN;IPSP_HUMAN	20	9984.72	70146.9	75417.7	63840.8	96432.5	82164.1	79343.9		64447.5	69608.2	18542.3	94769.9	47843.8	62479.9	2422.12	33991.8	18339.4	90536.6	80068.2	81613.2	60104.9	63084.7	55340.2	9641.22	72360.4	3024.32	80446.2	71923.9	33856		50610.4	10763.2	66730.2	56247.6	57569.4	47157.7		63109.5	750085	53957.7
A0A024R6P0	Serpin peptidase inhibitor, clade A (Alpha-1 antiproteinase, antitrypsin), member 3, isoform CRA_c	SERPINA3	A0A024R6P0;B3KS79;P01011	A0A024R6P0;B3KS79;P01011	SERPINA3;;SERPINA3	Serpin peptidase inhibitor, clade A (Alpha-1 antiproteinase, antitrypsin), member 3, isoform CRA_c;cDNA FLJ35730 fis, clone TESTI2003131, highly similar to ALPHA-1-ANTICHYMOTRYPSIN;Alpha-1-antichymotrypsin	A0A024R6P0_HUMAN;B3KS79_HUMAN;AACT_HUMAN	91	2.14794e+06	1.5587e+06	1.57534e+06	1.73672e+06	1662029	1.7522e+06	1.69195e+06	1798177	2.09967e+06	1.62083e+06	1.9393e+06	2.5238e+06	1.91837e+06	1.44154e+06	1.86731e+06	1.99203e+06	2.49448e+06	2552974	1.83569e+06	1.78234e+06	1.89957e+06	2.46977e+06	2.08237e+06	1.66207e+06	1.65423e+06	1.88261e+06	2.00187e+06	1775373	837540	1.48706e+06	909316	1.61358e+06	1.78487e+06	1.86468e+06	1113253	1.81436e+06	2.10364e+06	1.4673e+06	1.14565e+06	1828349	1.94601e+06
A0A024R6R4	Matrix metallopeptidase 2 (Gelatinase A, 72kDa gelatinase, 72kDa type IV collagenase), isoform CRA_a	MMP2	A0A024R6R4;P08253	A0A024R6R4;P08253	MMP2	Matrix metallopeptidase 2 (Gelatinase A, 72kDa gelatinase, 72kDa type IV collagenase), isoform CRA_a;72 kDa type IV collagenase	A0A024R6R4_HUMAN;MMP2_HUMAN	8	7598.56		477.194			26271.1	19325.5	20464.9	10097.1	14638.6		12210.3	13982.6		14778.5		9106.87		7708.1	7075.58	12595	6757.9		10055.2	5599.7	7182.51	12479.9	5077.37	12284.4	6905	9050.3	10407.9	14623.6		8498.24		9281.15	10862.4	8173.89	10440.8	11777.4
A0A024R8G3	Prostaglandin D2 synthase 21kDa (Brain), isoform CRA_a	PTGDS	A0A024R8G3;P41222	A0A024R8G3;P41222	PTGDS	Prostaglandin D2 synthase 21kDa (Brain), isoform CRA_a;Prostaglandin-H2 D-isomerase	A0A024R8G3_HUMAN;PTGDS_HUMAN	5	23409.8	12795	15214.1	19142.2	16143	24508.1	17526.3	20761	58887.8	128095	19538.2		81267.9	9898.82	22047.9		101483		12410.9	81306.6	39084.4	5888.82		9205.48			99354	12626.4			4146.71			4343.67	21837.1	97524.1			23491.9	10998.3	19522.8
A0A024R930	Proteoglycan 4, isoform CRA_a	PRG4	A0A024R930;Q92954	A0A024R930;Q92954	PRG4	Proteoglycan 4, isoform CRA_a;Proteoglycan 4	A0A024R930_HUMAN;PRG4_HUMAN	26	33377.4	33151.9	32353	44743.7	75706.5	42478.4	48385.7	42971	53694.4	60497.1	51451.4	54181.8	34559.3	16810	48616.1	15653.7	22171.5	114611	75665.5	55886.8	47848.3	18383.9	47676.7	48710.8	51208.7	35017.6	19951.2	36971.8	17172.6	37377.5	44228.6	34229.4	26342.8	39922.2	20297.8	58864.9	42597.6	58297.3	17452	15916.3	44420.8
A0A024RAA7	Adiponectin B	ADIB	A0A024RAA7;P02747	A0A024RAA7;P02747	ADIB;C1QC	Adiponectin B;Complement C1q subcomponent subunit C	A0A024RAA7_HUMAN;C1QC_HUMAN	9	813447	430696	588530	530630	534508	502064	549696	534864	470442	553689	717755	525702	798286	475798	882067	621782	791945	693066	574329	709869	614958	668133	639866	589090	549298	457156	769911	657940	651166	687676	607290	605137	678736	661593	707697	614749	493828	622780	587709	615372	774313
A0A024RAB9	Adiponectin A	ADIA	A0A024RAB9;D6R934;P02746	A0A024RAB9;D6R934;P02746	ADIA;C1QB;C1QB	Adiponectin A;Complement C1q subcomponent subunit B;Complement C1q subcomponent subunit B	A0A024RAB9_HUMAN;D6R934_HUMAN;C1QB_HUMAN	18	491211	357311	413013	410693	475506	490498	457468	624603	404729	506868	577434	614036	603509	366914	436478	720019	796029	754122	615201	667677	539166	1.16349e+06	859574	450038	470126	446645	576841	523400	540289	501896	543609	499364	551480	576332	320562	458085	491143	524049	356198	463031	577499
A0A024RAG6	Adiponectin C	ADIC	A0A024RAG6;P02745	A0A024RAG6;P02745	ADIC;C1QA	Adiponectin C;Complement C1q subcomponent subunit A	A0A024RAG6_HUMAN;C1QA_HUMAN	12	644303	283632	301455	405098	532389	452943	458404	441504	385570	483093	505619	449777	554527	615818	716747	652337	827613	393651	535287	549368	509457	548442	583639	384374	468364	461715	453336	418383	615338	459460	427449	582241	577768	615899	402162	294157	432753	479146	337590	547221	620513
A0A024RAS5	Rho GDP dissociation inhibitor (GDI) beta, isoform CRA_a	ARHGDIB	A0A024RAS5;H0YGX7;P52566	A0A024RAS5;H0YGX7;P52566	ARHGDIB	Rho GDP dissociation inhibitor (GDI) beta, isoform CRA_a;Rho GDP-dissociation inhibitor 2 (Fragment);Rho GDP-dissociation inhibitor 2	A0A024RAS5_HUMAN;H0YGX7_HUMAN;GDIR2_HUMAN	7		9995.6	8696.59		16794.3	28479.4	13658	35940.8					87855.5	49452.8	42839	38718.8	36897.6	18317.8		26949.1	31892	69353.6	27141	20744.6		25655.4		14788.5		31681.9	21732.9	23357.1				22023.6	27930.1				10009.4
A0A024RB87	RAP1B, member of RAS oncogene family, isoform CRA_a	RAP1B	A0A024RB87;A0A075B6Q0;A8KAH9;B7ZAY2;E7ESV4;F5GWU8;F5GX62;F5GYB5;F5GYH7;F5H004;F5H077;F5H0B7;F5H491;F5H4H0;F5H500;F5H6R7;F5H7Y6;F8WBC0;P61224;P62834;Q5U0C3;Q9BXV4	A0A024RB87;A0A075B6Q0;A8KAH9;B7ZAY2;E7ESV4;F5GWU8;F5GX62;F5GYB5;F5GYH7;F5H004;F5H077;F5H0B7;F5H491;F5H4H0;F5H500;F5H6R7;F5H7Y6;F8WBC0;P61224;P62834;Q5U0C3;Q9BXV4	RAP1B;RAP1A;RAP1A;;RAP1B;RAP1B;RAP1B;RAP1B;RAP1B;RAP1B;RAP1B;RAP1B;RAP1B;RAP1B;RAP1B;RAP1B;RAP1B;RAP1B;RAP1B;RAP1A;;	RAP1B, member of RAS oncogene family, isoform CRA_a;Ras-related protein Rap-1A (Fragment);RAP1A, member of RAS oncogene family;cDNA, FLJ79346, highly similar to Ras-related protein Rap-1b;Ras-related protein Rap-1b (Fragment);Ras-related protein Rap-1b (Fragment);Ras-related protein Rap-1b (Fragment);Ras-related protein Rap-1b;Ras-related protein Rap-1b (Fragment);Ras-related protein Rap-1b (Frag…	A0A024RB87_HUMAN;A0A075B6Q0_HUMAN;A8KAH9_HUMAN;B7ZAY2_HUMAN;E7ESV4_HUMAN;F5GWU8_HUMAN;F5GX62_HUMAN;F5GYB5_HUMAN;F5GYH7_HUMAN;F5H004_HUMAN;F5H077_HUMAN;F5H0B7_HUMAN;F5H491_HUMAN;F5H4H0_HUMAN;F5H500_HUMAN;F5H6R7_HUMAN;F5H7Y6_HUMAN;F8WBC0_HUMAN;RAP1B_HUMAN;RAP1A_HUMAN;Q5U0C3_HUMAN;Q9BXV4_HUMAN	1			48859		96964	261631	102526	211491					585709	488230	208967	301063	206299	198558	18783.7	79651.9	216056	740957	451764		272964		49525.4	207960	251065	225523	312963	252490	282974	218583	59375.4	332661	235361	68803.9	43501.4		264119
A0A024RC61	Aminopeptidase	ANPEP	A0A024RC61;P15144;Q59E93	A0A024RC61;P15144;Q59E93	ANPEP;ANPEP;	Aminopeptidase;Aminopeptidase N;Aminopeptidase (Fragment)	A0A024RC61_HUMAN;AMPN_HUMAN;Q59E93_HUMAN	20	13566.5	9348.66	8212.3	7606.73	7412.27	7446.17	7039.74	9942.57	10001.7	8193.3	5402.77	15785.1	6075.91	6981.3	7243.39	8996.88	105608	9548.09	8145.68	9752.17	13615.5	7857.24	6133.09	11934	7427.32	7762.15	6088.25	4996.58	12055.4	5497.96	3652.62	11668.4	8002.78	9901.26	3459.87	8520.62	11696.7	7410.54	4193.25	9090.48	8582.68
A0A024RCJ2	Histone H2B	HIST1H2BJ	A0A024RCJ2;P06899;P23527;P33778;Q16778	A0A024RCJ2;P06899;P23527;P33778;Q16778	HIST1H2BJ;H2BC11;HIST1H2BO;HIST1H2BB;HIST2H2BE	Histone H2B;Histone H2B type 1-J;Histone H2B type 1-O;Histone H2B type 1-B;Histone H2B type 2-E	A0A024RCJ2_HUMAN;H2B1J_HUMAN;H2B1O_HUMAN;H2B1B_HUMAN;H2B2E_HUMAN	6		24247.3	5901.28			6937.64	9232.71	12947.7	7165.46	3694.96			20100.8	41898.1	20029.4	126421	56448.9	14834.4	6115.24		25426.8	5636.16		8514.81	7492.78	7306.95			10799.7		4987						6402.53	8188.31	29955.5	5721.16	9752.32
A0A024RD39	Platelet-activating factor acetylhydrolase	PLA2G7	A0A024RD39;A8K2W6;Q13093	A0A024RD39;A8K2W6;Q13093	PLA2G7;;PLA2G7	Platelet-activating factor acetylhydrolase	A0A024RD39_HUMAN;A8K2W6_HUMAN;PAFA_HUMAN	8	12457.5	8285.82	7790.83	13334.2	8298.92	11658.6	5498.71	4163.23	8114.96	11065.4	1928.81	16209.3	15450.6	13214.7	14607.8	11358.5	8866.99	12492.5	4137.32	17249.7	10309.2	8889.78	11814.6	6503.01	10036.6	7897.77	9318.68	10877.4	8611.26	10685.3	7112.49	10454.3	8959.85	10611.5	14373.4	9298.22	18467.3	8649.23	7046.16		8592.96
A0A024RDT4	Lymphocyte cytosolic protein 1 (L-plastin), isoform CRA_a	LCP1	A0A024RDT4;P13796;V9HWJ7	A0A024RDT4;P13796;V9HWJ7	LCP1;LCP1;HEL-S-37	Lymphocyte cytosolic protein 1 (L-plastin), isoform CRA_a;Plastin-2;Epididymis secretory protein Li 37	A0A024RDT4_HUMAN;PLSL_HUMAN;V9HWJ7_HUMAN	24	1.89088e+06	2.3283e+06	1.30518e+06	785597	2688335	2.51758e+06	1.24346e+06	3.03081e+06	3.21496e+06	1.27767e+06	64930.8	441547	24919	310827	571710	16601.1	10808.8	26297.9	568447	1205169	1.1762e+06	4.63883e+06	3.0452e+06	1.47646e+06	420836	495171	500615	125692	576610	274912	553018	440413	317263	1.24742e+06	322470	1.32555e+06	729945	605604	5732.15	15121.2	13286
A0A068LRW6	Ig heavy chain variable region (Fragment)		A0A068LRW6;A0A0F7SZ86;A0A0F7T0G6;A0A5C2GIH3;A0A5C2GJ46	A0A068LRW6;A0A0F7SZ86;A0A0F7T0G6;A0A5C2GIH3;A0A5C2GJ46	;IGHV2-70;IGHV2-70;;	Ig heavy chain variable region (Fragment);IGHV2-70 protein (Fragment);IGHV2-70 protein (Fragment);IG c3_heavy_IGHV2-70_IGHD3-10_IGHJ3 (Fragment);IG c119_heavy_IGHV2-70_IGHD3-3_IGHJ6 (Fragment)	A0A068LRW6_HUMAN;A0A0F7SZ86_HUMAN;A0A0F7T0G6_HUMAN;A0A5C2GIH3_HUMAN;A0A5C2GJ46_HUMAN	5		67700.5	47630.7		39405.7		15282.5	28184.4		43491.7	63095			66150.7	49499.9		27943.2		49699.5	76316.1	47866.6	78946.3	54860.3		20422.6	42040.8	34872.6	18953.9	80109.5	47522.4		45384.6	65053.4		30993.8	42083.8	50169.1	16163.5		50020.9	21755
A0A075B6H7	Probable non-functional immunoglobulin kappa variable 3-7	IGKV3-7	A0A075B6H7	A0A075B6H7	IGKV3-7	Probable non-functional immunoglobulin kappa variable 3-7	KV37_HUMAN	1	232777	532262	325728	403190	673108	427746	345182	347984	615155	309368	337201	243438	277694	287267	293333	305727	257052	255877	150097	226205	342320	219860	235650	373178	446404	211089	266664	247723	428064	303406	254653	330895	340961	216719	197246	138114	296881	161133	629636	168043	149623
A0A075B6I0	Immunoglobulin lambda variable 8-61	IGLV8-61	A0A075B6I0;A0A5C2FY00;A0A5C2FZD1;A0A5C2G224;A0A5C2GKZ6;A0A5C2GNP8;A0A5C2GTL7;A0A5C2GU70;A0A5C2GV40;A0A5C2H0K2;A0A5C2H228;Q5NV62	A0A075B6I0;A0A5C2FY00;A0A5C2FZD1;A0A5C2G224;A0A5C2GKZ6;A0A5C2GNP8;A0A5C2GTL7;A0A5C2GU70;A0A5C2GV40;A0A5C2H0K2;A0A5C2H228;Q5NV62	IGLV8-61;;;;;;;;;;;V3-4	Immunoglobulin lambda variable 8-61;IGL c1841_light_IGLV8-61_IGLJ3 (Fragment);IGL c2321_light_IGLV8-61_IGLJ3 (Fragment);IGL c3192_light_IGLV8-61_IGLJ3 (Fragment);IG c579_light_IGLV8-61_IGLJ3 (Fragment);IG c202_light_IGLV8-61_IGLJ3 (Fragment);IG c83_light_IGLV8-61_IGLJ3 (Fragment);IG c951_light_IGLV8-61_IGLJ3 (Fragment);IG c653_light_IGLV8-61_IGLJ2 (Fragment);IG c1468_light_IGLV8-61_IGLJ2 (Fragmen…	LV861_HUMAN;A0A5C2FY00_HUMAN;A0A5C2FZD1_HUMAN;A0A5C2G224_HUMAN;A0A5C2GKZ6_HUMAN;A0A5C2GNP8_HUMAN;A0A5C2GTL7_HUMAN;A0A5C2GU70_HUMAN;A0A5C2GV40_HUMAN;A0A5C2H0K2_HUMAN;A0A5C2H228_HUMAN;Q5NV62_HUMAN	6	2233753	4.37037e+06	9592725	5002916	16974306	18655882	10308522	14565145	17167386	966381	11704536	35421628	8362800	7058683	6882055	2.38778e+06	8822550	8136320	6.30397e+06	12415777	1.03667e+07	5.33659e+06	5.51046e+06	9251189	8060864	8670042	9189320	6.32822e+06	2.83614e+06	2.23325e+06	1.39086e+06	5257652	3.43903e+06	8051601	1.44987e+06	6677955	367429	32216882	2.50876e+06	7438149	14865449
A0A075B6J9	Immunoglobulin lambda variable 2-18	IGLV2-18	A0A075B6J9;A0A5C2G9Z1;A0A5C2GAB9;A0A5C2GT36;A0A5C2GWV4;A0A5C2H3H7;Q5NV65	A0A075B6J9;A0A5C2G9Z1;A0A5C2GAB9;A0A5C2GT36;A0A5C2GWV4;A0A5C2H3H7;Q5NV65	IGLV2-18;;;;;;V1-5	Immunoglobulin lambda variable 2-18;IGL c3263_light_IGLV2-18_IGLJ1 (Fragment);IGL c352_light_IGLV2-18_IGLJ3 (Fragment);IG c192_light_IGLV2-18_IGLJ1 (Fragment);IG c1302_light_IGLV2-18_IGLJ1 (Fragment);IG c1566_light_IGLV2-18_IGLJ1 (Fragment);V1-5 protein (Fragment)	LV218_HUMAN;A0A5C2G9Z1_HUMAN;A0A5C2GAB9_HUMAN;A0A5C2GT36_HUMAN;A0A5C2GWV4_HUMAN;A0A5C2H3H7_HUMAN;Q5NV65_HUMAN	2	201900	391414	72487.2	124684	63528	83696.4	112638	121887	100038	233264	190515	132086	84826.7	192028	294670	110015	363771	80001.3	103643	83953.7	157052	95789.8	107492	203555	86029.6	166789	222657	138677	263569	193707	130504	141146	182452	201274	133224	63976.4	55475.1	93040.9	211214	160818	178017
A0A075B6K4	Immunoglobulin lambda variable 3-10	IGLV3-10	A0A075B6K4	A0A075B6K4	IGLV3-10	Immunoglobulin lambda variable 3-10	LV310_HUMAN	6	548856	724456	330812	769447	454494	1.84816e+06	397698	2.06736e+06	512096	1.16139e+06	1.12521e+06	707741	235900	472076	317034	419799	665925	602799	390479	729845	724079	1.12167e+06	680916	649788	544494	844882	601786	454983	506689	498521	206011	688564	385975	739144	302764	502762	648805	224915	629970	244200	248634
A0A075B6K5	Immunoglobulin lambda variable 3-9	IGLV3-9	A0A075B6K5;A0A5C2G788;A0A5C2GY16;A2MYD5	A0A075B6K5;A0A5C2G788;A0A5C2GY16;A2MYD5	IGLV3-9;;;V2-6	Immunoglobulin lambda variable 3-9;IGL c3565_light_IGLV3-9_IGLJ2 (Fragment);IG c1642_light_IGLV3-9_IGLJ1 (Fragment);V2-6 protein (Fragment)	LV39_HUMAN;A0A5C2G788_HUMAN;A0A5C2GY16_HUMAN;A2MYD5_HUMAN	5	60402.7	157064	307935	66568.5	54248.2	90959.4	31668.5	94867.1	522267	58047.3	50870.3	11620.7	33569.3	65525.6	79563.3	204907	155549	31453.5	22799.1	36185.6	106804	1.11892e+06	42226	1.15027e+06	72732.9	42376	70861.1	34046.9	74908.5	52254.5	21296.9	61238	58146.9	69735.8	15099.3	47741.2	259279	18751.8	62331.1	395954	102495
A0A075B6R2	Immunoglobulin heavy variable 4-4	IGHV4-4	A0A075B6R2	A0A075B6R2	IGHV4-4	Immunoglobulin heavy variable 4-4	HV404_HUMAN	2	32389.6	63194.7	54053.9	31956	69112.4	74853.4		73795	27658.3	762.968	94815.1	46594.9		28859.9		36937.1	75507.9			68310.3	51920.1	16040.2	41692.5	65690.4	26149.3			17436.3	34779	55800.8	49730.1		64730.4	43724.9	27162.9	31701.6	66563.2	39314.2	79783.6		30561.9
A0A075B6S2	Immunoglobulin kappa variable 2D-29	IGKV2D-29	A0A075B6S2;A0A5C2G1Z7;A0A5H1ZRS9	A0A075B6S2;A0A5C2G1Z7;A0A5H1ZRS9	IGKV2D-29;;IGKV2D-29	Immunoglobulin kappa variable 2D-29;IGL c2570_light_IGKV2D-29_IGKJ4 (Fragment);Immunoglobulin kappa variable 2D-29	KVD29_HUMAN;A0A5C2G1Z7_HUMAN;A0A5H1ZRS9_HUMAN	5	135895	191882	41314.9	26018.1		119268	86780.8	392559	71155.6		201022	319608	231695	131581	194133	204208	42549.5	89412.4	166511	96469.5	152337	362881	256444	24198.9	144607	166582	207373	214704	80726	29883.6	121482	183453	107204	187754	8275.69	117128	40541.6	170169	9974.47	112967	180904
A0A075B6S9	Probable non-functional immunoglobulinn kappa variable 1-37	IGKV1-37	A0A075B6S9;P0DSN7	A0A075B6S9;P0DSN7	IGKV1-37;IGKV1D-37	Probable non-functional immunoglobulinn kappa variable 1-37;Probable non-functional immunoglobulinn kappa variable 1D-37	KV137_HUMAN;KVD37_HUMAN	1				16682		44791.7	56435.8					53170.1	162252	125638	46477.5	24837.3	28589		193956	405378	105292	53226.9	45549	377871		19373.2	34201.3	3267.41	29267.6			38297			30248.5	24548.7	15055.2		32523.6	74107.9	7959.47
A0A087WSY4	Immunoglobulin heavy variable 4-30-2	IGHV4-30-2	A0A087WSY4;A0A2U8J8B0	A0A087WSY4;A0A2U8J8B0	IGHV4-30-2;IgH	Immunoglobulin heavy variable 4-30-2;Ig heavy chain variable region (Fragment)	HV432_HUMAN;A0A2U8J8B0_HUMAN	3	568083	276530	450375	374075	273952	260161	451232	297511	238033	186305	276963	1.0107e+06	364755	704692	185146	572343	431962	334805	225237	385058	393396	958669	792113	739803	826036	497877	447767	530035	789822	296676	506820	561926	296177	324137		404743	273693	225958			383606
A0A087WSZ0	Immunoglobulin kappa variable 1D-8	IGKV1D-8	A0A087WSZ0;A0A0G2JQJ0;A0A5C2GMT2;Q9UL79	A0A087WSZ0;A0A0G2JQJ0;A0A5C2GMT2;Q9UL79	IGKV1D-8;IGKV1D-8;;	Immunoglobulin kappa variable 1D-8;Immunoglobulin kappa variable 1D-8 (Fragment);IG c481_light_IGKV1D-8_IGKJ1 (Fragment);Myosin-reactive immunoglobulin light chain variable region (Fragment)	KVD08_HUMAN;A0A0G2JQJ0_HUMAN;A0A5C2GMT2_HUMAN;Q9UL79_HUMAN	2	191544	62599.6	11981.6	11610	72597.4	66913.4	41606.6	51939.1	51523.6	23433.4	68018.9	74891.3	18232.4	4822.76	18409.5	8608.33	14163	14053.2	20738	9324.27	41850.5	8880.51	23228	12234.6	16321	12349.3	31802.4	39032.4	15035.7	39080.3	28226.2	33012.9	44785.6	8641.35	29775.8	54396.6	17688.9	39016	73700.1	52943.6	45252.7
A0A087WZR4	Low affinity immunoglobulin gamma Fc region receptor III-B	FCGR3B	A0A087WZR4;A0A3B3ISU3;A0A5A4UD02;H0Y4U3;M9MML6;O75015;Q9UPY7	A0A087WZR4;A0A3B3ISU3;A0A5A4UD02;H0Y4U3;M9MML6;O75015;Q9UPY7	FCGR3B;FCGR3B;FCGR3B;FCGR3B;FCGR3B;FCGR3B;Fc-gamma receptor IIIB	Low affinity immunoglobulin gamma Fc region receptor III-B;Low affinity immunoglobulin gamma Fc region receptor III-B;Fc gamma receptor III-B;Low affinity immunoglobulin gamma Fc region receptor III-B;Low affinity immunoglobulin gamma Fc region receptor III-B;Low affinity immunoglobulin gamma Fc region receptor III-B;Fc-gamma receptor IIIb (CD 16)	A0A087WZR4_HUMAN;A0A3B3ISU3_HUMAN;A0A5A4UD02_HUMAN;H0Y4U3_HUMAN;M9MML6_HUMAN;FCG3B_HUMAN;Q9UPY7_HUMAN	4	23840	21771	24659.7	12585.6	268050	25883.6	16384.2	23685.2	23881.2	13898	19486.8	13438.6	22527	21675.9	18826.7	19831.2	12045.8	9714.18	17217.3	12628	31101.5	6147.29	8797.5	7792.22	9348.74	15427.5	17264.7	5679.77	10327.2	10871.7	15170.7	11783.6	20726.7	20080.7	20565.5	12642.9	12821.4	14597	22382.5	12003.4	14681
A0A087X0I0	Tenascin-X	TNXB	A0A087X0I0;A0A140T8Y3;A0A140T8Z8;A0A140T902;A0A140TA33;A0A140TA52;A0A3B3ISX9;P22105	A0A087X0I0;A0A140T8Y3;A0A140T8Z8;A0A140T902;A0A140TA33;A0A140TA52;A0A3B3ISX9;P22105	TNXB	Tenascin-X;Tenascin-X;Tenascin-X (Fragment);Tenascin-X;Tenascin-X;Tenascin-X;Tenascin-X;Tenascin-X	A0A087X0I0_HUMAN;A0A140T8Y3_HUMAN;A0A140T8Z8_HUMAN;A0A140T902_HUMAN;A0A140TA33_HUMAN;A0A140TA52_HUMAN;A0A3B3ISX9_HUMAN;TENX_HUMAN	30	20172.1	56081.9	12612.8	14479.7	11293.3	17500.3	146809	291826	18401.8	26085.1	302405	16885.9	192776	15794.3	2765.02	26171.2	35047.4	388146	36525.4	16750.4	82426.5	16053.3	12224	301394	17923.5	222608	28921	11492.1	16662.2	17787	16542.7	21699.5	25725.9	16109.8	29322.7	12652.3	17412.2	20503.7	24416.1	18284.9	14158.6
A0A087X106	Keratin, type II cuticular Hb1	KRT81	A0A087X106;A0JNT2;A8K872;B4DN72;O43790;P78385;P78386;Q14533;U3KPR1	A0A087X106;A0JNT2;A8K872;B4DN72;O43790;P78385;P78386;Q14533;U3KPR1	KRT81;KRT83;;;KRT86;KRT83;KRT85;KRT81;KRT86	Keratin, type II cuticular Hb1;KRT83 protein;cDNA FLJ77849, highly similar to Homo sapiens keratin, hair, basic, 6 (monilethrix) (KRTHB6), mRNA;cDNA FLJ55910, highly similar to Keratin, type II cuticular Hb6;Keratin, type II cuticular Hb6;Keratin, type II cuticular Hb3;Keratin, type II cuticular Hb5;Keratin, type II cuticular Hb1;Keratin, type II cuticular Hb6 (Fragment)	A0A087X106_HUMAN;A0JNT2_HUMAN;A8K872_HUMAN;B4DN72_HUMAN;KRT86_HUMAN;KRT83_HUMAN;KRT85_HUMAN;KRT81_HUMAN;U3KPR1_HUMAN	3	87109.2	201882	215811	230365	262996	356564	287904	475141	414913	431533	309175	350313	240560	133879	316869	382936	387287	505297	380072	404928	318777	400940	245409	381567	164772	510063	310766	694600	276284	215615	213167	347215	396093	381250	342539	401183	381050	447689	377153	308336	417036
A0A090N7U9	Retinoic acid receptor responder (Tazarotene induced) 2	RARRES2	A0A090N7U9;Q99969	A0A090N7U9;Q99969	RARRES2	Retinoic acid receptor responder (Tazarotene induced) 2;Retinoic acid receptor responder protein 2	A0A090N7U9_HUMAN;RARR2_HUMAN	5			5424.04		8208.88	7722.26	9950.36	5299.9	9130.01	6181.57	5683.44	17178.3	14690.2	10981.3	18410.6	2087.31	15605.2		17769.5	14028.1	10521.9						3078.98	10021.7		6604.47		7795.84	4487.7	9807.67		12532.9	10050.1	6194.99	2191.54	10105.4
A0A0A0MRJ7	Coagulation factor V	F5	A0A0A0MRJ7;P12259	A0A0A0MRJ7;P12259	F5	Coagulation factor V	A0A0A0MRJ7_HUMAN;FA5_HUMAN	90	36758.9	25276.9	28011	31607.8	31013.9	28344.7	32329.5	37036.3	35589.3	38272	39791.5	39409.2	49239.9	31644.1	32487	44364.5	36591.3	28777.7	34225.5	41903.6	35133.7	47614.9	41137.2	186343	30527.2	28732.7	32404.6	28021	30940.7	36663	33557.5	32743.4	36865.8	33114.3	33921.7	34067.1	42929.1	145462	174114	30353.4	33770.3
A0A0A0MSA9	Poliovirus receptor	PVR	A0A0A0MSA9;A0A0C4DG49;A8K4I1;B3KSS4;P15151	A0A0A0MSA9;A0A0C4DG49;A8K4I1;B3KSS4;P15151	PVR;PVR;;;PVR	Poliovirus receptor;Poliovirus receptor;cDNA FLJ75404;cDNA FLJ36858 fis, clone ASTRO2015185, highly similar to POLIOVIRUS RECEPTOR;Poliovirus receptor	A0A0A0MSA9_HUMAN;A0A0C4DG49_HUMAN;A8K4I1_HUMAN;B3KSS4_HUMAN;PVR_HUMAN	2	23183.4	22472.3	16594.2	14193.4	16380.1	16468	18978.8	12493.5	10685.1	11609.1	7490.21	11195.7	21408.3	17796.2	19652.2	13353.4	22924.8	24956.8	31364.9	22029	17761.5	30390.9	15293.4	15051.4	14869.4	15448.6	14621.8	23503	23057.2	18403.2	21011.6	17607.8	22170.7	21668.1	13632.6	48927.2	30195.2	21909.5	10800.9	7556.04	15537.3
A0A0A0MT36	Immunoglobulin kappa variable 6D-21	IGKV6D-21	A0A0A0MT36	A0A0A0MT36	IGKV6D-21	Immunoglobulin kappa variable 6D-21	KVD21_HUMAN	1	486639	220274	24537.5	30822.4	47232.1	55355.4	85700.4	229344	46245.7	102996	375883	334459	207657	349611	197311	148790	335127	145274	109823	45544.4	178931	507093	594372	113508	311699	289327	646115	265913	196853	171025	238234	29796.1	61590.9	243000	107358	80224.3	69418.1	195724	53684.1	80590.4	23928.5
A0A0B4J1U3	Immunoglobulin lambda variable 1-36	IGLV1-36	A0A0B4J1U3;A0A5C2G456;A0A5C2GD47;A0A5C2GUS2;A0A5C2GUT6;Q5NV67;Q5NV70	A0A0B4J1U3;A0A5C2G456;A0A5C2GD47;A0A5C2GUS2;A0A5C2GUT6;Q5NV67;Q5NV70	IGLV1-36;;;;;V1-11;V1-11	Immunoglobulin lambda variable 1-36;IGL c2247_light_IGLV1-36_IGLJ3 (Fragment);IGH + IGL c618_light_IGLV1-36_IGLJ2 (Fragment);IG c339_light_IGLV1-36_IGLJ2 (Fragment);IG c533_light_IGLV1-36_IGLJ2 (Fragment);V1-11 protein (Fragment);V1-11 protein (Fragment)	LV136_HUMAN;A0A5C2G456_HUMAN;A0A5C2GD47_HUMAN;A0A5C2GUS2_HUMAN;A0A5C2GUT6_HUMAN;Q5NV67_HUMAN;Q5NV70_HUMAN	1	80538	62460.3	29682.6	83483.9	41209.2	121096	26537.4	121272	52225.2	105398	93471	90271.6	20951.5	62395.2	42909.7	53645.3	27479.1	37829.3	93534.3	100909	67364.9	81272.8	53853.9	50851.1	59189.1	42952.2	19671.5	39960.7	30032.6	38957.1	22617.5	74594.2	75530.3	38378.4	24245.6	66927.7	65737.4	136758	62315.6	30605.3	36743.1
A0A0B4J1V2	Immunoglobulin heavy variable 2-26	IGHV2-26	A0A0B4J1V2;A0A2U8J8L2;A0A5C2G5G7;A0A5C2GAJ6;A0A5C2GLE9	A0A0B4J1V2;A0A2U8J8L2;A0A5C2G5G7;A0A5C2GAJ6;A0A5C2GLE9	IGHV2-26;IgH;;;	Immunoglobulin heavy variable 2-26;Ig heavy chain variable region (Fragment);IGH c246_heavy__IGHV2-26_IGHD3-10_IGHJ4 (Fragment);IGH + IGL c276_heavy_IGHV2-26_IGHD6-13_IGHJ5 (Fragment);IG c332_heavy_IGHV2-26_IGHD1-26_IGHJ4 (Fragment)	HV226_HUMAN;A0A2U8J8L2_HUMAN;A0A5C2G5G7_HUMAN;A0A5C2GAJ6_HUMAN;A0A5C2GLE9_HUMAN	5	180690	110340	35181.5	110826	34170	177464	197959	243000	154359	140709	152035	176333	72427.5	163345	133561	121849	103087	103332	153652	167656	136599	304348	121707	316223	86495.8	114039	231608	74353.6	153006	109025	106977	130611	142201	75687	110277	119054	168784	166555	110000	61500.1	58134.5
A0A0B4J1V6	Immunoglobulin heavy variable 3-73	IGHV3-73	A0A0B4J1V6	A0A0B4J1V6	IGHV3-73	Immunoglobulin heavy variable 3-73	HV373_HUMAN	2	72953.4	72522.4	59176.8	34701.1	65941.3	53694.1	108313	54858	59808	61954.7	80708.6	34905.8	77731.6	46708.2	68360.3	53439.8	94719.1	66406.6	75429.4	82365.1	66234.9	71130.6	38808.8	81061.8	50722.4	71788.6	99935.9	78761.8	71791.2	56202.5	57475.1	113496	147450	123428	45958.2	14754.8	118153	44822.6	148593	41707.9	100401
A0A0B4J1Y8	Immunoglobulin lambda variable 9-49	IGLV9-49	A0A0B4J1Y8;A0A5C2G1P0;A0A5C2G2E7;A0A5C2G709;A0A5C2GJ77;A0A5C2GM06;A0A5C2GS02;A0A5C2GXQ3;A2MYC8;Q8TBD0	A0A0B4J1Y8;A0A5C2G1P0;A0A5C2G2E7;A0A5C2G709;A0A5C2GJ77;A0A5C2GM06;A0A5C2GS02;A0A5C2GXQ3;A2MYC8;Q8TBD0	IGLV9-49;;;;;;;;V5-2;	Immunoglobulin lambda variable 9-49;IGL c253_light_IGLV9-49_IGLJ2 (Fragment);IGL c2125_light_IGLV9-49_IGLJ2 (Fragment);IGL c3487_light_IGLV9-49_IGLJ2 (Fragment);IG c1204_light_IGLV9-49_IGLJ2 (Fragment);IG c1101_light_IGLV9-49_IGLJ2 (Fragment);IG c77_light_IGLV9-49_IGLJ2 (Fragment);IG c1733_light_IGLV9-49_IGLJ3 (Fragment);V5-2 protein (Fragment);Ig-like domain-containing protein (Fragment)	LV949_HUMAN;A0A5C2G1P0_HUMAN;A0A5C2G2E7_HUMAN;A0A5C2G709_HUMAN;A0A5C2GJ77_HUMAN;A0A5C2GM06_HUMAN;A0A5C2GS02_HUMAN;A0A5C2GXQ3_HUMAN;A2MYC8_HUMAN;Q8TBD0_HUMAN	6	1.61361e+06	9487454	997136	1.39935e+06	439239	1.89683e+06	1.69536e+06	122783	1.39529e+06	967706	1.41259e+06	7169834	990842	8.28767e+06	838344	13009250	2.1531e+06	1.47571e+06	2.03273e+06	2101068	2.9743e+06	1.00375e+06	185891	10948310	378379	1.31677e+06	1.1773e+06	463838	8406221	6.18579e+06	9558027	2328826	10209078	826126	4.65037e+06	649120	7.51444e+06	849583	5.19291e+06	6144073	269585
A0A0B4J1Y9	Immunoglobulin heavy variable 3-72	IGHV3-72	A0A0B4J1Y9;A0A0F7TAG7;A0A4W8ZXM2	A0A0B4J1Y9;A0A0F7TAG7;A0A4W8ZXM2	IGHV3-72	Immunoglobulin heavy variable 3-72;IGHV3-72 protein (Fragment);Immunoglobulin heavy variable 3-72	HV372_HUMAN;A0A0F7TAG7_HUMAN;A0A4W8ZXM2_HUMAN	6	208008	115191	89704	84656.7	95440.6	141727	88602.7	80504.2	89597.8	129732	105075	228742	121650	127055	163580	157260	211929	110835	137102	136967	131168	105251	161153	134031	75737.3	130108	133904	102806	50319.2	117299	117696	113309	92412.9	92888.5	115780	93056.1	80562	144235	121537	106835	101305
A0A0C4DFP6	Cartilage acidic protein 1	CRTAC1	A0A0C4DFP6;Q9NQ79	A0A0C4DFP6;Q9NQ79	CRTAC1	Cartilage acidic protein 1	A0A0C4DFP6_HUMAN;CRAC1_HUMAN	15	34003.1	12640.9	19899.4	15067.4	29173	4815.55	34005.1	20499.6	35322.1	35484.4	21193.2	24500.4	40014	40567.6		23458.2	24576.1	63745.1	30607.5	30471.9	28423.4	32911.2	30944.5	36052.5	21258.9	23742.1	25868.2	32797.8	38911.6	36126.6		44697.2	33453.9		25301.5	22998.4	41938.7	34826.9	20418.8	27029.7	29716.7
A0A0C4DH29	Immunoglobulin heavy variable 1-3	IGHV1-3	A0A0C4DH29;A2N7P4	A0A0C4DH29;A2N7P4	IGHV1-3;IGHM	Immunoglobulin heavy variable 1-3;Immunoglobulin mu-chain D-J4-region (Fragment)	HV103_HUMAN;A2N7P4_HUMAN	2	99629.1	245487	221468	56302	195039	206997	99568.5	200421	141020		101807	153715		170694	103201	48585.1	208742		135311	118524	147442	89756.6	83224.1	257791	55697.4	120560	196146	139382	154756	149358	70434.4		202674	149055	71307.9	48876.6	95837.7	189309	102093	71443.5	153048
A0A0C4DH31	Immunoglobulin heavy variable 1-18	IGHV1-18	A0A0C4DH31;A0A5C2G950;A0A5C2GEA5;A0A5C2GEN4;A0A5C2GLJ6	A0A0C4DH31;A0A5C2G950;A0A5C2GEA5;A0A5C2GEN4;A0A5C2GLJ6	IGHV1-18;;;;	Immunoglobulin heavy variable 1-18;IGH + IGL c213_heavy_IGHV1-18_IGHD3-22_IGHJ3 (Fragment);IGH + IGL c377_heavy_IGHV1-18_IGHD3-10_IGHJ6 (Fragment);IG c321_heavy_IGHV1-18_IGHD2-2_IGHJ6 (Fragment);IG c415_heavy_IGHV1-18_IGHD5-12_IGHJ6 (Fragment)	HV118_HUMAN;A0A5C2G950_HUMAN;A0A5C2GEA5_HUMAN;A0A5C2GEN4_HUMAN;A0A5C2GLJ6_HUMAN	4	99536.7	89961.4	56578.4	58955.1	56439	73995.8	39716.8	64072.8	36892.3	51879.4	84733.3		56451.1	45021.5	58298.4	61836.4	78804.6	76794.3	56945.2	38713.9	62401.4	88106.7	51404.3	82214.8	49097.2	50233.8	83941.5	49044.2	52175.7	31666.2	61238	83379	63486.4	29313.2	165251	44848.7	38590.6	98610.1	85622.3	47883.9	36493.6
A0A0C4DH67	Immunoglobulin kappa variable 1-8	IGKV1-8	A0A0C4DH67;A0A5C2G5J6;A0A5C2G8H3;A0A5C2GHC6;A0A5C2GI25;A0A5C2GLM5;A0A5C2H3B7	A0A0C4DH67;A0A5C2G5J6;A0A5C2G8H3;A0A5C2GHC6;A0A5C2GI25;A0A5C2GLM5;A0A5C2H3B7	IGKV1-8;;;;;;	Immunoglobulin kappa variable 1-8;IGL c3706_light_IGKV1-8_IGKJ2 (Fragment);IGL c4007_light_IGKV1-8_IGKJ2 (Fragment);IG c9_light_IGKV1-8_IGKJ1 (Fragment);IG c808_light_IGKV1-8_IGKJ1 (Fragment);IG c580_light_IGKV1-8_IGKJ2 (Fragment);IG c1496_light_IGKV1-8_IGKJ4 (Fragment)	KV108_HUMAN;A0A5C2G5J6_HUMAN;A0A5C2G8H3_HUMAN;A0A5C2GHC6_HUMAN;A0A5C2GI25_HUMAN;A0A5C2GLM5_HUMAN;A0A5C2H3B7_HUMAN	5	24931.6	10521.1	23993.5	25949.2	20045.6	80978.2	14474.5	24391.7	24418.2	99357.3		5745.24	12661.5	14219.3	9416.64			19934.5	9212.24	31435.9	26569.8		19541.8	53579.7	55370.5	20118.2			11536.4	13612.1	8944.83	22557.1	39894.5		34594.3	6544.5	72352.1	16592.7	7451.22	27840.5	18020.9
A0A0H5AY34	L-selectin	SELL	A0A0H5AY34;B4DQA0;P14151;Q8WW79	A0A0H5AY34;B4DQA0;P14151;Q8WW79	SELL;;SELL;SELL	L-selectin	A0A0H5AY34_HUMAN;B4DQA0_HUMAN;LYAM1_HUMAN;Q8WW79_HUMAN	8	66773.7	71588.3	62069.2	63153	50175.4	91046.1	32343.9	55625.2	63923	60679.9	64162	77369.7	82096.9	62750.1	77508.5	114697	89733.2	77621	72600.4	93854.7	71488.6	77690.4	78898.3	83891.6	57370.2	79880.4	93843.6	58042	77226	63760.4	63474.1	87349.7	82891.8	83976.9	73599.9	57741.6	64945.9	55881.5	58947.5	101710	67474.9
A0A0J9YVY3	Immunoglobulin heavy variable 7-4-1	IGHV7-4-1	A0A0J9YVY3	A0A0J9YVY3	IGHV7-4-1	Immunoglobulin heavy variable 7-4-1	HV741_HUMAN	2	4145.04	8382.07	7338.25		7452.98	11411.8	8501.18	11095			11177	7348.35		7075.74	4541.35				5713.85		7848.56		6883.89	7829.75		5712.18	9744.7	3698.98	15595.1	11607.3			10510.3	10913.5				8876.5		8949.19	6910.4
A0A0K0K1H8	Epididymis secretory sperm binding protein Li 71p	HEL-S-71p	A0A0K0K1H8	A0A0K0K1H8	HEL-S-71p	Epididymis secretory sperm binding protein Li 71p	A0A0K0K1H8_HUMAN	4	29297958	14636167	23683230	16433824	15574807	16913440	14592811	24038300	24835782	20621076	28459600	26530628	27889328	23508960	33168330	22702170	20782988	25878664	22896658	32170396	2.32308e+07	25659660	31731430	30247334	30924786	31413096	22853954	21987914	24889224	20711492	19777034	23619496	23980520	23970018	6.76587e+06	20489124	21339998	30491734	10510012	18079254	23066916
A0A0K0K1L1	Epididymis secretory protein Li 282	HEL-S-282	A0A0K0K1L1;P00918;V9HW21	A0A0K0K1L1;P00918;V9HW21	HEL-S-282;CA2;HEL-76	Epididymis secretory protein Li 282;Carbonic anhydrase 2;Epididymis luminal protein 76	A0A0K0K1L1_HUMAN;CAH2_HUMAN;V9HW21_HUMAN	9	32379.4	40829.8	14155.2	22249.7	17748	17675.4	16367.4	26153					38289.7	46262.6	20133.2	28987.3	29027.3	15814	16728.7	21239.2	25252.5	31336.6		26149.7	21293.3	17599.3		17634.4		47055.6	16226	25345.3	17877.9	15631.7	24827	12104.2	20544.3	15216.2	27607.7	44237.6	20273.6
A0A0R7FJH5	Coagulation factor XII	F12	A0A0R7FJH5;Q8IZZ5	A0A0R7FJH5;Q8IZZ5	F12;	Coagulation factor XII;Coagulation factor XII-Mie	A0A0R7FJH5_HUMAN;Q8IZZ5_HUMAN	2	91440.1	102609	72340.2	51482	37515	99752		101291	94802.4	45042.8	17173.8	54774.9	63641.7	35252.8	66349.9	90570.1	39764.2	39376.3	69821.5	156358	69966.2	117625	130914	130987	34743.3	98370.1	86063	68814.6	49710.9	69707.4	87504.6	128438	110351	31714.3	34711	105328	131825	34894.8	71074	28834	76676.3
A0A0S2Z3Y1	Lectin galactoside-binding soluble 3 binding protein isoform 1 (Fragment)	LGALS3BP	A0A0S2Z3Y1;B4DVE1;Q08380	A0A0S2Z3Y1;B4DVE1;Q08380	LGALS3BP;;LGALS3BP	Lectin galactoside-binding soluble 3 binding protein isoform 1 (Fragment);cDNA FLJ53478, highly similar to Galectin-3-binding protein;Galectin-3-binding protein	A0A0S2Z3Y1_HUMAN;B4DVE1_HUMAN;LG3BP_HUMAN	21	58151.8	102500	94869.8	80532.1	106854	87838.4	88834.9	88733.4	99054.3	71187.4	112565	101727	92899.5	60343.9	87079.8	69683.4	70907.9	97344	118086	121844	90551.8	91935.2	152594	133171	59176.9	222002	57730.5	106729	58224	109752	73654.6	85341.7	109471	84681.2	53127.6	90229.7	57483.8	169795	47787.8	61357.4	69826.5
A0A0S2Z4F1	EGF containing fibulin-like extracellular matrix protein 1 isoform 1 (Fragment)	EFEMP1	A0A0S2Z4F1;Q12805	A0A0S2Z4F1;Q12805	EFEMP1	EGF containing fibulin-like extracellular matrix protein 1 isoform 1 (Fragment);EGF-containing fibulin-like extracellular matrix protein 1	A0A0S2Z4F1_HUMAN;FBLN3_HUMAN	18	33860.5	29070.8	28388.7	27660.6	47516.9	36477.3	46527.7	33653.3	76197.8	39891.6	41487.1	33978.2	40089.1	41905.4	29384.2	42390.8	31735.2	15899.8	30256.6	35564.7	37096.8	36681.7	26559.7	44939.9	35625.6	28718	37258.7	36867.1	28285.4	32736.9	27708.3	30656.7	39530	32623.6	51591.7	29047	35168.6	26971.7	42122	35830.9	41025.7
A0A0S2Z4I5	Complement factor properdin isoform 1 (Fragment)	CFP	A0A0S2Z4I5;P27918	A0A0S2Z4I5;P27918	CFP	Complement factor properdin isoform 1 (Fragment);Properdin	A0A0S2Z4I5_HUMAN;PROP_HUMAN	16	68794.8	45375.5	45480.8	59615.2	67597	80932.5	53081.2	45526.6	77184.8	64221.5	80564	87604.6	53914.4	55806.2	72665.1	67702.9	67204.2	114910	94822.3	111094	70704.9	131130	81938.9	108334	47283.1	64928.1	89559.5	69508.5	63154.8	48217.9	64466	79634.4	55731.4	69444.1	68081.9	55593.6	72129.8	48839.6	76540	44845.5	50453.6
A0A0S2Z4Q2	Transforming growth factor beta-induced 68kDa isoform 1 (Fragment)	TGFBI	A0A0S2Z4Q2;Q15582	A0A0S2Z4Q2;Q15582	TGFBI	Transforming growth factor beta-induced 68kDa isoform 1 (Fragment);Transforming growth factor-beta-induced protein ig-h3	A0A0S2Z4Q2_HUMAN;BGH3_HUMAN	32	28294.5	45284.8	42342.3	43707.6	38418.6	37795.1	34329	28514.6	30456.5	39296.3	39595	45141.1	28991.1	33225.1	47321.9	45814.7	83361	37814.1	43737.6	41899.1	40767	50983.1	56457.4	33376.7	37781.6	37233.7	27548.1	27055.8	40481.6	39872.4	30529.2	29357.1	33785.3	42992.6	33414.6	40047.1	33972.4	32596.2	28907.4	29961.6	31578
A0A0X9T7T4	MS-D3 heavy chain variable region (Fragment)		A0A0X9T7T4	A0A0X9T7T4		MS-D3 heavy chain variable region (Fragment)	A0A0X9T7T4_HUMAN	2	23230.2	69726.1	20788.7	53873.3	36304.7	22139.7	16776.9	16385.4	64961.9	69316	30376.8	34185.4	38440.7	53365.2	42600	13876.9	180931	37231.5	47483.7	32895.8	45244.5	28548	25167	51436.9	83386.7	45328.5	50110.3	44117.3	49046	74310.7	55992	30202.8	42934	109858	32479.9	28022.1	30734.3	23451.4	18081.1	20999.6	72207.1
A0A0X9UWK7	MS-D4 heavy chain variable region (Fragment)		A0A0X9UWK7	A0A0X9UWK7		MS-D4 heavy chain variable region (Fragment)	A0A0X9UWK7_HUMAN	1		61349.7	61539.1	49558.9	24000.8	41759.7	36855.4	53913.3	33669.5	41515.9	125249	39768.3	33794.8	49598.9	59995.1	64023.4	75689.3	42643.4	36054.7	114612	55031.1	167705	64496.5	40668.5	63256.7	24446	29682.1	68949.5	74390	50420.3	52853.8	102789	102308	75516.7	127931	73002.6	67871.1	45654.1	119831	27620.1	68955.1
A0A109PW33	MS-C1 light chain variable region (Fragment)		A0A109PW33;A0A5C2FVU3;A0A5C2GJU1	A0A109PW33;A0A5C2FVU3;A0A5C2GJU1		MS-C1 light chain variable region (Fragment);IGL c754_light_IGKV1-33_IGKJ3 (Fragment);IG c265_light_IGKV1D-33_IGKJ4 (Fragment)	A0A109PW33_HUMAN;A0A5C2FVU3_HUMAN;A0A5C2GJU1_HUMAN	2	40276.4	120303		36110.1	45968	94474	72374.2	90411.4	30893	101384	64823.1	41197.1	92339.3	219452	177209	49949.5	52972.7	147517	30439.8	73610.5	83247.6	103878	122576	56665.1		83441	71782.7	56009.6	41193.6	59465.1	110045	74213.3	89039.3	142267	152214	37963.5	50234.4	82779.5	112628	63490
A0A140VJI7	Testicular tissue protein Li 61		A0A140VJI7;Q16610	A0A140VJI7;Q16610	;ECM1	Testicular tissue protein Li 61;Extracellular matrix protein 1	A0A140VJI7_HUMAN;ECM1_HUMAN	38	85011	83585.8	69912.7	71419.3	67380.7	82477.5	85199.3	82645.7	86997.8	56375.7	86635.8	66854.1	91366.2	84332.5	82240	85132.4	105741	48243.1	69545.9	73440.1	78226.8	92075.4	68346.4	66796.8	69900.7	70621.4	102313	79470	64050.4	107196	75578	73465.6	96166.4	96076.8	60998.8	66792.4	86146	69391.9	75327.7	97325.8	96201
A0A140VJR2	Testicular tissue protein Li 138		A0A140VJR2;J3K000;P12955	A0A140VJR2;J3K000;P12955	;PEPD;PEPD	Testicular tissue protein Li 138;PEPD protein;Xaa-Pro dipeptidase	A0A140VJR2_HUMAN;J3K000_HUMAN;PEPD_HUMAN	10	26691.4		17994.2	18959.7		17537.5	13666.8	27158.5	20486	22249.9	27838.8	33854.7	36051.4	24109	27961.6	35100.1	21467.1	12086.1	14454	11164.8	22712.9	12798.9	20271.1	16291	18114	26331.1	23240.2	23751.9	24558.5	99284.6	54249.9	30030.5	39220.8	35411.4	12632.3	31555		22000.8	25478.4	19892.8	29738
A0A140VJU8	Superoxide dismutase [Cu-Zn]		A0A140VJU8;B2R9V7;P08294	A0A140VJU8;B2R9V7;P08294	;;SOD3	Superoxide dismutase [Cu-Zn];Superoxide dismutase [Cu-Zn];Extracellular superoxide dismutase [Cu-Zn]	A0A140VJU8_HUMAN;B2R9V7_HUMAN;SODE_HUMAN	6	15591.7	11837.5	6930.99	6151.66		7502.69	16568.1	8563.78	5046.68	8738.7	4518.92	14969.1		13308.7	9160		12413.3		11809.7	11570.5	10292.6	16648.1	7349.43	8790.15	10488	81694.5	13098.8	11106.4	8993.68	69637.9	7648.16	8358.06	12587.5	9675.46	10943.8	9354.67	11795.7	6105.92	5303.71	16260.8	12255.1
A0A140VK00	Testicular tissue protein Li 227		A0A140VK00;P25311	A0A140VK00;P25311	;AZGP1	Testicular tissue protein Li 227;Zinc-alpha-2-glycoprotein	A0A140VK00_HUMAN;ZA2G_HUMAN	28	53070.7	48564.4	53422.4	50943.7	62304	84693.7	67371.5	50664.5	86834.7	61434.2	159648	110937	74129.5	66255.5	68881.3	81306	107352	139704	122446	110982	83047.2	80826.9	72705.2	114119	84503	76177.7	64251.8	78114.1	50131.6	47474	52104.5	59046	75884.5	83990.9	126373	70543.6	75865.8	52658	83719.7	68492.9	60409.8
A0A140VKE9	Testis tissue sperm-binding protein Li 66n		A0A140VKE9;B4DPZ3;E7EMU4;E7EQL5;E7EQU2;E7ESD3;E7EV09;Q13409;Q59GU5	A0A140VKE9;B4DPZ3;E7EMU4;E7EQL5;E7EQU2;E7ESD3;E7EV09;Q13409;Q59GU5	;;DYNC1I2;DYNC1I2;DYNC1I2;DYNC1I2;DYNC1I2;DYNC1I2;	Testis tissue sperm-binding protein Li 66n;cDNA FLJ53290, highly similar to Cytoplasmic dynein 1 intermediate chain 2;Cytoplasmic dynein 1 intermediate chain 2 (Fragment);Cytoplasmic dynein 1 intermediate chain 2 (Fragment);Cytoplasmic dynein 1 intermediate chain 2 (Fragment);Cytoplasmic dynein 1 intermediate chain 2 (Fragment);Cytoplasmic dynein 1 intermediate chain 2 (Fragment);Cytoplasmic dyne…	A0A140VKE9_HUMAN;B4DPZ3_HUMAN;E7EMU4_HUMAN;E7EQL5_HUMAN;E7EQU2_HUMAN;E7ESD3_HUMAN;E7EV09_HUMAN;DC1I2_HUMAN;Q59GU5_HUMAN	1	230901		393358	800590	302834	387034	561284		928686		459115		632152	399039	428317				723633		520578		519166	727856	719610	777099	1139381		495300	262163		521808		1.09063e+06		429809				506434
A0A182DWH7	Selenoprotein P (Fragment)	SELENOP	A0A182DWH7;P49908	A0A182DWH7;P49908	SELENOP	Selenoprotein P (Fragment);Selenoprotein P	A0A182DWH7_HUMAN;SEPP1_HUMAN	11	178011	152024	82015.2	133145	93157	157755	142514	141249	104817	177663	131780	154769	166061	147111	184505	192563	213323	187127	113578	122812	148799	156783	133201	172165	89030	137063	144776	169322	187560	185792	169736	193002	180409	146826	153904	155927	126016	114739	143922	162328	164970
A0A1C9J6R5	B cell receptor heavy chain variable region (Fragment)		A0A1C9J6R5;A0A1C9J6T1	A0A1C9J6R5;A0A1C9J6T1		B cell receptor heavy chain variable region (Fragment)	A0A1C9J6R5_HUMAN;A0A1C9J6T1_HUMAN	1	29598.8	73930.5	62615.6	51372.8	33574.8	7065.94	9814.89	363772	167610	10659.4	9037.82	7344.38	54727.9	9417.93	18786.7	8895.63	175430	168475	288377	139946	84522.6	53918.5	135503	10025.9	4131.9	7823.35	78682.9	111014	33871.9	22055.5	3079.27	13411.2	8960.24	55221.7	14651.6	39703.5	8984.02	197427	53526.7	32337.4	22142.7
A0A1L2BU38	Anti-staphylococcal enterotoxin E heavy chain variable region (Fragment)		A0A1L2BU38	A0A1L2BU38		Anti-staphylococcal enterotoxin E heavy chain variable region (Fragment)	A0A1L2BU38_HUMAN	2	277575	705325	220038	286426	251560	399514	295457	372843	810538	264686	265367	346226	200225	367882	380930	419133	414623	467172	285063	770511	390055	282251	181516	228275	344930	266131	600762	382709	400633	337876	1.04811e+06	239588	468196	549688	369400	276247	209033	330440	392582	369341	697521
A0A1S5UZ16	Target of Nesh-SH3	ABI3BP	A0A1S5UZ16;B4DSV9;D3YTG3;H0Y897;H7C556;Q7Z7G0	A0A1S5UZ16;B4DSV9;D3YTG3;H0Y897;H7C556;Q7Z7G0	ABI3BP;;ABI3BP;ABI3BP;ABI3BP;ABI3BP	Target of Nesh-SH3;cDNA FLJ56632, moderately similar to Target of Nesh-SH3;Target of Nesh-SH3;Target of Nesh-SH3 (Fragment);Target of Nesh-SH3;Target of Nesh-SH3	A0A1S5UZ16_HUMAN;B4DSV9_HUMAN;D3YTG3_HUMAN;H0Y897_HUMAN;H7C556_HUMAN;TARSH_HUMAN	4	13384	63392.2	6052.09		5778.63	6082.99	5987.1	9720.34		5673.86				7111.73	11124.3				14411.1		13519.8	14420.5	12373.8	13253.7	7216.05	10465.7	9596.55	15684.7				12796.6		36352.8	18136.2	14857.2	25017.3	36283.7
A0A1S5UZ39	Hemoglobin subunit alpha	HBA2	A0A1S5UZ39;D1MGQ2;P69905	A0A1S5UZ39;D1MGQ2;P69905	HBA2;HBA2;HBA1	Hemoglobin subunit alpha;Alpha-1-globin;Hemoglobin subunit alpha	A0A1S5UZ39_HUMAN;D1MGQ2_HUMAN;HBA_HUMAN	30	13135909	12795748	1.16112e+06	19294556	648861	828231	17644022	1114175	602974	1.69897e+06	292802	657242	11648955	11542772	15078538	5.43476e+06	5.03023e+06	792346	11068628	2120453	6.62956e+06	3.68913e+06	3.50574e+06	6.09274e+06	6572733	1773325	1.8878e+06	4209005	14979346	1.91498e+06	937241	5.97655e+06	2.02477e+06	21819214	9644555	1.01352e+06	2.58613e+06	3.57567e+06	3842407	21789614	3162846
A0A1W6IYK8	N90-VRC38.12 heavy chain variable region (Fragment)		A0A1W6IYK8	A0A1W6IYK8		N90-VRC38.12 heavy chain variable region (Fragment)	A0A1W6IYK8_HUMAN	2	33052.5	28973.7			20311.5	98109.4	19327.5	32699	109277	64236.2	34462	40485.3	60880	40539.3	102063	61029.4		42491.2	37680.1	28429	50238	96666.7	72874.2	43934.4	299896	43906.9	20084.8	51424.5	40937.2		183287	45024.1	112546	91773.1	117894	18768.1			44873.1
A0A1Z1VXF2	CD44 protein (Fragment)	CD44	A0A1Z1VXF2;A0A385KNS5;A8K309;B4DN59;H0Y5E4;H0YCV9;H0YD13;H0YDW7;P16070	A0A1Z1VXF2;A0A385KNS5;A8K309;B4DN59;H0Y5E4;H0YCV9;H0YD13;H0YDW7;P16070	CD44;CD44;;;CD44;CD44;CD44;CD44;CD44	CD44 protein (Fragment);Indian blood group antigen;cDNA FLJ76654, highly similar to Homo sapiens CD44 antigen (homing function and Indian blood group system) (CD44), transcript variant 4, mRNA;cDNA FLJ52702, highly similar to Homo sapiens CD44 antigen (homing function and Indian blood group system) (CD44), transcript variant 4, mRNA;CD44 antigen (Fragment);CD44 antigen (Fragment);CD44 antigen;CD4…	A0A1Z1VXF2_HUMAN;A0A385KNS5_HUMAN;A8K309_HUMAN;B4DN59_HUMAN;H0Y5E4_HUMAN;H0YCV9_HUMAN;H0YD13_HUMAN;H0YDW7_HUMAN;CD44_HUMAN	4	61064.4	62706.2	52085	30147	32639.6	48183.3	52833.3	45350.3	40091.8	51393.2	40257	47674.1	55858.5	53492.3	66559.9	50192.8	59113.5	49298.5	52559	39867.4	49568.4	24663.8	26970.5	27338.8	36069.8	41290.4	46207.5	43501	51216.4	50858.6	68472.1	53649.2	62447.8	63839.8	93574.7	42376.8	72442.9	36741.4	72721.8	67709.2	97278.8
A0A248RGE3	40S ribosomal protein (Fragment)		A0A248RGE3;A8K674;B2RDW1;B4DV12;F5GXK7;F5GYU3;F5H265;F5H2Z3;F5H388;F5H6Q2;F5H747;J3QKN0;J3QS39;J3QTR3;L8B196;L8B4I8;L8B4J3;L8B4M0;L8B4R0;L8B4Z6;P0CG47;P0CG48;P62979;P62987;Q3MIH3;Q59EM9;Q5PY61;Q5RKT7;Q5U5U6;Q5UGI3;Q66K58;Q96C32;Q96H31;Q96MH4;Q9UFQ0	A0A248RGE3;A8K674;B2RDW1;B4DV12;F5GXK7;F5GYU3;F5H265;F5H2Z3;F5H388;F5H6Q2;F5H747;J3QKN0;J3QS39;J3QTR3;L8B196;L8B4I8;L8B4J3;L8B4M0;L8B4R0;L8B4Z6;P0CG47;P0CG48;P62979;P62987;Q3MIH3;Q59EM9;Q5PY61;Q5RKT7;Q5U5U6;Q5UGI3;Q66K58;Q96C32;Q96H31;Q96MH4;Q9UFQ0	;;HEL112;UBB;UBC;UBC;UBC;UBC;UBC;UBC;UBC;UBB;UBB;RPS27A;UbC;UbC;UbC;UbC;UbC;UbC;UBB;UBC;RPS27A;UBA52;UBA52;;UBC;RPS27A;UBB;UBC;;UBC;UBC;;DKFZp434K0435	40S ribosomal protein (Fragment);cDNA FLJ75516, highly similar to Xenopus tropicalis ubiquitin C, mRNA;Epididymis luminal protein 112;Polyubiquitin-B;Polyubiquitin-C (Fragment);Polyubiquitin-C (Fragment);Polyubiquitin-C (Fragment);Polyubiquitin-C (Fragment);Polyubiquitin-C (Fragment);Polyubiquitin-C (Fragment);Polyubiquitin-C (Fragment);Polyubiquitin-B (Fragment);Polyubiquitin-B (Fragment);Ubiqui…	A0A248RGE3_HUMAN;A8K674_HUMAN;B2RDW1_HUMAN;B4DV12_HUMAN;F5GXK7_HUMAN;F5GYU3_HUMAN;F5H265_HUMAN;F5H2Z3_HUMAN;F5H388_HUMAN;F5H6Q2_HUMAN;F5H747_HUMAN;J3QKN0_HUMAN;J3QS39_HUMAN;J3QTR3_HUMAN;L8B196_HUMAN;L8B4I8_HUMAN;L8B4J3_HUMAN;L8B4M0_HUMAN;L8B4R0_HUMAN;L8B4Z6_HUMAN;UBB_HUMAN;UBC_HUMAN;RS27A_HUMAN;RL40_HUMAN;Q3MIH3_HUMAN;Q59EM9_HUMAN;Q5PY61_HUMAN;Q5RKT7_HUMAN;Q5U5U6_HUMAN;Q5UGI3_HUMAN;Q66K58_HUMAN;Q…	4	62303.7	28029	17625.1	54693.9		53519.1		72066.2	27225.7	31784.8	69598.4	24775.8	39394.6	28158.9	49955.3	72852.4	19644.6		101497	32909.2	46237.3	41110.2		38099.7	68864	53075.8		34022.7			4595.35	20116.9	19769.3	63257.2		11084.3	17175.1	41013.7	31230.5	42615.1	37150.1
A0A286YES1	Immunoglobulin heavy constant gamma 3 (Fragment)	IGHG3	A0A286YES1;A0A4W9A917;P01860;Q5EBM2;Q6N030	A0A286YES1;A0A4W9A917;P01860;Q5EBM2;Q6N030	IGHG3;IGHG3;IGHG3;;DKFZp686I15212	Immunoglobulin heavy constant gamma 3 (Fragment);Immunoglobulin heavy constant gamma 3 (Fragment);Immunoglobulin heavy constant gamma 3;Uncharacterized protein;Uncharacterized protein	A0A286YES1_HUMAN;A0A4W9A917_HUMAN;IGHG3_HUMAN;Q5EBM2_HUMAN;Q6N030_HUMAN	18	3021394	2.42639e+06	2.30556e+06	1.28831e+06	6656703	3918219	2492195	4704535	3.62901e+06	2462334	3.52917e+06	1.42785e+06	2371780	1.46004e+06	2.70612e+06	8827623	5.53192e+06	5.27692e+06	2.91432e+06	1547390	3.42489e+06	11617361	3.8767e+06	5.25193e+06	3.91728e+06	1919667	3106825	1.19876e+06	1.85409e+06	1.91003e+06	1.58734e+06	1.23737e+06	1.12283e+06	1.88007e+06	2423350	610615	2.08868e+06	2583466	2.75503e+06	3.08815e+06	3459753
A0A286YEY4	Immunoglobulin heavy constant gamma 2 (Fragment)	IGHG2	A0A286YEY4;P01859	A0A286YEY4;P01859	IGHG2	Immunoglobulin heavy constant gamma 2 (Fragment);Immunoglobulin heavy constant gamma 2	A0A286YEY4_HUMAN;IGHG2_HUMAN	36	20019340	12377269	16827670	12806241	19833908	20282516	13626143	12876177	17519696	19685738	19160018	18152592	21633488	19120604	26600362	24076116	45954328	35078936	28377614	37938660	2.20974e+07	17758914	17459950	33595188	23310766	17524106	28274908	19937432	17364700	12817034	14562287	20975662	22817276	32314660	20339274	14768877	17422084	20976252	17357216	16096666	14636427
A0A2H4Y9T5	ATP1A1 (Fragment)	ATP1A1	A0A2H4Y9T5;P05023	A0A2H4Y9T5;P05023	ATP1A1	ATP1A1 (Fragment);Sodium/potassium-transporting ATPase subunit alpha-1	A0A2H4Y9T5_HUMAN;AT1A1_HUMAN	1		14555.2	15868.7	27918	31249.2	42416.7	48156.9	32845.5	35142.4	35282.5	46807.4	33331.6	61748.1	69936.5	48641.4	23603.5			24994.6	14190.7	35687.6	22020.6	14760.1	15418.1	37578.1	41825.5	55304.5	47007.1	46343.5	27300.6	24266.5	24918	27638.5	36709.9		31461.1	25164.2	29651.4		484807	395658
A0A2U8J8I9	Ig heavy chain variable region (Fragment)	IgH	A0A2U8J8I9	A0A2U8J8I9	IgH	Ig heavy chain variable region (Fragment)	A0A2U8J8I9_HUMAN	1	143170	623786	207414	246613	162251	253945	163436	470029	1.17388e+06	152955	210224	198882	109779	223182	88759.8	534456	415014	515168	246827	1.05957e+06	359967	155022	193109	277031	236687	96495.8	353832	361332	301694	261570	1.66631e+06	134504	166767	356353	333095	169793	78246.4	149851	505597	39822.5	603313
A0A2U8J8Q1	Ig heavy chain variable region (Fragment)	IgH	A0A2U8J8Q1	A0A2U8J8Q1	IgH	Ig heavy chain variable region (Fragment)	A0A2U8J8Q1_HUMAN	5	357778	876925	492726	367225	665379	887012	484858	840748	628410	731432	1.25328e+06	485658	505966	710472	664091	72424.9	32222.1	735019	396328	698586	594327	1.06228e+06	604071	700512	512506	400593	690119	273440	797623	630356	294624	789438	664224	1.10028e+06	146285	872112	499728	278844	147847	219294	670096
A0A2U8J8Z6	Ig heavy chain variable region (Fragment)	IgH	A0A2U8J8Z6	A0A2U8J8Z6	IgH	Ig heavy chain variable region (Fragment)	A0A2U8J8Z6_HUMAN	2	64396.3	197278	133361	102984	87497.2	121780	65423.9	143856	184223	120253	89323.3	212512	104574	113554	108798	95377.8	245952	162249	102977	204735	133055	139122	255494	196114	218103	119522	156247	165490	215169	119296	141547	72720.1	179193	212563	767861	80985	91667.5	211801	229374	114374	98208.1
A0A2U8J945	Ig heavy chain variable region (Fragment)	IgH	A0A2U8J945	A0A2U8J945	IgH	Ig heavy chain variable region (Fragment)	A0A2U8J945_HUMAN	1	41989.4	51366.1	57991.4	29681.6	44628.2	47582.7	57371.7	31929.6	28196.2	42762.6	43824.4	45773.4	23383.8	74876.3	47996	6383.13	95964.7	79243.9	56558.3	83576.8	49554	45472.4	35538.4	50066.9	46898	49582.4	85023.3	55148.7	66205.3	54671.6	39124.1	59613.7	98987	63646.2	53177.5	30492.1	38556.9	37656.4	38972	245536	47084.2
A0A2U8J970	Ig heavy chain variable region (Fragment)	IgH	A0A2U8J970	A0A2U8J970	IgH	Ig heavy chain variable region (Fragment)	A0A2U8J970_HUMAN	1	58010.2	14136.5	9992.26	35167.9	18018.8	37383.5	187660	33287.4	12139.9	36583.8		42457.2	32025.4	7533.16	6226.92	48439.4	24523.9	39659.9	45202.3	23323.4	37461.6	21818.2		12405.8	86924	67949.8	29043.5	22340.8	8689.56	5102.31		38297.1	20371.9	46694.2	40079.2	12908	62237.5	34949.2	21235.9		5207.15
A0A2U8J983	Ig heavy chain variable region (Fragment)	IgH	A0A2U8J983;A0A5C2GCV4	A0A2U8J983;A0A5C2GCV4	IgH;	Ig heavy chain variable region (Fragment);IG c733_heavy_IGHV1-18_IGHD6-19_IGHJ4 (Fragment)	A0A2U8J983_HUMAN;A0A5C2GCV4_HUMAN	1	81586.1	41640.8	30080.9	13024.4	85191.8		63213.2	89166.6	20911.8	54134.7	111951		68016.8	36727.1	131605	39232.6	390583	36996.5	51298.6	61979.3	78185.5	69564.2	54572	32647.5	63067	137456	81567.7	71407.4	58924.6	88195.6		41542.5	64734.2	46762	88727.8	19056.4	82007.4	186748	52487.2
A0A2U8J9B7	Ig heavy chain variable region (Fragment)	IgH	A0A2U8J9B7	A0A2U8J9B7	IgH	Ig heavy chain variable region (Fragment)	A0A2U8J9B7_HUMAN	1		19032.5	104823	20043.1	33201.7	157416	80278	30869.7	87443	71953.2	23182.6	15286.8	35537.5	96449.8	52377.8	68862.8	156495	95178.9	73622.2	23852	65574	86522.9	13679.1	13393.9	46829.7	35089.2	72304.5	38869.6	134872	65775.2	83973	64234	169033	66927.5	100842	90231.6	85066.7	62109.8	93764.1	61970.2	82956.1
A0A2Y9CYD6	Ig heavy chain variable region (Fragment)	IgH	A0A2Y9CYD6;A0A5C2GGQ0	A0A2Y9CYD6;A0A5C2GGQ0	IgH;	Ig heavy chain variable region (Fragment);IG c442_heavy_IGHV3-30_IGHD4-11_IGHJ6 (Fragment)	A0A2Y9CYD6_HUMAN;A0A5C2GGQ0_HUMAN	2	37617.2	53074.6	69555.5	81391.4	47377.2	89003.7	27143.1	61206.8	70703.6	47966.1	97500.4	32453.8	39050	46792.9	56816.6	50525.6	30161.4	33820.6	77025.1	49176.4	54918.1	70467.8	54243	36964.4	32995.3	63243.9	63679.3	56107.8	56154.7	30731.1	69419	19147.7	86255.1	44651.7	27629	58667.4	40793.8	28159.5	132028	39027.1	37086.6
A0A2Y9CYF2	Ig heavy chain variable region (Fragment)	IgH	A0A2Y9CYF2	A0A2Y9CYF2	IgH	Ig heavy chain variable region (Fragment)	A0A2Y9CYF2_HUMAN	1	33672.7	39714.6	166104	14414.2	18481	234876	136010	151967	19242.6	30419.1	194690	23585.6	83833.1	11187.2	24354.2		23729.2	153275	168243	176506	89700.3	112825	15998.8	165617	20705.4	101496	39273.9	20001.8	194746	286390	150747	81229.9	155354	34189.7	10523.1	10286.8	24523.5	131679	28959.5	26822.6	136491
A0A2Y9CYF5	Ig heavy chain variable region (Fragment)	IgH	A0A2Y9CYF5	A0A2Y9CYF5	IgH	Ig heavy chain variable region (Fragment)	A0A2Y9CYF5_HUMAN	1	188383	198069	75163	103544	177662	145052	92588.8	188034	177041	214004	244666	138752	120408	109233	247093	168341	158632	175245	124537	99355.3	157290	209585	100405	175353	279860	232045	211297	77173.9	241987	147665	86057.9	151833	158509	161274	113248	157617	84832.4	144355	141316	160880	84038.3
A0A2Z4LCH4	Corticosteroid-binding globulin		A0A2Z4LCH4;P08185	A0A2Z4LCH4;P08185	;SERPINA6	Corticosteroid-binding globulin	A0A2Z4LCH4_HUMAN;CBG_HUMAN	28	193615	316828	287630	271695	338068	299353	271082	305284	430126	347272	391801	460475	275613	209285	280994	291326	414443	492735	291969	408215	328890	291769	298560	361205	222600	239885	255376	273188	268976	304796	342513	405732	292140	338440	144594	281491	335264	397250	206567	308120	402810
A0A384MEF1	Epididymis secretory sperm binding protein		A0A384MEF1;P06396	A0A384MEF1;P06396	;GSN	Epididymis secretory sperm binding protein;Gelsolin	A0A384MEF1_HUMAN;GELS_HUMAN	93	455464	383851	390970	487682	360238	629549	463198	591902	473271	466406	465882	704395	520283	458663	483498	392880	591815	476884	800850	658582	512813	771249	502754	722747	561308	525110	525527	434401	488305	376859	425914	553630	421908	400960	422060	456075	449514	370305	339337	472541	584627
A0A384N669	Epididymis secretory sperm binding protein		A0A384N669;P51884	A0A384N669;P51884	;LUM	Epididymis secretory sperm binding protein;Lumican	A0A384N669_HUMAN;LUM_HUMAN	21	385200	211466	198623	175666	258949	323983	332352	390817	257171	274854	315039	283275	376895	361928	408302	223313	448221	221732	314500	244147	300322	352431	208568	207620	274233	262777	315739	289940	280581	296457	216281	194078	312458	213032	237270	368832	301358	285662	210150	277595	479317
A0A384NKM6	Apolipoprotein H (Beta-2-glycoprotein I), isoform CRA_a	APOH	A0A384NKM6;D9IWP9;P02749	A0A384NKM6;D9IWP9;P02749	APOH;;APOH	Apolipoprotein H (Beta-2-glycoprotein I), isoform CRA_a;Beta-2-glycoprotein I (Fragment);Beta-2-glycoprotein 1	A0A384NKM6_HUMAN;D9IWP9_HUMAN;APOH_HUMAN	41	555358	700571	594600	761672	624036	732189	1.00778e+06	575923	966412	968018	1.30604e+06	1.49498e+06	756345	740237	539880	723964	1.14638e+06	1.23411e+06	1.14736e+06	994274	878506	864960	834351	1.03294e+06	701604	811514	829011	814500	1.00032e+06	523566	667123	579477	669510	995232	848563	654022	1.03211e+06	755307	471102	699232	639802
A0A384NPQ2	Epididymis secretory sperm binding protein		A0A384NPQ2;Q06830	A0A384NPQ2;Q06830	;PRDX1	Epididymis secretory sperm binding protein;Peroxiredoxin-1	A0A384NPQ2_HUMAN;PRDX1_HUMAN	7	97459.5	97329.9		54152.3	7612.48	12408.8	25386.3	19531.8		23237.2			44619.4	67774.8	78137.2	52744.9	76331.1	4237.09	39545.7	18432.9	44933.8	20589.2		36747.3	30762.9	32523.3	26226.9	54382.5	29884.3	52486.8		48257.8	51975.3	34904.6	178905	23960	46822.8	30633.2	34433.5	96722.1	43401.6
A0A384NPR0	Epididymis secretory sperm binding protein		A0A384NPR0;J3KNB4;P49913	A0A384NPR0;J3KNB4;P49913	;CAMP;CAMP	Epididymis secretory sperm binding protein;Cathelicidin antimicrobial peptide;Cathelicidin antimicrobial peptide	A0A384NPR0_HUMAN;J3KNB4_HUMAN;CAMP_HUMAN	3	15306.4	14123.7	13903.9	15081.8	10476.8	11031.3	5372.93	12182.5	9905.7	6051.5	6531.33	23205.4	8238.26	5815.34	9085.97	30781	20409.3	21216.8	25902.8	6469.65	13554.6	3839.43	4452.72	31401.6	11669.7	4624.08	6430.14	3497.98	4350.23	8446.03	26114.4	7380.02	8086.76	7408.36	7974.94	4117.45	4958.76	5562.16	25868.9	6014.47	4149.18
A0A384NYT8	Tubulin beta chain (Fragment)		A0A384NYT8;B7ZAF0;P07437;Q5JP53;Q5SU16	A0A384NYT8;B7ZAF0;P07437;Q5JP53;Q5SU16	;;TUBB;TUBB;TUBB	Tubulin beta chain (Fragment);Tubulin beta chain;Tubulin beta chain;Tubulin beta chain;Tubulin beta chain	A0A384NYT8_HUMAN;B7ZAF0_HUMAN;TBB5_HUMAN;Q5JP53_HUMAN;Q5SU16_HUMAN	17	6971.17	10337007	5421834	21444.2	1.26406e+06	37701.9	254979	1.12575e+06	14757287	20964.3	21306116	16212677	1112525	1.16617e+06	6.87355e+06	61018.5	29786.3	26967.4	10367.3	21777.7	4.00345e+06	509728	965964	1.60846e+06	30256.7	4.17732e+06	8982.24	1.29226e+06	1.119e+06	944195	1.58552e+06	2.27359e+06	17210	5350301	24848.2	27323.8	20652.2	28408	26592.3		20544.9
A0A3B0J0F2	Adiponectin D	ADID	A0A3B0J0F2;A8K660;B2R773;Q15848	A0A3B0J0F2;A8K660;B2R773;Q15848	ADID;ADIPOQ;;ADIPOQ	Adiponectin D;Adiponectin;cDNA, FLJ93312, highly similar to Homo sapiens adipose most abundant gene transcript 1 (APM1), mRNA;Adiponectin	A0A3B0J0F2_HUMAN;A8K660_HUMAN;B2R773_HUMAN;ADIPO_HUMAN	6	26686.7	28232.8	22111.1	14414		27572.1	26020.2	28408.5	33556.3	34179.1	56463.7	25364.5	36040.9	22644.1		57495.6	83614.6	19425.1	21376	14328.9	32107.5	44957.5	19251	25817.1	31002.3	35251	46055.1	22515.9	48540	9244.59	23824.4	27708.8	35403.9	27003	15620.7	17335.4	54245.5	18057.7	20889.7	47066.2	32443.4
A0A3B3IS66	Coagulation factor XIII B chain (Fragment)	F13B	A0A3B3IS66	A0A3B3IS66	F13B	Coagulation factor XIII B chain (Fragment)	A0A3B3IS66_HUMAN	18	18226.7	5033.9	16934.2	18410.9		12647.3	9156.95	8054.23	13007.9	12138.6	16081.9		7118.21	7991.94	10326.1	18380.4	15294.7	19124.8	219119	12586.1	24424.1	10115.6	9887.2	16990.9	6482.5	13956.5	15887.3	13595.9	17659.5	13834	13492.8	17818	20257.4	12717	58705.6	22270.6	27292.3	19044.6	52029.4	13372.5	17627.5
A0A449C198	IGKV1-16*01_S5969 (Fragment)	IGKV1-16	A0A449C198;A0A5C2FWB3;A0A5C2GU62;P04430	A0A449C198;A0A5C2FWB3;A0A5C2GU62;P04430	IGKV1-16;;;IGKV1-16	IGKV1-16*01_S5969 (Fragment);IGL c1378_light_IGKV1-16_IGKJ5 (Fragment);IG c1045_light_IGKV1-16_IGKJ4 (Fragment);Immunoglobulin kappa variable 1-16	A0A449C198_HUMAN;A0A5C2FWB3_HUMAN;A0A5C2GU62_HUMAN;KV116_HUMAN	1	195738	462739	125076	133847	239836	295753	116618	255241	170761	147289	181964	169705	347136	233845	358859	124313	128460	98289.1	135011	182560	205152	241478	132987	100599	59244.7	112936	204869	131799	184238	140011	118457	131121	155413	166459	193155	70051.3	77989.2	188426	279107	222133	215950
A0A4E0W274	AEP3B2 (Fragment)		A0A4E0W274	A0A4E0W274		AEP3B2 (Fragment)	A0A4E0W274_HUMAN	1	116092	1.01664e+06	337132	413975	324778	268943	124590	265164	728576	212655	188408	601970	215757	384438	123137	212022	188953	201734	158025	274296	317864	333900	187860	183177	145627	65664.9	209732	286946	349928	115177	438882	167321	137599	234071	213900	191453	167466	195776	237173	271495	167338
A0A4P8J559	IgK_IGKV3-11 (Fragment)		A0A4P8J559	A0A4P8J559		IgK_IGKV3-11 (Fragment)	A0A4P8J559_HUMAN	1	226956	1.48481e+06	848790	760403	505486		256987	686182		556476	639500	311101	247915	545112	289176	508705	387542	1.64414e+06	413917	533963	602620	634327	1.09349e+06	530242	265688	429722	542952	354209	682861	364565	383236	483727	288475	727117	515286	316390	672333	245585	250688	650928	241784
A0A4P8J5J5	IgG1_IGHV3-23 (Fragment)		A0A4P8J5J5	A0A4P8J5J5		IgG1_IGHV3-23 (Fragment)	A0A4P8J5J5_HUMAN	1	39202		17982.7			22270	7226.2			30097.4			22276.2	23560.4	36059.6	17763.8	14743.2			5484.14	21515.1		17081.9	38044.7	28967.3	19781.5	46423.8	52699	27582.4	19833.6	3231.21		33639.6		22567	18170.6		34797.1	19232.5	47779.2
A0A5C2FT71	IGL c171_light_IGLV2-14_IGLJ2 (Fragment)		A0A5C2FT71;A0A5C2FV02;A0A5C2FVL7;A0A5C2FVU6;A0A5C2FVU7;A0A5C2FX83;A0A5C2FXK6;A0A5C2FYE1;A0A5C2G030;A0A5C2G039;A0A5C2G064;A0A5C2G072;A0A5C2G088;A0A5C2G0L7;A0A5C2G0Z2;A0A5C2G154;A0A5C2G1I0;A0A5C2G302;A0A5C2G342;A0A5C2G385;A0A5C2G460;A0A5C2G483;A0A5C2G4K9;A0A5C2G5A8;A0A5C2G5I2;A0A5C2G609;A0A5C2G622;A0A5C2G6Q4;A0A5C2G6V1;A0A5C2G8L0;A0A5C2G8Q1;A0A5C2G972;A0A5C2GD61;A0A5C2GGN1;A0A5C2GHW8;A0A5C2GHX4;A0A…	A0A5C2FT71;A0A5C2FV02;A0A5C2FVL7;A0A5C2FVU6;A0A5C2FVU7;A0A5C2FX83;A0A5C2FXK6;A0A5C2FYE1;A0A5C2G030;A0A5C2G039;A0A5C2G064;A0A5C2G072;A0A5C2G088;A0A5C2G0L7;A0A5C2G0Z2;A0A5C2G154;A0A5C2G1I0;A0A5C2G302;A0A5C2G342;A0A5C2G385;A0A5C2G460;A0A5C2G483;A0A5C2G4K9;A0A5C2G5A8;A0A5C2G5I2;A0A5C2G609;A0A5C2G622;A0A5C2G6Q4;A0A5C2G6V1;A0A5C2G8L0;A0A5C2G8Q1;A0A5C2G972;A0A5C2GD61;A0A5C2GGN1;A0A5C2GHW8;A0A5C2GHX4;A0A…	;;;;;;;;;;;;;;;;;;;;;;;;;;;;;;;;;;;;;;;;;;;;;;;;;;;;;;;;;;;;;;;;;IGLV2-14;V1-4	IGL c171_light_IGLV2-14_IGLJ2 (Fragment);IGL c709_light_IGLV2-14_IGLJ2 (Fragment);IGL c1081_light_IGLV2-14_IGLJ2 (Fragment);IGL c306_light_IGLV2-14_IGLJ2 (Fragment);IGL c1198_light_IGLV2-14_IGLJ2 (Fragment);IGL c856_light_IGLV2-14_IGLJ2 (Fragment);IGL c1731_light_IGLV2-14_IGLJ2 (Fragment);IGL c2038_light_IGLV2-14_IGLJ1 (Fragment);IGL c2618_light_IGLV2-14_IGLJ1 (Fragment);IGL c2324_light_IGLV2-14_…	A0A5C2FT71_HUMAN;A0A5C2FV02_HUMAN;A0A5C2FVL7_HUMAN;A0A5C2FVU6_HUMAN;A0A5C2FVU7_HUMAN;A0A5C2FX83_HUMAN;A0A5C2FXK6_HUMAN;A0A5C2FYE1_HUMAN;A0A5C2G030_HUMAN;A0A5C2G039_HUMAN;A0A5C2G064_HUMAN;A0A5C2G072_HUMAN;A0A5C2G088_HUMAN;A0A5C2G0L7_HUMAN;A0A5C2G0Z2_HUMAN;A0A5C2G154_HUMAN;A0A5C2G1I0_HUMAN;A0A5C2G302_HUMAN;A0A5C2G342_HUMAN;A0A5C2G385_HUMAN;A0A5C2G460_HUMAN;A0A5C2G483_HUMAN;A0A5C2G4K9_HUMAN;A0A5C2G5…	3	515364	423430		53289.8	10315.9	60078.3			9450.91	24335.7	205759	399134		52376.1	43758.4	132953	37547.2		104203		148000		108047	16245.1	60407.2	125645	728897	51146.6		52937.8			39404.8	501797	473093	29144.7		36576.4	165367	19799.3	701458
A0A5C2FTA1	IGL c49_light_IGKV3-20_IGKJ4 (Fragment)		A0A5C2FTA1	A0A5C2FTA1		IGL c49_light_IGKV3-20_IGKJ4 (Fragment)	A0A5C2FTA1_HUMAN	4	1.50649e+06	2.42282e+06	1347562	1.60513e+06	15733924	17268774	9244334	1909224	20958706	2.70913e+06	13056629	8700095	9124147	2.31253e+06	2.00172e+06	7.06696e+06	4.04012e+06	16934758	15593808	2.36769e+06	7.79523e+06	20915858	1.52782e+06	3.41918e+06	3149050	1.87064e+06	19640126	1.49751e+06	2.96108e+06	2243215	2.19129e+06	11850210	3.06066e+06	7859319	1.68797e+06	7.75084e+06	1.58152e+06	1940441	1.43875e+06	4148613	9854063
A0A5C2FTA8	IGL c188_light_IGKV1-39_IGKJ2 (Fragment)		A0A5C2FTA8	A0A5C2FTA8		IGL c188_light_IGKV1-39_IGKJ2 (Fragment)	A0A5C2FTA8_HUMAN	1	86122.8	53340.9	67033.9	126588		28674.2	31959.1			276388	62651.7	123038	286182	165767	182647		44027	74766.6	109231		114561	56425.2	75845.3	13371.9	115758	62630.8	124690	39824.4	66336.4		139318	254475	239449	215978	449188		200165	45245.3		54536.9	75148.3
A0A5C2FTG3	IGL c248_light_IGKV1D-33_IGKJ3 (Fragment)		A0A5C2FTG3	A0A5C2FTG3		IGL c248_light_IGKV1D-33_IGKJ3 (Fragment)	A0A5C2FTG3_HUMAN	2	23057.2	18809.7	18721.7	20409.4	29058.5	115380	13709.2	47453.4	36854.6	28699.6	25875.3	12171.5	8686.59	31288.2	42087.1	6906.97	6676.14	7637.74	12324.1	22352.1	26407.9	23892.5	25320.4	31273.9	9962.4	29250.1	14418.7	62718.6	42196	11239.1	26955.9	55371.5	17968.5	25666.7	204854	19959.2	22588	17751.7		17708.4	4849.53
A0A5C2FTH5	IGL c268_light_IGLV1-40_IGLJ2 (Fragment)		A0A5C2FTH5	A0A5C2FTH5		IGL c268_light_IGLV1-40_IGLJ2 (Fragment)	A0A5C2FTH5_HUMAN	1	62162.2	114054	77442.5	25936.9	101398	58109	70608.6	54009.4	14901.3	35259.6	24635.4	18507	68727	49147.4	28462.7	20675.5	64005.3	68259.8			53127.9	102523	42346.7	50954.5	24228.1	28203.4	71706.1		61024.5	55075.7				83358.4	66297.7		25050.4	57868.9	71597	43856.2	28493
A0A5C2FTM7	IGL c52_light_IGKV2-30_IGKJ3 (Fragment)		A0A5C2FTM7	A0A5C2FTM7		IGL c52_light_IGKV2-30_IGKJ3 (Fragment)	A0A5C2FTM7_HUMAN	7	10045.9	21670.3	54081.2	29288.9	63229.7	48063.7		18244.6		17241.6	35726.1		14384.9	17461.2	24998.2	12913.7	52410.3	27289.6	34543.6	54497.4	31534.8		41561.8	56289.8	28966.7	35837.3	37821.3	15763.3	17611.6	37846.5	20237.2	18767.9	41876.6	10470.2	27238.1		15582	15726.8	22028.9	23108.6	9086.9
A0A5C2FTN6	IGL c62_light_IGLV3-21_IGLJ1 (Fragment)		A0A5C2FTN6	A0A5C2FTN6		IGL c62_light_IGLV3-21_IGLJ1 (Fragment)	A0A5C2FTN6_HUMAN	2	24106.5	10967.6	34807.9	31118	14963.7	45220	14522.1	35628.2	19742.3	31479.2	4971.11	25524.9	12791.5	31700.2	6177.28	14336.2	28715.6	8688.07	12149.8	47894	22775.2	52176.4	12904.5	39196.6	10534.8	24194.2	34740.6	27280.1	45557	22132.7	20450.2	9975.14	22860.5	44653.1	61958.1	20127.7	65454.7	27396.6	37178.5	5563.21	8890.83
A0A5C2FTR4	IGL c1349_light_IGKV3-20_IGKJ5 (Fragment)		A0A5C2FTR4	A0A5C2FTR4		IGL c1349_light_IGKV3-20_IGKJ5 (Fragment)	A0A5C2FTR4_HUMAN	1	27216	59309.3	20137.1	31391	28024.4	31850.4	42516.5	38646.2	37797.6	35548.2	45067.4	20526.8	44437.5	65506.1	40483.6	26628.5	11610.5	26059.5	25745.7	23515.8	34100.9	20635.3	15450.5	27392.5	36547.9	19930.8	53904.9	30390.2	55572.7	48729.3	32050.4	82285.7	28911	16822	31314.1	27071.7	34762.2	26751.3	43344.3	60278.8	24546.6
A0A5C2FTS0	IGL c381_light_IGLV2-8_IGLJ2 (Fragment)		A0A5C2FTS0;A0A5C2GD24	A0A5C2FTS0;A0A5C2GD24		IGL c381_light_IGLV2-8_IGLJ2 (Fragment);IGH + IGL c354_light_IGLV2-8_IGLJ3 (Fragment)	A0A5C2FTS0_HUMAN;A0A5C2GD24_HUMAN	1	96731.4	47638.7	90825.7	42976.8	28391.1	62365.2	151438	50642.6	82136.6			107457	50160.9	108667	63224.4	22314.8	265518	22955.3		55917.9	79374.2	92392.5	63767.1			176928	9115.58	45816.8		164331			33536.4	78586.8	29511.9	55728.8			31906.5
A0A5C2FTY9	IGL c448_light_IGKV3-20_IGKJ2 (Fragment)		A0A5C2FTY9	A0A5C2FTY9		IGL c448_light_IGKV3-20_IGKJ2 (Fragment)	A0A5C2FTY9_HUMAN	2	12479.3	59151.1	20675	39079.7	207014	320517	157283	309251	69691.3	143928	27562.6	463436	355093	61942.3	216615	105509	130365	154107	125816	92056.6	153579	538369	208754	55109	11353.2	221003	28539	20239.4	23328.9	15654.8	50123.3	18513.4	25458	37150.8	394949	11946.3	16631.1	16079.2	93928.8	15307.8	21809.2
A0A5C2FU51	IGL c508_light_IGLV1-51_IGLJ3 (Fragment)		A0A5C2FU51;A0A5C2GKS3;A0A5C2GS76	A0A5C2FU51;A0A5C2GKS3;A0A5C2GS76		IGL c508_light_IGLV1-51_IGLJ3 (Fragment);IG c510_light_IGLV1-51_IGLJ2 (Fragment);IG c157_light_IGLV1-51_IGLJ1 (Fragment)	A0A5C2FU51_HUMAN;A0A5C2GKS3_HUMAN;A0A5C2GS76_HUMAN	1		41805.8		51666.4	23802.3		53633.5	268742	37848.5	58432.9	47969.6		35377.9		39186.4	67108		25555.2	24156.6	36079.9	57954.6	76743.7	54620.9	41537.5		41744		43730.1	35317.1	72603.4	38661.5	51583.6	70359.6	36021.5	43986.4	44717.4	22166.2	45647	78364.2	24417	39576.7
A0A5C2FU65	IGL c528_light_IGKV2D-28_IGKJ2 (Fragment)		A0A5C2FU65	A0A5C2FU65		IGL c528_light_IGKV2D-28_IGKJ2 (Fragment)	A0A5C2FU65_HUMAN	1	334698	156971	89173.2	99246.4	126745	112527	100742	195585	81209.5	141525	189650	229348	315528	173471	317241	191328	167191	224451	96126.1	177018	175989	489383	211270	247972	186969	218103	267909	203267	147216	146400	192955	188105	363382	216094	157296	100052	207479	130187	136004	114223	189125
A0A5C2FUA0	IGL c568_light_IGKV3-20_IGKJ4 (Fragment)		A0A5C2FUA0	A0A5C2FUA0		IGL c568_light_IGKV3-20_IGKJ4 (Fragment)	A0A5C2FUA0_HUMAN	1	1.83676e+06	191846	2.84227e+06	2.3394e+06	852578	3.20544e+06	1.52166e+06	3159183	2362825	2964551	3450626	2.78792e+06	2643132	3.46439e+06	3.27356e+06	1.95709e+06	534785	1.80486e+06	1.54195e+06	266782	2.15008e+06	2.83626e+06	1.0133e+06	1.55733e+06	2509432	2.28402e+06	4.15067e+06	2.76903e+06	2.90603e+06	2.31346e+06	2615675	1.90387e+06	3533462	2.4985e+06	1.48622e+06	1356633	1301913	2.50017e+06	537910	1751925	2.10961e+06
A0A5C2FUE5	IGL c601_light_IGLV2-14_IGLJ3 (Fragment)		A0A5C2FUE5	A0A5C2FUE5		IGL c601_light_IGLV2-14_IGLJ3 (Fragment)	A0A5C2FUE5_HUMAN	1	213181	882365	524807	93027.4	603137	71825.3	296321	628924	768476	579293	449084	693984	686957	838196	1.11456e+06	444086	451424	295480	200794	521945	517894	1.24384e+06	60979.7	660981	644435	362875	445355	260551	540750	178083	351430	433903	1.00865e+06	154219	285780	332362	605084	504218	310569	372618	216383
A0A5C2FUJ1	IGL c668_light_IGKV3-20_IGKJ1 (Fragment)		A0A5C2FUJ1	A0A5C2FUJ1		IGL c668_light_IGKV3-20_IGKJ1 (Fragment)	A0A5C2FUJ1_HUMAN	2	300013	344371	235687	319193	872088	637976	279932	686403	488545	371736	637133	351678	325329	267716	321540	184076	185544	517227	272573	529481	406412	192446	185703	343759	738857	293263	304694	185634	300958	346099	263333	611491	511408	325152	381993	271373	254727	187682	392486	259179	210733
A0A5C2FUK0	IGL c264_light_IGKV1-5_IGKJ3 (Fragment)		A0A5C2FUK0	A0A5C2FUK0		IGL c264_light_IGKV1-5_IGKJ3 (Fragment)	A0A5C2FUK0_HUMAN	1	109698	111904	142662	45322.3	17188.2	42051.6	22497.8	81476.7	74252.8	124403	45342.1	65917.1	25472.5	88042.2	247859	296225	165681	49144.8	73356.5	100429	96446.4	83651.5	115476	36583.2	33129.9	51909.3	97096.8	130802	144109	51324.6	59925.6	164182	48069.6	19101.3	339246	36657.1	39244.5	57211.7	43380.7	79305.9	42396.7
A0A5C2FUN2	IGL c711_light_IGKV1-5_IGKJ3 (Fragment)		A0A5C2FUN2	A0A5C2FUN2		IGL c711_light_IGKV1-5_IGKJ3 (Fragment)	A0A5C2FUN2_HUMAN	1	430337	219664	160286	230980	192205	273584	294184	274889	234420	289528	300684	277345	457961	395718	406197	645155	278306	332169	303150	368641	318270	335484	296992	334699	268488	253547	374511	288191	373798	330656	333823	375344	445168	315323	267466	239937	314034	193016	70210.8	276271	249543
A0A5C2FUR3	IGL c741_light_IGKV1-12_IGKJ4 (Fragment)		A0A5C2FUR3	A0A5C2FUR3		IGL c741_light_IGKV1-12_IGKJ4 (Fragment)	A0A5C2FUR3_HUMAN	1	16341	14454.4			16865.7	27034.5	38355.8	37924.3	30703.1	25418.3	27813.4	27080.8	35372.3	12550	17712.6	6032.14	17274.8	5359.74	10131.8	6570.79	20722	2872.94	15292.8	10593.6	27482	15727.3	44507.5	5982.04	31600.7	63469.4	27275.6	34724.3	35506.2	22775.8	62253.4	12916	52215.7		24503.1	13546.1	10257.3
A0A5C2FUV2	IGL c444_light_IGKV1-17_IGKJ2 (Fragment)		A0A5C2FUV2	A0A5C2FUV2		IGL c444_light_IGKV1-17_IGKJ2 (Fragment)	A0A5C2FUV2_HUMAN	2	165557	377066	43121.7	53360.7	67243.1	122376	161181	51189.7	72204.8	64184.9	59982.8	77379.8	55224.1	171602	99558.1	29735.1	40498.5	87804.1	40058.1	107506	97341.7	111428	99522.8	44219.7	42268.2	69512.4	159712	96793.7	142081	74491	98548.2	68340.3	99878.5	99942.2	45507.4	27364.1	65670.8	55488	56860.9	34856.7	76176.8
A0A5C2FUX0	IGL c394_light_IGLV2-14_IGLJ1 (Fragment)		A0A5C2FUX0;A0A5C2FZA8;A0A5C2G2M0;A0A5C2G3B5;A0A5C2G4Y8;A0A5C2GVH7;A0A5C2H1J5	A0A5C2FUX0;A0A5C2FZA8;A0A5C2G2M0;A0A5C2G3B5;A0A5C2G4Y8;A0A5C2GVH7;A0A5C2H1J5		IGL c394_light_IGLV2-14_IGLJ1 (Fragment);IGL c2358_light_IGLV2-14_IGLJ1 (Fragment);IGL c2287_light_IGLV2-14_IGLJ2 (Fragment);IGL c3100_light_IGLV2-14_IGLJ2 (Fragment);IGL c1363_light_IGLV2-14_IGLJ2 (Fragment);IG c1599_light_IGLV2-14_IGLJ1 (Fragment);IG c786_light_IGLV2-14_IGLJ2 (Fragment)	A0A5C2FUX0_HUMAN;A0A5C2FZA8_HUMAN;A0A5C2G2M0_HUMAN;A0A5C2G3B5_HUMAN;A0A5C2G4Y8_HUMAN;A0A5C2GVH7_HUMAN;A0A5C2H1J5_HUMAN	1	337644	274094	105471		140122	46107.4	102273	88482.7	110407	161360	31487.3	381017	137815	226556	151219	108047	125689		65798.5	91548.2	149174	147846		61730.8	101132	59116.6	445315	130685	177998	44764	144854	112321	127538	539463	597280	56828.6	92899.6	67761.1	52626.9	131143	393486
A0A5C2FUX6	IGL c828_light_IGLV1-44_IGLJ3 (Fragment)		A0A5C2FUX6	A0A5C2FUX6		IGL c828_light_IGLV1-44_IGLJ3 (Fragment)	A0A5C2FUX6_HUMAN	2	139313	138247	175589	99875.4	107629	140443	156286	110072	99798.5	217493	241895	159026	125589	150333	199336	153872	199261	372783	84202	88755.4	157990	277226	89784.7	224657	125513	130561	183112	105799	127601	156730	84641.6	227856	134590	249417	99925.4	78932.8	146127	135313	240064	120302	67946.6
A0A5C2FUY0	IGL c404_light_IGKV3-20_IGKJ1 (Fragment)		A0A5C2FUY0	A0A5C2FUY0		IGL c404_light_IGKV3-20_IGKJ1 (Fragment)	A0A5C2FUY0_HUMAN	1	3226.86	169042	96351.4	129451	229246	75345	92441.8	97131.2	13473.3	97444.6	48233.8	59379.6	118028	144065	83785	73291.7	98660	73490.5	85892.8	106504	94724.2	61729.3	116438	23031.4	26125.2	63599.3	93081.2	64940.8	163754	8585.41	116895	48199.3	89633.4	71711.8	83300	57766.2	29351.8	37215.3	109659	73597.1
A0A5C2FUZ4	IGL c848_light_IGLV2-23_IGLJ3 (Fragment)		A0A5C2FUZ4	A0A5C2FUZ4		IGL c848_light_IGLV2-23_IGLJ3 (Fragment)	A0A5C2FUZ4_HUMAN	1	55680.2	252375	61764.8	14452.1	14051.5	58247.6	9767.02	65697.6	75823	273105	30067	41105.9	94918.8	157642	142820	98632.6	326337				104264			177729	70441.4	806825	70463	227369	23511.3	294110	200716	67824.3	30786.4	170952		45409.1	205338	23110.4	261987	93327.6	58032.6
A0A5C2FV54	IGL c652_light_IGLV2-14_IGLJ2 (Fragment)		A0A5C2FV54;A0A5C2G033	A0A5C2FV54;A0A5C2G033		IGL c652_light_IGLV2-14_IGLJ2 (Fragment);IGL c1285_light_IGLV2-14_IGLJ2 (Fragment)	A0A5C2FV54_HUMAN;A0A5C2G033_HUMAN	2	123133	69769.4	87391.3		123338		86744.2	119841	145038	217238	145707	187781	186508	286504	179438	143095	280919	75203.6	81016.5	78725.5	145411	188976		78307.9	112146	77491.3	129535	151089	194007		90760	134247	151634		119475	71363.8	94766.3	70977.3	236604	153509	17873.8
A0A5C2FV64	IGL c56_light_IGLV1-40_IGLJ2 (Fragment)		A0A5C2FV64;A0A5C2GKK0	A0A5C2FV64;A0A5C2GKK0		IGL c56_light_IGLV1-40_IGLJ2 (Fragment);IGH + IGL c567_light_IGLV1-40_IGLJ3 (Fragment)	A0A5C2FV64_HUMAN;A0A5C2GKK0_HUMAN	1	136159	426616	865274	177915	238248	487573	160224	251077	255925	257014	120616	280626	432628	248136	296711	185162	143323	742116	313431	330054	317441	93491.1	260337	347693	479805	163872	443542	69695.2	214127	225665	180644	132165	111756	170119	458954	175343	227763	157723	182677	343393	163120
A0A5C2FV72	IGL c672_light_IGKV3-20_IGKJ3 (Fragment)		A0A5C2FV72	A0A5C2FV72		IGL c672_light_IGKV3-20_IGKJ3 (Fragment)	A0A5C2FV72_HUMAN	1	92513.6	314719	125113	122632	244375	119652	240586	86686.3	181202	245467	272656	195521	140234	242473	223811	102204	92111	143106	121416	65125.5	168580	80584.6	149939	188430	284730	121597	193180	800731	112770	97215.1	157619	133577	46739.6	126028	174731	74012.4	128265	69606.5	222223	74816.9	73433.7
A0A5C2FVD8	IGL c30_light_IGKV6-21_IGKJ1 (Fragment)		A0A5C2FVD8	A0A5C2FVD8		IGL c30_light_IGKV6-21_IGKJ1 (Fragment)	A0A5C2FVD8_HUMAN	1	950089	2.07679e+06	765112	621325	1359381	2.73201e+06	1.08283e+06	1.7586e+06	1.81936e+06	1.50656e+06	2.14628e+06	1.81661e+06	1.141e+06	1815038	1.34608e+06	877597	785917	1.67902e+06	1.6148e+06	1.03254e+06	1.44635e+06	2138684	709868	1.60891e+06	838118	1.28862e+06	1.81874e+06	1.04407e+06	1.95566e+06	1.25367e+06	989721	1.72664e+06	2.57535e+06	2.06905e+06	609021	562070	906688	1.46267e+06	483131	1104667	2080829
A0A5C2FVE3	IGL c574_light_IGKV3-15_IGKJ5 (Fragment)		A0A5C2FVE3	A0A5C2FVE3		IGL c574_light_IGKV3-15_IGKJ5 (Fragment)	A0A5C2FVE3_HUMAN	2	199906	112377	89611.6	164321	200658	995459	126073	172815	290267	284314	137451	220782	247387	211549	526338	118018	261720	298916	92420.7	222257	248632	536588	297322	416541	206789	628294	320279	297747	377962	185466	131487	135430	165746	114680	108027	148919	282362	136244	94809.5	113672	186702
A0A5C2FVF2	IGL c584_light_IGKV1-33_IGKJ5 (Fragment)		A0A5C2FVF2	A0A5C2FVF2		IGL c584_light_IGKV1-33_IGKJ5 (Fragment)	A0A5C2FVF2_HUMAN	1	110423	269127	89442.5	82045.5	84598.1	221820	69956.5	97068.8	65159.8	153515	126970	101931	93766	263611	216018	63349.8	62150.1	77623.6	60617.1	63932.7	118656	201090	102570	120797	44058.6	72532.4	118632	62822.7	140080	102985	73554.9	93896.7	123299	71980.5	149311	34116.8	90779.2	75039.7	279010	56118.6	29686.1
A0A5C2FVF5	IGL c50_light_IGKV1-5_IGKJ4 (Fragment)		A0A5C2FVF5	A0A5C2FVF5		IGL c50_light_IGKV1-5_IGKJ4 (Fragment)	A0A5C2FVF5_HUMAN	2	193888	533201	71039	206608	283579	527409	255742	378502	339787	376160	178328	499111	405618	128170	637927	159989	111137	113608	55404.7	126091	279065	606542	46330.3	404289	296641	448800	394235	192036	154285	66707.4	156422	372688	106052	92939.9	1410277	120388	176779	10697.1	163543	89855.5	94822.3
A0A5C2FVJ8	IGL c196_light_IGLV2-11_IGLJ3 (Fragment)		A0A5C2FVJ8;A0A5C2FVM3;A0A5C2GP49;A0A5C2GWC7	A0A5C2FVJ8;A0A5C2FVM3;A0A5C2GP49;A0A5C2GWC7		IGL c196_light_IGLV2-11_IGLJ3 (Fragment);IGL c226_light_IGLV2-11_IGLJ1 (Fragment);IG c391_light_IGLV2-11_IGLJ2 (Fragment);IG c1844_light_IGLV2-11_IGLJ1 (Fragment)	A0A5C2FVJ8_HUMAN;A0A5C2FVM3_HUMAN;A0A5C2GP49_HUMAN;A0A5C2GWC7_HUMAN	2	147766	308643	73468.2	110786	95384.7	220182	75613.4	143955	48604	192181	180175	106892	141001	123939	111895	61392.6	234296	94756.1	116249	110166	134867	112474	128622	92718.2	58343.9	65209	183854	122909	137331	103684	432980	492745	86956.6	326386	136469	99295.5	117373	96390.1	164985	122517	138939
A0A5C2FVL2	IGL c949_light_IGKV1-9_IGKJ2 (Fragment)		A0A5C2FVL2	A0A5C2FVL2		IGL c949_light_IGKV1-9_IGKJ2 (Fragment)	A0A5C2FVL2_HUMAN	1	37246.3	57607.8	75441.1		54185.3	59336.6		27351.6		31673.1				63283	88476.6	48410.5	34706.4			45194.8	51909.4	16590.5	15537.9	23822.5	71687.8	33381.5	73838.6	18898.2	65567.9				7691.68		40404	15685.4		41516.7	66214.6
A0A5C2FVP1	IGL c872_light_IGKV1D-17_IGKJ1 (Fragment)		A0A5C2FVP1;A0A5C2FYL3;A0A5C2G109	A0A5C2FVP1;A0A5C2FYL3;A0A5C2G109		IGL c872_light_IGKV1D-17_IGKJ1 (Fragment);IGL c347_light_IGKV1D-17_IGKJ1 (Fragment);IGL c13_light_IGKV1D-17_IGKJ1 (Fragment)	A0A5C2FVP1_HUMAN;A0A5C2FYL3_HUMAN;A0A5C2G109_HUMAN	1	36529.1	71243.5			28590.6	42955	17809.6		17069.5	45682.1	24530.8	24270.3	31047.7	25009.4	56338.3	11916.4	27334.8	24596.7	27096.3	28563.5	31799	14855.3	21065.6	26768.6	26474.3	15305		18786.6	18337	13348.8	23791.4	37540.8	100537	19502.7	21734.5	17200.2	14555.6	10083.9	28407.1	31875.4	31132.5
A0A5C2FVQ4	IGL c1148_light_IGLV3-21_IGLJ2 (Fragment)		A0A5C2FVQ4	A0A5C2FVQ4		IGL c1148_light_IGLV3-21_IGLJ2 (Fragment)	A0A5C2FVQ4_HUMAN	1	17593.9	27595	15939.9	8180.75	17214.9	74753.8	8748.5	582172	13943.3	26886	295222	23958.1	200085	60472	11605.8	378671	47878.1	8131.46	11002.4	22084.9	92607	9044.19	9124.89	48005.9	13489	12295.9	25998.5	24268.3	100533	57257.6	7790.8	23293.4	30240.2	38265.4	83031.7	215243	59316.4	49017.4	21631.1	37393.2	7831.56
A0A5C2FVX4	IGL c1079_light_IGKV3-20_IGKJ1 (Fragment)		A0A5C2FVX4	A0A5C2FVX4		IGL c1079_light_IGKV3-20_IGKJ1 (Fragment)	A0A5C2FVX4_HUMAN	1		14415.1		11121.8		33480.5			13720.4	19557.5	17243.1	67004.7	8015.77	10951		15934.9	39542.1		7433.41	14677.3	21007.5			10805.6	19403.2	28284.1	39787.1	45102.7			13925.2	41898.8	27284	18439.6	21079.2	30782.1	25461	10973.4
A0A5C2FVX9	IGL c972_light_IGLV8-61_IGLJ3 (Fragment)		A0A5C2FVX9;A0A5C2G1P2;A0A5C2G4M5;A0A5C2GRL6;A0A5C2GVD1	A0A5C2FVX9;A0A5C2G1P2;A0A5C2G4M5;A0A5C2GRL6;A0A5C2GVD1		IGL c972_light_IGLV8-61_IGLJ3 (Fragment);IGL c3208_light_IGLV8-61_IGLJ3 (Fragment);IGL c1223_light_IGLV8-61_IGLJ3 (Fragment);IG c105_light_IGLV8-61_IGLJ3 (Fragment);IG c753_light_IGLV8-61_IGLJ3 (Fragment)	A0A5C2FVX9_HUMAN;A0A5C2G1P2_HUMAN;A0A5C2G4M5_HUMAN;A0A5C2GRL6_HUMAN;A0A5C2GVD1_HUMAN	1	425180	338147	291160	150581	301964	200992	325443		379990	269000	583439		297045	137427	497487	400574	158278	691172	239975		334580	344743	274433	108254	928342	61170.8	344119	182192	95364	54805	41115.7	402460		479146	137173	202522	119862		154561	255364
A0A5C2FVY0	IGL c1089_light_IGLV1-40_IGLJ3 (Fragment)		A0A5C2FVY0	A0A5C2FVY0		IGL c1089_light_IGLV1-40_IGLJ3 (Fragment)	A0A5C2FVY0_HUMAN	2	62872.2	36116.3	32311.8	34088.8	41969.5	40832.8	29768.9	30420.2	36331.6	21807.1	58349.6	22454	46146.7	33878.3	46992.2	45855.7	78420.3	41013.2	44705.9	33311	40882.3	22945	32416.4	29697.9	24343.8	34705.7	42507.1	39462.8	73634.8	49018.3	31262.4	30477.3	37690.2	53204.3	56697	15504.2	32729.3	31349.1	238089	40449.7	20795.7
A0A5C2FVZ8	IGL c992_light_IGKV1-27_IGKJ3 (Fragment)		A0A5C2FVZ8	A0A5C2FVZ8		IGL c992_light_IGKV1-27_IGKJ3 (Fragment)	A0A5C2FVZ8_HUMAN	2	30659.5	41580.9	25876	29526	32130.9	36536	11265.9	13407.5	10201.2	30798.2	19987.1	14771.6	11299.7	18750.7	54864.6	25169.9	12911.7	24336.9	2444.13	19308.7	23291.4	26024.4	25430		15245.8	22901.2	61634.8	53162.7	42783	26224.1	13938.8	12988.4	38900.2	5999.91	29451	9820.69	21495.6	7954.97	52676.2		11915.2
A0A5C2FW10	IGL c1201_light_IGKV1D-39_IGKJ5 (Fragment)		A0A5C2FW10;A0A5C2G124;A0A5C2G703;A0A5C2GFY2;A0A5C2GTH8	A0A5C2FW10;A0A5C2G124;A0A5C2G703;A0A5C2GFY2;A0A5C2GTH8		IGL c1201_light_IGKV1D-39_IGKJ5 (Fragment);IGL c2998_light_IGKV1-12_IGKJ5 (Fragment);IGL c168_light_IGKV1-12_IGKJ5 (Fragment);IGH + IGL c81_light_IGKV1D-39_IGKJ1 (Fragment);IG c741_light_IGKV1D-39_IGKJ1 (Fragment)	A0A5C2FW10_HUMAN;A0A5C2G124_HUMAN;A0A5C2G703_HUMAN;A0A5C2GFY2_HUMAN;A0A5C2GTH8_HUMAN	1	151341	273422	204413	79925.2	163164	258040	111253	99718	138829	67014.2	107209	117058	261525	178284	238063	77308.8	160809	62359.9	94591.3	183743	151404	183268	229383	168789	98877.6	112705	246385	89974.8	214032	21342.4	62805.8	166652	115694	100440	151441	66581.8	97073.4	103527	157248	54236.4	65370.5
A0A5C2FW41	IGL c310_light_IGKV3-20_IGKJ2 (Fragment)		A0A5C2FW41	A0A5C2FW41		IGL c310_light_IGKV3-20_IGKJ2 (Fragment)	A0A5C2FW41_HUMAN	1		91729.9					121969	83693.8		150005	265099	216751	61218.8	422203	80587.9	151996	359239	305447			192495	137570	115171	300999	134234	203882	103139	84340.4	94237.9	198103	188725	352250	142298	113335	212293		128349	97675.6		234294	96028.7
A0A5C2FW50	IGL c416_light_IGKV1D-39_IGKJ2 (Fragment)		A0A5C2FW50	A0A5C2FW50		IGL c416_light_IGKV1D-39_IGKJ2 (Fragment)	A0A5C2FW50_HUMAN	1	7493.94	19151.4	6557.49	6506.14	6231.62	15782.5	6491.02	7649.31	5020.51	6498.67	6028.24	6135.69	7576.57	7351.38	15447.7	5404.86	12827.9	11596.5	19614.8	11507.2	9543.67	9265.27	6550.64	8034.25	5269.86	7444.26	16497.9	9191.59	9461.89	6919.04	4666.39	8952.4	12177.9	2135.03	7463.96	3229.14	5505.46	6763.39	8767	5579.43	5183.53
A0A5C2FW54	IGL c330_light_IGKV3-20_IGKJ1 (Fragment)		A0A5C2FW54	A0A5C2FW54		IGL c330_light_IGKV3-20_IGKJ1 (Fragment)	A0A5C2FW54_HUMAN	2	1.93685e+06	839950	1.22078e+06	226396	696565	2.21313e+06	846386	1.17216e+06	860161	2.39564e+06	2.42462e+06	1183640	1.39025e+06	1.5571e+06	1778665	855572	1.03077e+06	432011	914358	863672	1.24193e+06	621352	415771	1499133	372069	2.1234e+06	3.89533e+06	1.17037e+06	1.30886e+06	1.19815e+06	1.37609e+06	1.63305e+06	1.46466e+06	1.0763e+06	1.48869e+06	898237	937892	2788984	1.52447e+06	3093285	2055568
A0A5C2FWC0	IGL c1239_light_IGLV2-23_IGLJ1 (Fragment)		A0A5C2FWC0;A0A5C2FY79;A0A5C2GKH5;A0A5C2GMD5;A0A5C2GMH0;A0A5C2GTA8;A0A5C2GUI2;A0A5C2GUR5;A0A5C2GVN8;A0A5C2GVT4;A0A5C2GX31	A0A5C2FWC0;A0A5C2FY79;A0A5C2GKH5;A0A5C2GMD5;A0A5C2GMH0;A0A5C2GTA8;A0A5C2GUI2;A0A5C2GUR5;A0A5C2GVN8;A0A5C2GVT4;A0A5C2GX31		IGL c1239_light_IGLV2-23_IGLJ1 (Fragment);IGL c1849_light_IGLV2-23_IGLJ2 (Fragment);IGH + IGL c537_light_IGLV2-11_IGLJ2 (Fragment);IG c865_light_IGLV2-14_IGLJ1 (Fragment);IG c1210_light_IGLV2-14_IGLJ1 (Fragment);IG c694_light_IGLV2-14_IGLJ2 (Fragment);IG c1081_light_IGLV2-14_IGLJ3 (Fragment);IG c1274_light_IGLV2-14_IGLJ3 (Fragment);IG c1624_light_IGLV2-14_IGLJ3 (Fragment);IG c1427_light_IGLV2-11_…	A0A5C2FWC0_HUMAN;A0A5C2FY79_HUMAN;A0A5C2GKH5_HUMAN;A0A5C2GMD5_HUMAN;A0A5C2GMH0_HUMAN;A0A5C2GTA8_HUMAN;A0A5C2GUI2_HUMAN;A0A5C2GUR5_HUMAN;A0A5C2GVN8_HUMAN;A0A5C2GVT4_HUMAN;A0A5C2GX31_HUMAN	2	597781	658347	383953	898416	363357	858212	250000	626451	563494	388405	608538	648760	305986	430074	153216	1.31096e+06	407776	157414	894577	304945	540533	294556	600155	582435	654943	587193	800772	314455	256961	1.06361e+06	217175	344897	719949	290239	487513	401589	318453	189841	1.69427e+06	920951	791577
A0A5C2FWJ4	IGL c1024_light_IGKV3D-15_IGKJ1 (Fragment)		A0A5C2FWJ4;A0A5C2G3Q5	A0A5C2FWJ4;A0A5C2G3Q5		IGL c1024_light_IGKV3D-15_IGKJ1 (Fragment);IGL c3928_light_IGKV3-15_IGKJ1 (Fragment)	A0A5C2FWJ4_HUMAN;A0A5C2G3Q5_HUMAN	1			12938.5			44758.3		39695.5	30772.3	62482.2	19937.7		6337.29	15721.6		12149.8	20210.7		28924.5	55819.9	29145.7	64007	5798.44	6601.98		56942.8	10443.8			11712	35503.5		88580.6	50292.9	25972				48719.3
A0A5C2FWL3	IGL c1488_light_IGKV1-5_IGKJ4 (Fragment)		A0A5C2FWL3	A0A5C2FWL3		IGL c1488_light_IGKV1-5_IGKJ4 (Fragment)	A0A5C2FWL3_HUMAN	3	95037.2	150750	86184	125484	113094	189131	118153	183087	108095	164205	206416	268783	178607	204339	202831	167847	277298	142393	119925	210893	165628	220040	133318	143181	139848	195095	235040	125921	197163	142609	154175	249218	190454	141701	141793	108225	146895	155549	187883	120036	140326
A0A5C2FWP5	IGL c1518_light_IGKV3-20_IGKJ3 (Fragment)		A0A5C2FWP5	A0A5C2FWP5		IGL c1518_light_IGKV3-20_IGKJ3 (Fragment)	A0A5C2FWP5_HUMAN	1	31915.8	41460.1	25815.5	28840.5	59016.7	32221.3	7605.72	47910.1	72208.8	47777.3	42035.9		38622.1	87472.8	14149.7	131969	41423.5	10692.4	23796.7	157176	49584.7	122294		29091.9	13973.2		25098.6	10661.5	110036	38079.2	31020.9	8509.89	65615.4		28916		18207.8		86353.8		8350.65
A0A5C2FWQ2	IGL c1084_light_IGLV6-57_IGLJ2 (Fragment)		A0A5C2FWQ2	A0A5C2FWQ2		IGL c1084_light_IGLV6-57_IGLJ2 (Fragment)	A0A5C2FWQ2_HUMAN	1	65622.2		20855.9	20316.6	31360.6	52602.5		61674.1		45819.2	37601			26106.8	31035.4	45077.7	72479.4	28722.8	43098.4	37135.4	41300.5	50536		34113.5	153375	24794.7	9717.7	25078.2	47386.7	37107.5	25639.2		34276.5	31627.6	43208.4	20909	25018.1	26424.5	38227.6	31933.5	25194.6
A0A5C2FWS8	IGL c365_light_IGKV1D-39_IGKJ2 (Fragment)		A0A5C2FWS8	A0A5C2FWS8		IGL c365_light_IGKV1D-39_IGKJ2 (Fragment)	A0A5C2FWS8_HUMAN	1	137417	45463.6	49165.8	90457.1	16483	17851.4	81244.6	21597.8	71845.9	9148.79	34854	111758	121938	23654.4	53840.7	90586.6	38705.3	60423.7	101064	121207	64935.4	93586	49285	79786.6	30444.5	16083.5	25508.2	68237.8	24226.6	31217.5	43874.4	34583.5	59931	10285.6	10566.7	40625.2	47830.9	3794.96	124845	21913.7	33133
A0A5C2FWU1	IGL c1501_light_IGKV3-11_IGKJ4 (Fragment)		A0A5C2FWU1	A0A5C2FWU1		IGL c1501_light_IGKV3-11_IGKJ4 (Fragment)	A0A5C2FWU1_HUMAN	2	186914	397029	240717	325932	104767	114814	288441	69398	92836.3	385719	342470	98430.4	156341	352887	357587	96868.8	261744	321608	170062	52484.4	220852	230351	200533	195662	424474	141123	360438	140527	102592	383229	274914	264779	555726	187412	106755	100296	287882	186986	418856	160219	165670
A0A5C2FWX1	IGL c1164_light_IGKV3-20_IGKJ3 (Fragment)		A0A5C2FWX1	A0A5C2FWX1		IGL c1164_light_IGKV3-20_IGKJ3 (Fragment)	A0A5C2FWX1_HUMAN	2	67194.2	85346.2	220473	127419	262541	194658	80808.1	123432	59048	94984.8	1.14247e+06	77890.7	180591	143659	122727	76545.7	54058.4	45451.4	65546	128544	167669	63948.6	140836	116328	81295.9	247653	193593	120843	130094	64120.2	354269	119237	163043	60459.5	97277.5	109941	148456	70024	106152	96479.5	74203.1
A0A5C2FWX2	IGL c620_light_IGLV1-44_IGLJ3 (Fragment)		A0A5C2FWX2	A0A5C2FWX2		IGL c620_light_IGLV1-44_IGLJ3 (Fragment)	A0A5C2FWX2_HUMAN	2	156923	200650	577852	103947	49730.9	140867	120319	18690.7	41464.1	102200	201004	20919.8	161537	262254	217115	131803	227615	74679.9	87940.9	120036	150877	202385	279929	22411.6	70485.3	32723.5	171739	62578.6	24853	83371.6	22672.3	27321	50015.3	188089	256526	38600.8		172021	287733	32312.2	33225.8
A0A5C2FWZ4	IGL c65_light_IGKV3-20_IGKJ5 (Fragment)		A0A5C2FWZ4	A0A5C2FWZ4		IGL c65_light_IGKV3-20_IGKJ5 (Fragment)	A0A5C2FWZ4_HUMAN	2	61464.8	107209	87254.5	72463	141601	101564	69800.7	99333.8	96937.6	67711.3	116435	45705	76457	107009	121019	48702	40774.1	42317.8	39501.8	92427	81784.4	48249.8	51425.5	69905.2	147588	56903.1	265745	75993.5	6381420	77993.7	74840.6	63316.1	110177	51427.3	84117.4	52478.3	59945.6	48759	1.54347e+06	3.22958e+06	19752
A0A5C2FX45	IGL c1539_light_IGKV3-15_IGKJ1 (Fragment)		A0A5C2FX45	A0A5C2FX45		IGL c1539_light_IGKV3-15_IGKJ1 (Fragment)	A0A5C2FX45_HUMAN	1	241230	148287	60076.8	172920	84531.1	336318	107874	184361	86722.9	63905.7	126923	232890	243877	197069	365640	171915	328361	183279	230527	54987.7	181085	161961	96337.5	352486	210840	105759	330322	136652	496506	179826	204177	171363	161951	158672	120739	266653	151171	65058	156610	57590.3
A0A5C2FX56	IGL c175_light_IGKV3-11_IGKJ4 (Fragment)		A0A5C2FX56	A0A5C2FX56		IGL c175_light_IGKV3-11_IGKJ4 (Fragment)	A0A5C2FX56_HUMAN	4	113336	841028	679811	932969	1.43681e+06	795864	162993	768905	4.17026e+06	161411	746661	136435	276021	798388	901384	2866510	2.99436e+06	1275065	774208	1.09453e+06	1.09635e+06	952676	118351	155374	88270.9	530357	307719	81614.9	2.56545e+06	502847	110763	2.57722e+06	1.04003e+06	95006.1	3.68648e+06	65710.8	704780	96281.4	915487	2112814	74402.3
A0A5C2FX63	IGL c185_light_IGKV1-39_IGKJ2 (Fragment)		A0A5C2FX63	A0A5C2FX63		IGL c185_light_IGKV1-39_IGKJ2 (Fragment)	A0A5C2FX63_HUMAN	1	2.72282e+06	820343	5042300	4476188	1.12207e+06	3.38472e+06	1.85882e+06	5.2435e+06	1.61535e+06	841858	485997	489565	226903	1.71636e+06	350730	134521	450877	4742227	3.28434e+06	4970566	2.199e+06	5585475	331341	236516	368830	577672	4.10253e+06	1393032	495650	309719	336220	140967	445925	225290	3.85001e+06	654097	196103	917352	3114153	165452	371513
A0A5C2FXF0	IGL c1522_light_IGLV2-14_IGLJ3 (Fragment)		A0A5C2FXF0	A0A5C2FXF0		IGL c1522_light_IGLV2-14_IGLJ3 (Fragment)	A0A5C2FXF0_HUMAN	1		38538.5	83143.4		54275.5		37154.8	100881	36568	76444.4		27331.6	111780	71565	39058.3	66002.2		47016.9		33653.3	58815.2	71265.2			17396.2	14154.1	31099	37810.2	44363.5		11897.6		37920.5		28298.6		29825.1	14383.7	199582	45230.3
A0A5C2FXG1	IGL c1671_light_IGLV1-51_IGLJ3 (Fragment)		A0A5C2FXG1	A0A5C2FXG1		IGL c1671_light_IGLV1-51_IGLJ3 (Fragment)	A0A5C2FXG1_HUMAN	1	306649	105314	93512.6	83904.4	146481	186889	178434	129809	147826	478999	143903	45387.9	194448	133432	103108	230197	396318	106213	202132	195582	180427	227744	127964	271809	205239	204999	219404	217766	253462	153398	169810	170018	201976	155573	171872	58271.3	73155.2	180234	352991	106306	236490
A0A5C2FXJ0	IGL c325_light_IGKV2-24_IGKJ4 (Fragment)		A0A5C2FXJ0;A0A5C2G6L3;A0A5C2GY75	A0A5C2FXJ0;A0A5C2G6L3;A0A5C2GY75		IGL c325_light_IGKV2-24_IGKJ4 (Fragment);IGL c3307_light_IGKV2-24_IGKJ1 (Fragment);IG c670_light_IGKV2-24_IGKJ2 (Fragment)	A0A5C2FXJ0_HUMAN;A0A5C2G6L3_HUMAN;A0A5C2GY75_HUMAN	9	1.79901e+06	866385	713487	2.07236e+06	1216686	1555497	1.12885e+06	1.43066e+06	1.70381e+06	1.92295e+06	1.88202e+06	1.1686e+06	1597239	711244	1.4426e+06	1562829	1.72127e+06	3980508	2.07662e+06	4855427	1.7704e+06	3.22097e+06	1.23793e+06	1.96958e+06	894143	1.06817e+06	934115	290913	1.80783e+06	348401	417293	2.51047e+06	926789	2.22346e+06	711922	2.16856e+06	774103	1.84432e+06	493950	402217	1540075
A0A5C2FXM8	IGL c1758_light_IGLV2-14_IGLJ2 (Fragment)		A0A5C2FXM8;A0A5C2G096	A0A5C2FXM8;A0A5C2G096		IGL c1758_light_IGLV2-14_IGLJ2 (Fragment);IGL c2651_light_IGLV2-14_IGLJ2 (Fragment)	A0A5C2FXM8_HUMAN;A0A5C2G096_HUMAN	1	84914.6	189007	220012	10686.6	125420		123203	185521	133314	234658	132378	107984	146879	178008	305854	108477	113101	306338	137210	329037	166947	260825		84532.5	113043	94915	161712	93516.3	293748		63856.8	55218.8	198788		86773	111953	91045	624331	161989	127248	15825.4
A0A5C2FXQ9	IGL c1719_light_IGKV1-27_IGKJ2 (Fragment)		A0A5C2FXQ9	A0A5C2FXQ9		IGL c1719_light_IGKV1-27_IGKJ2 (Fragment)	A0A5C2FXQ9_HUMAN	1	61031.7	14085.3	59216.3	88548.1		179975		60726		47302.6	126488	102340	72778.8	127815	81480.9	10623.6	70310.2	117634	73025	87158.1	81208.2		35701.1		24067.1	103454	87028.6	101492	72877.4	58666.5	55676.8	127290	105285	15277.7	68145.1	66052.1	80308.9	67345.8	152331		87013
A0A5C2FXR3	IGL c1424_light_IGKV3-15_IGKJ5 (Fragment)		A0A5C2FXR3	A0A5C2FXR3		IGL c1424_light_IGKV3-15_IGKJ5 (Fragment)	A0A5C2FXR3_HUMAN	2	484210	668268	336516	318703	454824	297253	640214	363244	299431	342394	702428	532498	894253	737914	809227	1.03875e+06	2.84441e+06	1.02549e+06	756638	1.5335e+06	754008	716113	89707.5	489659	444068	1.75674e+06	682809	761915	676325	1.14014e+06	494076	796809	483196	791743	463584	434559	698898	638332	1.68842e+06	333276	413526
A0A5C2FXS1	IGL c1434_light_IGKV1-12_IGKJ1 (Fragment)		A0A5C2FXS1;A0A5C2G0F1	A0A5C2FXS1;A0A5C2G0F1		IGL c1434_light_IGKV1-12_IGKJ1 (Fragment);IGL c1886_light_IGKV1-12_IGKJ4 (Fragment)	A0A5C2FXS1_HUMAN;A0A5C2G0F1_HUMAN	1	138118	299194	137972	149427	106743	952634	484619	500908	542622	644789	795405	887593	269511	512388	494529	22415.6	16561.7		15180.8	64675	370278	54400.4	54375.2	34239	126118	42140.2	46845	388339	131958	303707	259426	558231	495532	360364	344130	247239	355037	426475	162335	388623	304494
A0A5C2FXX2	IGL c1732_light_IGKV3-15_IGKJ1 (Fragment)		A0A5C2FXX2;A0A5C2G8I3	A0A5C2FXX2;A0A5C2G8I3		IGL c1732_light_IGKV3-15_IGKJ1 (Fragment);IGL c4017_light_IGKV3-15_IGKJ2 (Fragment)	A0A5C2FXX2_HUMAN;A0A5C2G8I3_HUMAN	1	25367.2	119089	187640	177576	336477	38541.6	21793.1	225211	19120.3	28999	40046.1	17327.8	45779.6	45388.7	181006	491578	41013.4	18159.3	16607.6	234193	115546	215269	9945.47	436900	21045.9	32081.9	30510.5	23746.2	28052.1	27912.4	17333.4	27886.3	79965	128796	93107.9	125521	28610.1	10911.6	140659	16436.2	23299.3
A0A5C2FXY6	IGL c1752_light_IGKV1D-13_IGKJ4 (Fragment)		A0A5C2FXY6	A0A5C2FXY6		IGL c1752_light_IGKV1D-13_IGKJ4 (Fragment)	A0A5C2FXY6_HUMAN	1	32500.9	103836	47636.6	62447.4	35851.6	102790	67584.7	52324.6	62895.2	163790	28929.1	40301.3	43944.1	48266.1	195919	33998		52541	21379.8	58808.1	66091.7	63954.5	19070.8	37974.3	25358.9	88919.1	47772.3	27885.2	58257.1	33404.3	35685	38204.3	75392.9	17192.6	27471.3	19257.6	56099.2	32008.7	154739	15029	33320.8
A0A5C2FXZ8	IGL c1524_light_IGKV4-1_IGKJ1 (Fragment)		A0A5C2FXZ8	A0A5C2FXZ8		IGL c1524_light_IGKV4-1_IGKJ1 (Fragment)	A0A5C2FXZ8_HUMAN	2	87942.8	190929	155781	47505.3	67226.2	107974	53501.3	85599.6	86758.9	40574.5	97414.4	63641.9	19624.2	37973.4	81541.6	66281.5	109398		80389.2	15249.5	78700.4	65179.3	71786.9	60093	85623.6	44635.5	112405	114096	52757.4	94769.9	57027.2	105587	120195	88940.2	84973.2	83040.3	78087.5	71139.4	18980.3	66879.9	59481.7
A0A5C2FY05	IGL c1772_light_IGLV6-57_IGLJ7 (Fragment)		A0A5C2FY05	A0A5C2FY05		IGL c1772_light_IGLV6-57_IGLJ7 (Fragment)	A0A5C2FY05_HUMAN	2	181573	468718	124060	636350	446948	1.18931e+06	339527	416123	807568	1459086	660912	616359	334277	207027	347759	269777	383551	507893	763665	654213	540735	614355	608973	374371	398013	327776	261703	229540	329572	532780	147447	570952	441914	844507	297786	392436	744582	312964	173190	246197	451271
A0A5C2FY90	IGL c1931_light_IGKV3-20_IGKJ3 (Fragment)		A0A5C2FY90	A0A5C2FY90		IGL c1931_light_IGKV3-20_IGKJ3 (Fragment)	A0A5C2FY90_HUMAN	4	317204	240477	617215	312860	471429	810445	237392	174883	708817	344900	273266	577278	296338	466538	550287	317857	295121	565265	392439	388563	417929	521347	137365	305753	328799	322771	505581	243684	502928	422392	317662	307342	742568	397174	308392	230401	476945	404748	654292	520221	271052
A0A5C2FY97	IGL c1210_light_IGKV3-15_IGKJ2 (Fragment)		A0A5C2FY97	A0A5C2FY97		IGL c1210_light_IGKV3-15_IGKJ2 (Fragment)	A0A5C2FY97_HUMAN	1	30253.8	38171.6	30277.9	72952.7	59777.4	37382.6	79589.2	82353.6	134534	31257.9	48358.5	65987	41830.5	60248.2				80055.7	27459.8	91339.3	59519.4	76459.6	47330.9	93211.4	37883.3	57851.7	72452.5	28993.6	104559	72174.1			69502.8		89164.7		48144.5	98545	64103.5
A0A5C2FYD4	IGL c1664_light_IGKV1-5_IGKJ2 (Fragment)		A0A5C2FYD4	A0A5C2FYD4		IGL c1664_light_IGKV1-5_IGKJ2 (Fragment)	A0A5C2FYD4_HUMAN	2	1.21913e+06	2.09548e+06	1.02067e+06	1215042	1.32878e+06	2.4626e+06	1.50939e+06	1.85126e+06	1.56875e+06	2.51893e+06	2379895	2677566	2.14137e+06	1.89692e+06	2.78037e+06	1.59986e+06	2.9243e+06	1.39431e+06	529072	965238	1.80395e+06	1.27157e+06	1.52993e+06	1.9817e+06	1.66211e+06	2.42036e+06	2.87646e+06	1.41208e+06	1.97235e+06	1388857	1.952e+06	2.20955e+06	3.06896e+06	2412277	2.5064e+06	1.06377e+06	1454348	1.41969e+06		2.54539e+06	1663323
A0A5C2FYD6	IGL c1240_light_IGLV2-14_IGLJ2 (Fragment)		A0A5C2FYD6;A0A5C2G818	A0A5C2FYD6;A0A5C2G818		IGL c1240_light_IGLV2-14_IGLJ2 (Fragment);IGL c517_light_IGLV2-11_IGLJ1 (Fragment)	A0A5C2FYD6_HUMAN;A0A5C2G818_HUMAN	2	30150.8	49627.2	36541.4	31711.6	26828.4	33389.3	24802.6	34150	187365	39621.8	33100.7	56665.5	29622.7	33853.2	57010.3	27612.9	87866.2		38197.9	20742.1	46255.8	26962	83043.6	42307.8	32755	84874.6	31790.1	30075.6	17169.2	33952	40189.9	56725.1	32338.9	32364	35187.3	21832.4	23550	23045.2	46505.6	38968.8	35146.3
A0A5C2FYG6	IGL c1270_light_IGKV1D-39_IGKJ1 (Fragment)		A0A5C2FYG6;A0A5C2GBF9	A0A5C2FYG6;A0A5C2GBF9		IGL c1270_light_IGKV1D-39_IGKJ1 (Fragment);IGH + IGL c542_light_IGKV1D-39_IGKJ4 (Fragment)	A0A5C2FYG6_HUMAN;A0A5C2GBF9_HUMAN	1	62862	109809	93479.1	35901.3	169803	123554	76401.6	94653.5	34984.3	27151.8	14462.7	66485.1	49681.2	100837	181620	81225	40884.2	35570.8	26873.9	50603.4	73842.2	48526	163666	64709.4	45044	58289.2	73579.9	57135	76161.7	30086.5	37553.9	23033	46768.2		18048.5	20231.8	37330.1	54854.4	60726.7	21567.2
A0A5C2FYH6	IGL c2011_light_IGKV1D-33_IGKJ4 (Fragment)		A0A5C2FYH6	A0A5C2FYH6		IGL c2011_light_IGKV1D-33_IGKJ4 (Fragment)	A0A5C2FYH6_HUMAN	6	88286.2	131133	56956.4	40364	113225	205520	73291.4	72951.6	88563.1	160991	160053	85712.7	59992.6	100375	111885	61708.7	85610.6	85703.6	99916.5	93247.3	98774.4	68837.4	59089.7	73759.2	88823.4	68519.2	141959	70411.8	76436.5	85515.4	95944.8	98755.7	82120.7	47105.2	77873.6	55236.3	72358.6	59238.6	149810	79513.6	127510
A0A5C2FYI5	IGL c1714_light_IGKV6-21_IGKJ4 (Fragment)		A0A5C2FYI5;A0A5C2G6I0;A0A5C2GHM1;A0A5C2GV53	A0A5C2FYI5;A0A5C2G6I0;A0A5C2GHM1;A0A5C2GV53		IGL c1714_light_IGKV6-21_IGKJ4 (Fragment);IGL c2023_light_IGKV6-21_IGKJ2 (Fragment);IG c50_light_IGKV6-21_IGKJ1 (Fragment);IG c1435_light_IGKV6-21_IGKJ5 (Fragment)	A0A5C2FYI5_HUMAN;A0A5C2G6I0_HUMAN;A0A5C2GHM1_HUMAN;A0A5C2GV53_HUMAN	5	173495	206588	95341.2	102426	72553.9	348528	83539.4	223767	153431	164077	262023	221636	96961	184687	198337	99500.1	117567	129196	62768.7	160787	157860	167379	250495	237336	110904	108172	217311	141359	87922.3	74588.5	97515.5	119354	320042	109164	345124	38434.8	128058	127235	265506	68595	82806.4
A0A5C2FYJ7	IGL c2041_light_IGLV2-14_IGLJ1 (Fragment)		A0A5C2FYJ7	A0A5C2FYJ7		IGL c2041_light_IGLV2-14_IGLJ1 (Fragment)	A0A5C2FYJ7_HUMAN	1	83836.2	148630	226543		135184		93028.7	156543	64567.9	92559.8	60056.7	83966.7	130718	175987	148308	77476.5	72626.9	77382.3	36349.7	130313	110782	128445		74322.9	84220.6	48096.6	75478.2	97833.3	185868		79068.9	53149.6	313441		65018	49740.7	132325	76599.2	251698	76354.8	22994.6
A0A5C2FYL2	IGL c2002_light_IGKV1-39_IGKJ1 (Fragment)		A0A5C2FYL2;A0A5C2FZ29;A0A5C2G1W3;A0A5C2GHK5	A0A5C2FYL2;A0A5C2FZ29;A0A5C2G1W3;A0A5C2GHK5		IGL c2002_light_IGKV1-39_IGKJ1 (Fragment);IGL c2162_light_IGKV1-39_IGKJ1 (Fragment);IGL c3261_light_IGKV1-39_IGKJ1 (Fragment);IG c672_light_IGKV1-16_IGKJ4 (Fragment)	A0A5C2FYL2_HUMAN;A0A5C2FZ29_HUMAN;A0A5C2G1W3_HUMAN;A0A5C2GHK5_HUMAN	3	51361.3	139136	119401	191723	132866	552542	91669.9	301151	68805.2	210291	600853	83251.6	204640	178096	504386	174234	394456	291519	174174	181919	232324	225894	85404.6	208586	66855.4	99022.4	155248	88462	162030	157035	716958	407252	90908.1	111371	1.03291e+06	81083.4	487185	248121	1.68049e+06	621298	885808
A0A5C2FYN5	IGL c2081_light_IGKV1-17_IGKJ1 (Fragment)		A0A5C2FYN5	A0A5C2FYN5		IGL c2081_light_IGKV1-17_IGKJ1 (Fragment)	A0A5C2FYN5_HUMAN	1	50189.4	375340	59468.4	426741	201015	402253	271674	350928	409186	59501.3	359168	11155.6	247563	647614	220774	28070.4	334255	642505	172251	340408	280503	86030.6	475533	300783	302274	41501.2	254516	185062	302659	46612.4	76708.6	756062	30776.9	182825	605027	489826	26018.4	305968	62136.9	19294.8	514790
A0A5C2FYR2	IGL c1306_light_IGLV8-61_IGLJ3 (Fragment)		A0A5C2FYR2;A0A5C2FZA1;A0A5C2GAG1	A0A5C2FYR2;A0A5C2FZA1;A0A5C2GAG1		IGL c1306_light_IGLV8-61_IGLJ3 (Fragment);IGL c577_light_IGLV8-61_IGLJ3 (Fragment);IGL c402_light_IGLV8-61_IGLJ3 (Fragment)	A0A5C2FYR2_HUMAN;A0A5C2FZA1_HUMAN;A0A5C2GAG1_HUMAN	1	118065	169221	290106	225090	157065	56212	185009		147070	150860	181807		275446	71491.5	442109	128000	122115	541962	100070		197747	243904	36763	100093	291948	25794.7	204231	164134	51615	11876.4	38842.9	200685		526928	114209	245096	107050		127371	105246
A0A5C2FYV7	IGL c2079_light_IGKV1D-17_IGKJ2 (Fragment)		A0A5C2FYV7;A0A5C2G7P3;A0A5C2GLA8;A0A5C2GUW6;A0A5C2GYN4	A0A5C2FYV7;A0A5C2G7P3;A0A5C2GLA8;A0A5C2GUW6;A0A5C2GYN4		IGL c2079_light_IGKV1D-17_IGKJ2 (Fragment);IGL c3705_light_IGKV1D-17_IGKJ1 (Fragment);IG c333_light_IGKV1D-17_IGKJ4 (Fragment);IG c1324_light_IGKV1D-17_IGKJ1 (Fragment);IG c1499_light_IGKV1D-17_IGKJ4 (Fragment)	A0A5C2FYV7_HUMAN;A0A5C2G7P3_HUMAN;A0A5C2GLA8_HUMAN;A0A5C2GUW6_HUMAN;A0A5C2GYN4_HUMAN	5	257772	274963	1.71074e+06	1.39757e+06	194063	2.6977e+06	134795	159714	316328	1.05676e+06	356061	228359	175489	251455	271655	143648	262449	176325	112107	166683	517232	193004	132730	1.56408e+06	80402.6	192170	229901	188042	111443	101195	99604.4	1.23952e+06	847478	173768	85305.2	57472.5	535753	195536	68177.3	101265	605237
A0A5C2FYZ3	IGL c875_light_IGKV3-20_IGKJ1 (Fragment)		A0A5C2FYZ3	A0A5C2FYZ3		IGL c875_light_IGKV3-20_IGKJ1 (Fragment)	A0A5C2FYZ3_HUMAN	2	146099	1.66139e+06	1.02591e+06	834285	67287.4	1.46943e+06	121490	1.15716e+06	404858	186360	317015	958974	205508	31365.7	1.3609e+06	754604	69138.9	758061	181017	124158	591750	944998	323248	1.0422e+06	859118	790331	42237.9	1.01553e+06	642419	926877	1.04845e+06	484211	19875.6	253579	234959	454443	57913.3	385119	133390	39171.1	761559
A0A5C2FYZ4	IGL c2132_light_IGLV2-11_IGLJ3 (Fragment)		A0A5C2FYZ4	A0A5C2FYZ4		IGL c2132_light_IGLV2-11_IGLJ3 (Fragment)	A0A5C2FYZ4_HUMAN	1	56328.1	65053	195053	131729	130680	155202	98609.8	107872	175366	88963	167822	60750	175396	196248	99457	73587.3	164095	258319	89958.8	38012.9	126425	161489	54286.5	115176	57658.3	146213	150146	101731	233020	46794.9	300280	200203	73704.9	557439	82208.4	69281.5	55365.1	116268	35549	44202.1	79458.7
A0A5C2FZ01	IGL c2181_light_IGKV3-20_IGKJ3 (Fragment)		A0A5C2FZ01	A0A5C2FZ01		IGL c2181_light_IGKV3-20_IGKJ3 (Fragment)	A0A5C2FZ01_HUMAN	1		15874.6	43163.2	16054.1	24190.3	33631.9	22103.3	27156.6	21433	45051.6	16188.4	40361.8	33922.8	22824.5	30135.9	22891.4	29881.9			14136.4	27000.1	25909.9	29802.9	17040.9	25248.1	28406.9	30913.7			32254.3	28663.5	46526.1	34659.3	55360	20075.8	17246.7	18566.4	20711.7	18560.1
A0A5C2FZ40	IGL c925_light_IGLV1-40_IGLJ3 (Fragment)		A0A5C2FZ40;A0A5C2GHZ6;A0A5C2GUV0	A0A5C2FZ40;A0A5C2GHZ6;A0A5C2GUV0		IGL c925_light_IGLV1-40_IGLJ3 (Fragment);IG c83_light_IGLV1-40_IGLJ3 (Fragment);IG c652_light_IGLV1-40_IGLJ2 (Fragment)	A0A5C2FZ40_HUMAN;A0A5C2GHZ6_HUMAN;A0A5C2GUV0_HUMAN	1	260545	106674	124191	66148.5	70866.6	139206	91214.6	131796	290136	345651	249647		54834.6			87026.6	368180			36184.6	161487	89681.2	83734.4			75718.2	213972	84071.3	270222	311359	239665		32802.8	14251.5	117317				153965	115628
A0A5C2FZ67	IGL c2169_light_IGLV1-47_IGLJ3 (Fragment)		A0A5C2FZ67	A0A5C2FZ67		IGL c2169_light_IGLV1-47_IGLJ3 (Fragment)	A0A5C2FZ67_HUMAN	3	64107.7	586273	82236	403951	400413	287243	222712	537026	553644	971084	431291	698458	307474	131935	230943	170519	281939	198663	1.0004e+06	363685	396200	383712	384121	141113	426261	211753	336545	169411	195537	386931	118391	406102	268300	1.14255e+06	371261	549499	243959	1.02372e+06	112202	169663	135606
A0A5C2FZ94	IGL c2242_light_IGLV1-51_IGLJ3 (Fragment)		A0A5C2FZ94;A0A5C2GJH7;A0A5C2GM36	A0A5C2FZ94;A0A5C2GJH7;A0A5C2GM36		IGL c2242_light_IGLV1-51_IGLJ3 (Fragment);IGH + IGL c157_light_IGLV1-51_IGLJ3 (Fragment);IG c345_light_IGLV1-51_IGLJ2 (Fragment)	A0A5C2FZ94_HUMAN;A0A5C2GJH7_HUMAN;A0A5C2GM36_HUMAN	1	174257	123369	190231	86199.4	96731.6	212429	65318.9			148676	189995		237059	63413.3	42885.2	132083	120494	55076.5	113860	32771.4	122638	473254	32788.8	157628	151338		193886	51449.6	155209	158481	151376	56085.4	32717.4		233078	66506.3	16330.9	237643	202466	141566	67710.6
A0A5C2FZF0	IGL c1630_light_IGLV1-51_IGLJ3 (Fragment)		A0A5C2FZF0	A0A5C2FZF0		IGL c1630_light_IGLV1-51_IGLJ3 (Fragment)	A0A5C2FZF0_HUMAN	1	64878.5	61771.5	105613	31616.9	97857.6	52718	73171.6	94688.9	62781.3	64842.9	86593.8	27263.1	63183.7	59072.6	76005.2	47255.1	76852.6	25369.9	47813.7	61820.9	64058.6	102248	40690.3	49697.2	90149.2	61272	71288.9	53713.5	79528.7	72502.1	16877.2	80995.4	106128	58282.8	77541.4	34388.4	62920	79524.5	92134.4	55496.3	59277.7
A0A5C2FZH4	IGL c2322_light_IGKV1-12_IGKJ3 (Fragment)		A0A5C2FZH4	A0A5C2FZH4		IGL c2322_light_IGKV1-12_IGKJ3 (Fragment)	A0A5C2FZH4_HUMAN	1		46828.9			14807.2	59441	22458.3	15664.5		5903.94			7873.83	12259.9	64892.1		19628.5	9713.57	5114	16156.6	23134	40384.2	44353.1	11821.9	4174.99	7719.8	17870.4	13342	2585.85	4532.45	22025.7	6262.67	6460.24		7051.98		5584.6	11055	14184.3		3208.83
A0A5C2FZP6	IGL c747_light_IGKV1-39_IGKJ2 (Fragment)		A0A5C2FZP6	A0A5C2FZP6		IGL c747_light_IGKV1-39_IGKJ2 (Fragment)	A0A5C2FZP6_HUMAN	2	28006.2	79402.7	46380.1	28781.2	60922.9	169784	29158	55593.7	23529.3	64087.6	63221.8	53381.9	19999.1	72219.2	38880.8			28214.9	27913.6	23587	50725.8	50396.4	112318	50000.4	39291.3	75705.1	51832.3	38583.1	45562	23960.6	26433.6	79018.8	44124.4	23922	33099.7	14262.6	48839.4	30550.8	92604.3	24182.8	19696.6
A0A5C2FZQ2	IGL c2402_light_IGKV2-28_IGKJ4 (Fragment)		A0A5C2FZQ2	A0A5C2FZQ2		IGL c2402_light_IGKV2-28_IGKJ4 (Fragment)	A0A5C2FZQ2_HUMAN	3	460643	361792	309261	320816	524254	622443	347557	585494	516874	565792	685624	919743	955081	629244	592836	436080	694697	432296	367048	479387	540348	416395	536656	444419	377490	534667	897631	567859	569868	456886	667235	362833	399757	655671	426245	360369	391922	654235	266408	445947	739611
A0A5C2G035	IGL c2519_light_IGLV7-46_IGLJ3 (Fragment)		A0A5C2G035;A0A5C2G1S5	A0A5C2G035;A0A5C2G1S5		IGL c2519_light_IGLV7-46_IGLJ3 (Fragment);IGL c3092_light_IGLV7-46_IGLJ3 (Fragment)	A0A5C2G035_HUMAN;A0A5C2G1S5_HUMAN	1	173051	55417.1	92682.5	98392.2	387841	472799	96391	101078	86927.5	112981	155673	31121	91947.9	73614.8	143563	203379	301215	93161.9	117351	106776	149768	216332	135577	107469	133873	63305.9	97695	393568		48958.9	120228	687370		90990.9	27114.2	53771.8	218887		29696.3	1.41023e+06	190992
A0A5C2G047	IGL c1920_light_IGKV3-11_IGKJ4 (Fragment)		A0A5C2G047	A0A5C2G047		IGL c1920_light_IGKV3-11_IGKJ4 (Fragment)	A0A5C2G047_HUMAN	1	250657	179606	240409	299732	238319	245471	153929	102102	128780	215046	316833	193507	240177	1.04778e+06	818291	426586		295138	151199	180705	301277	402880	153514	362206	332274	318808	458274	329504	477952	391800	461395	306781	407145	247600	322820	202287	292219	237809	727456	200746	245240
A0A5C2G048	IGL c2591_light_IGKV3-15_IGKJ1 (Fragment)		A0A5C2G048	A0A5C2G048		IGL c2591_light_IGKV3-15_IGKJ1 (Fragment)	A0A5C2G048_HUMAN	1	99249.2	109969	130311	177100	121420	503808	175503	233424	120165	122565	217327	82577.6	100197	129140	101764	101575	159393	250779	40415.3	79085.2	152788	315574	145040	155271	177352	193263	319968	140708	170970	254530	167688	230007	137573	45854.5	115074	83045	160004	85319.7	217762	167053	182783
A0A5C2G0B7	IGL c1846_light_IGLV1-40_IGLJ2 (Fragment)		A0A5C2G0B7	A0A5C2G0B7		IGL c1846_light_IGLV1-40_IGLJ2 (Fragment)	A0A5C2G0B7_HUMAN	1			61361.9	66220.4	37141.1	56720.4	54229.5	48887.7	75771.1	143294	43100	70081.4	97103.4	30017.5	47316.5		34520.8	100947	19809.9	25152.5	59510.3	23588.7	30327.4	31680.1	60628.4	33681.7	61540.1		38537.4	85683.4	79844.1	287990		252137	33378.1	39511.5			95821.8	61243.6	19170.9
A0A5C2G0F5	IGL c2030_light_IGKV1-39_IGKJ1 (Fragment)		A0A5C2G0F5;A0A5C2G593	A0A5C2G0F5;A0A5C2G593		IGL c2030_light_IGKV1-39_IGKJ1 (Fragment);IGL c1493_light_IGKV1-39_IGKJ4 (Fragment)	A0A5C2G0F5_HUMAN;A0A5C2G593_HUMAN	3	264067	340590	137810	210210	315666	692563	386621	340126	328461	369463	388845	316063	286676	415709	303174	227387	203904	256104	232312	255590	313567	392439	253021	315877	278108	413548	485181	260429	412528	273729	377442	417224	438759	343343	58811.6	163482	290445	296774	150492	232753	398071
A0A5C2G0K7	IGL c2652_light_IGKV2D-29_IGKJ1 (Fragment)		A0A5C2G0K7	A0A5C2G0K7		IGL c2652_light_IGKV2D-29_IGKJ1 (Fragment)	A0A5C2G0K7_HUMAN	2	207281	209851	205756	193155	173167	438230	231494	298890	173197	355542	173630	407946	360799	200472	104537	202070	101295	249326	333247	841850	273087	663542	1.05161e+06	507464	371270	291575	384979	327275	334358	355470	170636	574043	147803	351455	167219	57413.4	444602	109403	157838	48504.2	314481
A0A5C2G0L0	IGL c2679_light_IGKV1-16_IGKJ2 (Fragment)		A0A5C2G0L0	A0A5C2G0L0		IGL c2679_light_IGKV1-16_IGKJ2 (Fragment)	A0A5C2G0L0_HUMAN	1				9596.6	48270.6	22649.6		22865.6			15225.2	17744.7	15281.7	18803.2	40338	25951.1	12281.2			108190	29766.5	31272.4	31760.7		10204.3	29390	45680	17520.9	34767.7	10199.5	14011.5	32681.5		15439.7	11842.6			19807.3	48502.1	7245.76	26177.9
A0A5C2G0Q5	IGL c2120_light_IGKV4-1_IGKJ1 (Fragment)		A0A5C2G0Q5	A0A5C2G0Q5		IGL c2120_light_IGKV4-1_IGKJ1 (Fragment)	A0A5C2G0Q5_HUMAN	2	40202.2		625220	1.22532e+06		400751					2.13602e+06	17023.6	246237	5971.88	67982.5	25425.1		90365.1		1.6078e+06	540692	1.01874e+06		12991.2	41671	1.2125e+06	228545		61679.2		40687.2	65546.1	33680.4	117410	86341.4		25456.4	6387.13	44849.6		96797.4
A0A5C2G0V4	IGL c1107_light_IGKV3D-15_IGKJ1 (Fragment)		A0A5C2G0V4	A0A5C2G0V4		IGL c1107_light_IGKV3D-15_IGKJ1 (Fragment)	A0A5C2G0V4_HUMAN	1	18697	30578.7	20558.9	102190	5030.48	12429.9	17968.4	40908.4	19384.2	47606.7	21709.1	277552	30690.9	24136.9	30120.4	15495.3	18220.3	10988	3386.54	18227.4	38294	111877	9173.83	12223.4	10285.5	17477.9	55815.5	13517.1	20429.2	18241.3	27511.9	32146.8	115133	18914.6	17624.8	7609.98	10438.5	8508.62	48186.9	22903.1	6354.94
A0A5C2G0V9	IGL c2928_light_IGKV1-39_IGKJ2 (Fragment)		A0A5C2G0V9	A0A5C2G0V9		IGL c2928_light_IGKV1-39_IGKJ2 (Fragment)	A0A5C2G0V9_HUMAN	1	8529.21	41844.3	20622.9	30869		15938.5	8321.7	18330.8	5088.4	7979.18	21249.4	14265.8	8684.18	11098.8	25651.8	79270.4	95836.6	12229.8	7417.61	18818	23791.9	22254.3	18772.4	11098.7	11135	24571.3	9889.65	15609.5	6502.1	10716	7506.15	19239.5	5545.84	1539.4	6827.72	5568.31	12063.7	16991.9	12079.7		22470.1
A0A5C2G0W5	IGL c1117_light_IGKV3-11_IGKJ4 (Fragment)		A0A5C2G0W5	A0A5C2G0W5		IGL c1117_light_IGKV3-11_IGKJ4 (Fragment)	A0A5C2G0W5_HUMAN	3	298680	357080	547924	268086	212882	256548	200903	274644	233863	322788	418940	389375	202389	297615	364511	347401	89344.9	397018	254841	311575	302320	312037	463686	435324	186383	319777	274416	305220	485035	380112	349565	386844	398322	411143	182283	211045	235744	351355	235443	94110.5	330664
A0A5C2G127	IGL c33_light_IGKV2-30_IGKJ1 (Fragment)		A0A5C2G127	A0A5C2G127		IGL c33_light_IGKV2-30_IGKJ1 (Fragment)	A0A5C2G127_HUMAN	3	56885.6	24546	42115.6				24805		8341.64	11141.6	140264	291369	37671.6	31580.4	89771.1	27069	35782.8	94864.7	24490.9	70763.4	63216.4		21720.3	35590.1	84308.1	57428.2	23236.2	49807.7	32331	20491.2				30699.2			23091.4		18101.4
A0A5C2G131	IGL c2859_light_IGKV3-11_IGKJ5 (Fragment)		A0A5C2G131	A0A5C2G131		IGL c2859_light_IGKV3-11_IGKJ5 (Fragment)	A0A5C2G131_HUMAN	1	11891052	19954244	16476836	10663317	21039466	18753554	12862936	17633534	9598709	13406784	12361238	10423607	12211166	16932626	17193264	8.13258e+06	10976180	8935539	6.11717e+06	8034375	1.31799e+07	12058172	8935056	10899131	12984591	11160185	19579992	16618320	21012130	20910378	22671824	15566301	21358548	11101336	21098770	6.78555e+06	9053590	12914780	23966784	10617761	9619611
A0A5C2G145	IGL c2694_light_IGKV3-20_IGKJ5 (Fragment)		A0A5C2G145	A0A5C2G145		IGL c2694_light_IGKV3-20_IGKJ5 (Fragment)	A0A5C2G145_HUMAN	1		56225.3	14407.2	50298.9	50739.5	45361.8	34621.4	200126	30044	42535.9	21274.1	16184.2	22492.7	64833.3	47970.4	9262.33	6152.02	16197.4		36920.4	42535.9	59696.8	39361.9	91914.9	17503.8	17563.1	114867	31678.2	43154.4	69564.9	83420.7	19525.2	71421.4	12655.5	56093.4		37469.5	79767.8	94295.6	11234.4	10650.2
A0A5C2G1A5	IGL c1257_light_IGKV1D-13_IGKJ2 (Fragment)		A0A5C2G1A5	A0A5C2G1A5		IGL c1257_light_IGKV1D-13_IGKJ2 (Fragment)	A0A5C2G1A5_HUMAN	1	430894	634828	512775	384677	693715	1274290	520436	460570	460292	633371	791281	857560	417480	758081	1.38713e+06	560533	768425	604530	410767	967008	676432	1.06398e+06	604873	1535748	713670	1.00706e+06	1.05479e+06	539523	571123	475851	414827	1.30971e+06	1.50803e+06	642630	1485342	375063	622342	794454	920307	212425	558293
A0A5C2G1B1	IGL c2912_light_IGLV2-14_IGLJ1 (Fragment)		A0A5C2G1B1	A0A5C2G1B1		IGL c2912_light_IGLV2-14_IGLJ1 (Fragment)	A0A5C2G1B1_HUMAN	3	325524	238866	236801		290115		10397616	344840	303766	88128.7			36337.4	149143	153066	353399	252529	43000	131911	188812	845866	390515		75335.1	120235		388262	62023.6	49608.9			51417		496584			40811.4	106601		54768.1	375004
A0A5C2G1J3	IGL c3029_light_IGLV3-21_IGLJ2 (Fragment)		A0A5C2G1J3	A0A5C2G1J3		IGL c3029_light_IGLV3-21_IGLJ2 (Fragment)	A0A5C2G1J3_HUMAN	2	21896.3	3896.38	14508	4770.27	15137.5	3665.59	9336.1	21885.1	9069.47	9104.51	7067.87	49582.2	4626.32	4972.09	20413.2	2816.28	12580.7	1254.95		11706.7	12015.2	21253.2	2321.94	14369.3	2809.06	5836.07	36265.2	7553.33	14058.4	1710.31	10750.3	5529.01	4999.33	53324.2	110630	6327.27	8849.87	11672.3	10292.3	2838.97	8755.91
A0A5C2G1L6	IGL c2440_light_IGLV2-11_IGLJ1 (Fragment)		A0A5C2G1L6;A0A5C2G2D2;A0A5C2GVP4	A0A5C2G1L6;A0A5C2G2D2;A0A5C2GVP4		IGL c2440_light_IGLV2-11_IGLJ1 (Fragment);IGL c3312_light_IGLV2-11_IGLJ1 (Fragment);IG c1645_light_IGLV2-11_IGLJ3 (Fragment)	A0A5C2G1L6_HUMAN;A0A5C2G2D2_HUMAN;A0A5C2GVP4_HUMAN	2	277320	77583.4	74284	274431	86151	368989	92079.6	151088	135403	101590	515998	158771	122711	324855	233390		288576	139058	503277	123242	213095	143757	367037	97782.3	224967	137232	185050	195015		669943			147889	177421	310219	147699	154703	259235	482205	167214	635668
A0A5C2G1N1	IGL c2366_light_IGKV3-20_IGKJ1 (Fragment)		A0A5C2G1N1	A0A5C2G1N1		IGL c2366_light_IGKV3-20_IGKJ1 (Fragment)	A0A5C2G1N1_HUMAN	1		34764.7	37115.2	99544.1	341727	68146		18237.5		30443.1	60002.9	66364.2	88071	49134.7	27952.4	66134.1	118094	184972	171237	98260.3	91776.5	205886	24966.6	115701	17716	15258.4	14635.7	76704.6	142869	204397	86371.6	122778	123212	21745.5	114452	72163.6		44313.5	87792.8
A0A5C2G1P1	IGL c1387_light_IGKV4-1_IGKJ4 (Fragment)		A0A5C2G1P1;A0A5C2GCL3	A0A5C2G1P1;A0A5C2GCL3		IGL c1387_light_IGKV4-1_IGKJ4 (Fragment);IGH + IGL c333_light_IGKV4-1_IGKJ4 (Fragment)	A0A5C2G1P1_HUMAN;A0A5C2GCL3_HUMAN	1	44021.2	249432	162383	214654	245965	182144	154353	172176	111582	190371	206479	143772	141380	279674	82182.5	34786	124526	27895	104554	173508	152292	158162	176388	228116	175222	140982	40062.2	20532.7	236914	20622.7	59696.9	185818	40983.3	55972.5	15209.5	149334	8339.1	141321	63568.3	141559	103884
A0A5C2G1P4	IGL c2470_light_IGLV1-47_IGLJ3 (Fragment)		A0A5C2G1P4	A0A5C2G1P4		IGL c2470_light_IGLV1-47_IGLJ3 (Fragment)	A0A5C2G1P4_HUMAN	1	122379	93407.9	52358.6	60737	91553.8	106724	77614.6	54611.9	44430.2	55101.6	45723	43022.1	93774.1	36882.4	127499	69609.6	89383.3	90675	65454	47289.3	73411.5	66049.5	161969	56407	90656.5	85838.4	60211.9	40831	29358.9	82278.2	17097.3	70553	72370.5	130966	107728	103227	48384.7	59781	72604.7	111734	19392.8
A0A5C2G1Q2	IGL c2834_light_IGLV1-40_IGLJ3 (Fragment)		A0A5C2G1Q2	A0A5C2G1Q2		IGL c2834_light_IGLV1-40_IGLJ3 (Fragment)	A0A5C2G1Q2_HUMAN	2	173152	146843	102365	30305.4	111285	499960	147987	164095	93910.5	145166	441920	101313	330035	122378	178434	88050.5	174692	209260	116595	108874	174331	160734	126135	215463	202156	103382	123319	100399	141209	178659	88386.3	96036.4	162553	264451	240679	139622	79630.2	104987	180964	89053.7	58961.6
A0A5C2G1R6	IGL c2854_light_IGLV1-40_IGLJ2 (Fragment)		A0A5C2G1R6	A0A5C2G1R6		IGL c2854_light_IGLV1-40_IGLJ2 (Fragment)	A0A5C2G1R6_HUMAN	1		114558	116843	380717	121757	156736	58942.2	128305	76900.2	128912	131544	112740	113196	127313	77851.6	179422	120000	64148.1	76050	125243	126904	33071.5	163815	206851	83263.8	114050	162226	63279.6	201174	120069	97295.4	64841.5	120695	593948	206471	79800.1	70697.3	66642.6	140825	120540	52963.4
A0A5C2G1S9	IGL c3248_light_IGKV3-20_IGKJ3 (Fragment)		A0A5C2G1S9	A0A5C2G1S9		IGL c3248_light_IGKV3-20_IGKJ3 (Fragment)	A0A5C2G1S9_HUMAN	1	107701	108511	33098.1	45112.9	86256.3	23449.3	110144	85482	54056.2	53731.6	36136.8	13987.2	91255.6	58081.5	93728.3	257258	85397.4	14462.9	87549.8	69337.6	75736.9	97408.5	50293.3	67774.2	25636.1	82610.6	35337.1	52289.7	69364.1	37580.8	56269.9	207336	59624.2	8731.11	366873	20066	33620	32068.7	237697	19890.5	23168
A0A5C2G1W8	IGL c1467_light_IGKV3-15_IGKJ1 (Fragment)		A0A5C2G1W8	A0A5C2G1W8		IGL c1467_light_IGKV3-15_IGKJ1 (Fragment)	A0A5C2G1W8_HUMAN	1	5883.21	23950.2			10060.2	26100.7	17477.5	20836.2	30791.1	17695.8			33144.6					4301.97		12191.4	18403	13621.9		11431.3	9795.82	33068.3	5801.58	5658.56	3578.61		6330.52	5396.64	5018.14	8242.06	82232.7	8369.33	3933.52		108637		14337.9
A0A5C2G1X5	IGL c3142_light_IGLV7-46_IGLJ3 (Fragment)		A0A5C2G1X5	A0A5C2G1X5		IGL c3142_light_IGLV7-46_IGLJ3 (Fragment)	A0A5C2G1X5_HUMAN	2	132586	61989.5		104065	99203.3	106973	70652.6	72413.7	126709	132148	161652	45698.6	140592	36813.8	109174	129179	125018	47171.3	148859	49306.7	100011	65055.5	112888	72106.4	117181		182455	71426.8	23742.9			17599.3	42732.2	130471	60680.4		18851.2	75527.4	58448	90466.4	68211.9
A0A5C2G1Y7	IGL c3298_light_IGKV3-20_IGKJ1 (Fragment)		A0A5C2G1Y7	A0A5C2G1Y7		IGL c3298_light_IGKV3-20_IGKJ1 (Fragment)	A0A5C2G1Y7_HUMAN	5	3543237	1474713	980752	1.43214e+06	998054	1.33254e+06	1.11871e+06	3335130	1.53619e+06	1.55655e+06	2.43111e+06	990963	1.84378e+06	2.20562e+06	3.21355e+06	2193029	2699255	1.20271e+06	795186	1.34232e+06	1.81128e+06	1869653	991978	1.6758e+06	2477096	2.0751e+06	2.07413e+06	1.43402e+06	1.89112e+06	1.25497e+06	2.17688e+06	2204640	2052268	1.36899e+06	1.36523e+06	985876	1.53547e+06	2.21464e+06	1.22748e+06	2.46599e+06	826014
A0A5C2G207	IGL c1507_light_IGLV3-21_IGLJ3 (Fragment)		A0A5C2G207	A0A5C2G207		IGL c1507_light_IGLV3-21_IGLJ3 (Fragment)	A0A5C2G207_HUMAN	1	18364.2	3243.82	10070.2		6654.14	3418.02		9815.51		16987.6		26911.9	2222.22	737.246		17125.9		1266.25		27391.3	11092.9	6175.17	5039	19765.4	4016.5		15005.2		31615.7	2326.81	16863.9	14961	7687.62	18048.3	7871.35	956.817	14960.9	2503.76	11198	1556.82	2309.31
A0A5C2G219	IGL c1862_light_IGKV1-5_IGKJ2 (Fragment)		A0A5C2G219	A0A5C2G219		IGL c1862_light_IGKV1-5_IGKJ2 (Fragment)	A0A5C2G219_HUMAN	2	39783.4	85399	44319	42352.8	39663.8	93782	74287.9	48178.6	44289.6	34352	37914.9	70923.6	45027.2	69175.7	87162.4	33618	58782.2	34251.3	37431.8	40776.3	53073.6	28392.4	53997.1	29021.4	31253.2	27569.5	65748	39952.4	32523.9	24038.3	20215.1	42086.6	75213.4	62136.8	76186.1	26239.2	19993.2	21992.6	137753	12229.1	23698.7
A0A5C2G229	IGL c2506_light_IGKV1-33_IGKJ4 (Fragment)		A0A5C2G229	A0A5C2G229		IGL c2506_light_IGKV1-33_IGKJ4 (Fragment)	A0A5C2G229_HUMAN	1	115349	146510	114359	102058	218355	150650	194896	140098		155599	110797	60406	55847.3	90912.6	202287	45852.7	89332.4	113377	62596.5	183430	123827	123650	73135.3	94488.3	48198.1	158526	92066.8	125720	40980			33803.6	253306	121090			101414	164825	910804
A0A5C2G252	IGL c2526_light_IGKV1-17_IGKJ1 (Fragment)		A0A5C2G252	A0A5C2G252		IGL c2526_light_IGKV1-17_IGKJ1 (Fragment)	A0A5C2G252_HUMAN	1	28550.2	6125.29	12014.7	10463.8			9209.26	16923.7	6900.66	7338.11		30563.8	41314.8	9737.48	31906.5	7370.96	18353.6	14001.8	9293.41	17781.3	16344.1	6354.36	17031.3	31913.9	6064.65	22155.3	48925.8	15888.3	7659.3	11582	16170	9133.74	99222.6		20597.3	20825.6	15830.6	29169.5	14877.5	10721.4	16148.7
A0A5C2G2B3	IGL c2710_light_IGLV1-47_IGLJ1 (Fragment)		A0A5C2G2B3	A0A5C2G2B3		IGL c2710_light_IGLV1-47_IGLJ1 (Fragment)	A0A5C2G2B3_HUMAN	6	2.20461e+06	2.37454e+06	1.02588e+06	1233561	2.2213e+06	2.34444e+06	1.86005e+06	1.86157e+06	1.72375e+06	1.99295e+06	2.84086e+06	2.00236e+06	2.14153e+06	1.18794e+06	3.05429e+06	1.70468e+06	4458106	2.07638e+06	2.81188e+06	3081968	2.21013e+06	6.00167e+06	2.18425e+06	1894547	1.71731e+06	2138693	1656209	1.29089e+06	3.46159e+06	2.07775e+06	1647614	1.73054e+06	2.72931e+06	2.36019e+06	2107495	2.56804e+06	1.4978e+06	2.29466e+06	3.06045e+06	1.9825e+06	1.60114e+06
A0A5C2G2D6	IGL c2740_light_IGKV1-39_IGKJ5 (Fragment)		A0A5C2G2D6	A0A5C2G2D6		IGL c2740_light_IGKV1-39_IGKJ5 (Fragment)	A0A5C2G2D6_HUMAN	2	303550	375497	323353	410855	239926	531975	267272	315513	322085	471571	476946	1.15179e+06	422254	384900	672811	354319	462848	316827	427043	296227	426378	652052	1.23808e+06	560987	553552	462846	516893	305618	374554	333201	286888	537757	804731	341459	403828	375773	450272	356181	59151.6	333172	381634
A0A5C2G2H7	IGL c3124_light_IGLV7-43_IGLJ3 (Fragment)		A0A5C2G2H7	A0A5C2G2H7		IGL c3124_light_IGLV7-43_IGLJ3 (Fragment)	A0A5C2G2H7_HUMAN	1	92942.6	97977.5	90127.2	120906	56610.8	72605.6	53945.1	22202.5	48888.5	68145.4	81928.1	46813.8	99100.8	57219.9	50991.1	62046.8	84104.1		53465.4	62722.3	69618.1	58585.1	82873.6	99420	203550	77437.9	90976.1	40466.2	46779.5	29492.6	52722	103718	33220.7	157430	70209	35783	65227.8	70057.3	44679.6	31345.2	65825.6
A0A5C2G2I8	IGL c2666_light_IGKV3-15_IGKJ2 (Fragment)		A0A5C2G2I8	A0A5C2G2I8		IGL c2666_light_IGKV3-15_IGKJ2 (Fragment)	A0A5C2G2I8_HUMAN	1	46488.9	55106.9	37953.2	107000	34227.5	38594.3	48463.9	167790	442104	26457.9	15923.7	59319.1	89097.9	134716	47842.8	65480.4	92827.4	62804.2	26734.9	14178.9	80655.6	131137	39539.8	35172.6	50580.1	119144	106092	49356.1	85468.3	90942.1	72104.2	59406	77976.3	60141	47112.9	192990	47084.2	25569.8	73802.7	57474.8	20288.8
A0A5C2G2P9	IGL c2225_light_IGLV1-47_IGLJ2 (Fragment)		A0A5C2G2P9	A0A5C2G2P9		IGL c2225_light_IGLV1-47_IGLJ2 (Fragment)	A0A5C2G2P9_HUMAN	2	450227	248013	467273	133187	202174	318738	183923	175693	151677	296240	401851	141335	243076	275087	372743	134895	643336	228987	225784	190463	274235	313669	181666	187234	273140	86405.5	253253	280719	133910	349742	233714	92657.9	218759	353675	289206	46061.9	156562	186260	123263	181256	891706
A0A5C2G2S0	IGL c2890_light_IGLV1-44_IGLJ2 (Fragment)		A0A5C2G2S0	A0A5C2G2S0		IGL c2890_light_IGLV1-44_IGLJ2 (Fragment)	A0A5C2G2S0_HUMAN	2	19709.9	64038.9	32013.2	52040.1	33187.9	15849.2	22288.6	41022	32041.6	15484.1	48239.1	30775.5	21938.4	75345	204078	98197.1	139556	29705.1	65423.7	76024.8	55847.9	54059.8	128981	35334.4	27396.7	35474.1	277129	44237.6	88827.1	71364	72268.5	33772.4	55906.4	120266	175224	8825.49	21856.5	158388	168567	86197	62079.8
A0A5C2G2V5	IGL c3244_light_IGKV2D-40_IGKJ2 (Fragment)		A0A5C2G2V5	A0A5C2G2V5		IGL c3244_light_IGKV2D-40_IGKJ2 (Fragment)	A0A5C2G2V5_HUMAN	2	103992	47149.8	122932	59151.3	77060.1	64021	66734.6	97759.2	22785.1	66833.7	51043.9	85509.7	89690.4	48317.7	51877.7	53248.9	84819.2	119079	79597.3	148683	77014.3	56165.5	104983	116438	73287	74026.3	121214	60554.9	68022.8	23774.9	105295	50337.6	44408.4	108127	29673	65828.3	57904.6	66576.4	160356	53287.2	170310
A0A5C2G306	IGL c2980_light_IGKV3-11_IGKJ2 (Fragment)		A0A5C2G306	A0A5C2G306		IGL c2980_light_IGKV3-11_IGKJ2 (Fragment)	A0A5C2G306_HUMAN	2	292539	353106	309922	247936	794432	715857	283478	734339	521892	516815	546278	3.26738e+06	1.07853e+06	1.00003e+06	1.26392e+06	27513214	19424070		313791	770581	3.15516e+06	401167	437204	740145	970357	748599	1429501	1.77503e+06	857224	936014	971369	1.14991e+06	1.32345e+06	2549661	643097	1.48009e+06	1.16585e+06	1.25677e+06	30670.5	299146	20367700
A0A5C2G318	IGL c3542_light_IGLV2-11_IGLJ1 (Fragment)		A0A5C2G318;A0A5C2G651	A0A5C2G318;A0A5C2G651		IGL c3542_light_IGLV2-11_IGLJ1 (Fragment);IGL c4100_light_IGLV2-11_IGLJ2 (Fragment)	A0A5C2G318_HUMAN;A0A5C2G651_HUMAN	1	105383	107579	302547	80788.7		116497	22230.5	1.89527e+06	285669	104063	139494	64796	138277	160693	87459.6	113870	869643		144810	113547	269590		80682.7	155999	116354		148246	48494.8	36386.1	58082.6	150148	124015			127085	101889		30773.6	125948		70272.2
A0A5C2G360	IGL c793_light_IGKV1D-33_IGKJ2 (Fragment)		A0A5C2G360	A0A5C2G360		IGL c793_light_IGKV1D-33_IGKJ2 (Fragment)	A0A5C2G360_HUMAN	1	24238.3	49825	56286.1	185548	101892	124241	58961.9	137842	55125	143951	61985.7	54746.3	84618	101320	72391.8	34737.2	33668	38666.6	21358.2	19188.8	73029.6	75249.6	17876.6	30569.1	87560.9	37788.3	163659	20665.7	51429.3	36207	34659.4	46286	65609.6	40829.5	48181.2	9868.57	47793.5	58599.9	119112	14812.3	45537.1
A0A5C2G363	IGL c3040_light_IGKV1-5_IGKJ1 (Fragment)		A0A5C2G363	A0A5C2G363		IGL c3040_light_IGKV1-5_IGKJ1 (Fragment)	A0A5C2G363_HUMAN	2	131118	112366	181741	262371	114219	437363	136112	229437	85497.4	259954	125738	153726	52268.8	172714	279447	84245.1	805079	183878	140097	183383	206538	362659	137658	140598	121857	132398	241580	121067	154406	105254	162832	1.61237e+06	241311	94996.9	125755	120441	155939	1.65198e+06	1.16677e+06	234110	213064
A0A5C2G390	IGL c3041_light_IGLV3-25_IGLJ2 (Fragment)		A0A5C2G390	A0A5C2G390		IGL c3041_light_IGLV3-25_IGLJ2 (Fragment)	A0A5C2G390_HUMAN	3	487404	999446	655016	600447	951853	1.03194e+06	571621	1.25366e+06	642881	1.1497e+06	1.06916e+06	669690	530690	710770	638506	538780	529839	864026	770013	778075	772176	1409548	738954	966405	421053	785504	790905	647898	281807	347683	465077	1.21949e+06	507064	697315	511094	673329	821231	681946	360646	429871	395334
A0A5C2G3B3	IGL c3642_light_IGLV1-40_IGLJ1 (Fragment)		A0A5C2G3B3;A0A5C2GSL5	A0A5C2G3B3;A0A5C2GSL5		IGL c3642_light_IGLV1-40_IGLJ1 (Fragment);IG c317_light_IGLV1-40_IGLJ3 (Fragment)	A0A5C2G3B3_HUMAN;A0A5C2GSL5_HUMAN	1	96294.9	127830	262346	46461.8	91113.5	112296	94103.4	302653	369162	151414	197226	69407.4	121191	79791.4	217350	153323	331532	66309.8	169769		161030	174451	19291.2	100412	100397		92387.1	173174	229047	38212.7	83720.9	125327	519584	144734	97713.3	56606.3		144636	312609	42005.3
A0A5C2G3C8	IGL c1927_light_IGKV3-11_IGKJ4 (Fragment)		A0A5C2G3C8	A0A5C2G3C8		IGL c1927_light_IGKV3-11_IGKJ4 (Fragment)	A0A5C2G3C8_HUMAN	1		478607	289624	186060	191928	241678	246241	951887	140212	610994	337400	196193	246767	257074	2.44989e+06	267203	367775	212059	91684.8	203727	419316	259280	379421	656408	286476	322779	547242	341764	246974	329608	264244	436854	344218	336073	319544	322780	189978	406546	539893	178555	170883
A0A5C2G3F3	IGL c3016_light_IGLV3-1_IGLJ2 (Fragment)		A0A5C2G3F3	A0A5C2G3F3		IGL c3016_light_IGLV3-1_IGLJ2 (Fragment)	A0A5C2G3F3_HUMAN	1	35656.1	99749.6	21015.8	284996	34231	29263	20339.5	36536.1	16418.1	28323.1	35556		19121.3	23781.9	18777.1			51458.9	24001.7		48701.5	88184.8	17350.8	30388.4	37079.8	21132.2	18292.6	37441.3	12169.6	23702.6	16139.8	62902.2	14540.9	22934	46108.2	22005.4	20501.2	20510.9	32341.4	36475.8	13971.1
A0A5C2G3G3	IGL c3150_light_IGLV1-40_IGLJ1 (Fragment)		A0A5C2G3G3;A0A5C2GFM5	A0A5C2G3G3;A0A5C2GFM5		IGL c3150_light_IGLV1-40_IGLJ1 (Fragment);IGL c189_light_IGLV1-40_IGLJ1 (Fragment)	A0A5C2G3G3_HUMAN;A0A5C2GFM5_HUMAN	1	294513	232438	37581.2	37262.2	57729.1	104850	160078		112448		149023	53312.2	112383				174148	49364	42779.6	10434.7	108556		166261	161450		196474	98276.3	110591	90906.8	162637	110235		106174	157867	318084	52860.8	79272.1	36636.4	116688	98549.4
A0A5C2G3H4	IGL c3831_light_IGLV1-44_IGLJ3 (Fragment)		A0A5C2G3H4	A0A5C2G3H4		IGL c3831_light_IGLV1-44_IGLJ3 (Fragment)	A0A5C2G3H4_HUMAN	1	133974	205605	651983	845272	169907	350634	208378		234740	219506	387478	167342	175247	128366	212004	251487	371330	256090	354180	902207	327670	497103	373599		280792	317251	305671	120899	59916.7	134457	92706	291973	217877	802565	347389	69869.5	85956.1	246594	538432	112330	203081
A0A5C2G3H8	IGL c3679_light_IGKV4-1_IGKJ3 (Fragment)		A0A5C2G3H8	A0A5C2G3H8		IGL c3679_light_IGKV4-1_IGKJ3 (Fragment)	A0A5C2G3H8_HUMAN	2	213338	134366	369016	299620	81924.7	133194	241059	173325	146515	229180	233766	342989	229157	203862	323319	217978	287038	85659.7	217731	387038	227504	327747	258160	351747	161931	283875	299992	325047	348814	245590	187510	233399	197112	164226	859144	90118.5	118312	173764	504990	261561	201279
A0A5C2G3I9	IGL c3848_light_IGLV6-57_IGLJ3 (Fragment)		A0A5C2G3I9	A0A5C2G3I9		IGL c3848_light_IGLV6-57_IGLJ3 (Fragment)	A0A5C2G3I9_HUMAN	2	30317.5	25954.6	43610.2	29988.4	17075	43544.6	36700.5	153636	42638.1	108777	23666.1	26298.3	22718.9	24988.6	26823	50930	55016.2	6884.66	24511.1	45448.7	41976.4	43539.6	22319.9	26589.4	3678.72	31443.8	29991.8	48730.9	40118.1	33831.8	42220.2	29149.9	32652.8	57697.5	61227.6	21508.1	37066.2	18575.7	51217.4	18366.1	24228.5
A0A5C2G3J3	IGL c3851_light_IGKV3-11_IGKJ4 (Fragment)		A0A5C2G3J3;A0A5C2G469	A0A5C2G3J3;A0A5C2G469		IGL c3851_light_IGKV3-11_IGKJ4 (Fragment);IGL c3909_light_IGKV3-11_IGKJ4 (Fragment)	A0A5C2G3J3_HUMAN;A0A5C2G469_HUMAN	1	22348.5	133786	88383.3	17921.2	116102	34327.2	34122.5		72912.5	109298	91463.5	25095.7	66920.5	75555.6	42125.1	70535.7		35235.6	68223.9	128907	68514.6	123598	449696	24550.2	23441.6	418196	192347	161211	48250.2	62576	68347.3	576560	55932.9	60802.3	106467	56587	39528.3	76061.4	67020.3	103653	45806.1
A0A5C2G3J8	IGL c3494_light_IGKV1-5_IGKJ1 (Fragment)		A0A5C2G3J8	A0A5C2G3J8		IGL c3494_light_IGKV1-5_IGKJ1 (Fragment)	A0A5C2G3J8_HUMAN	1	469861	223639	78036	2.0362e+06	578005	2.56699e+06	1.5569e+06	838857		2537209	1.33656e+06	1.0684e+06	705183	893978	2.87169e+06	863957	255390	2844178	1.40746e+06	1.45902e+06	1.29429e+06	2.12935e+06	3.32279e+06	136211	1.01959e+06	1.07794e+06	1.2075e+06	1.42745e+06	1.99532e+06	1.39645e+06	1.96928e+06	2.29797e+06	3.06751e+06	2.39825e+06	79262.2	1.07797e+06	1454348	62799.6	34094.4	88038.4	41065.8
A0A5C2G3L5	IGL c2027_light_IGLV1-40_IGLJ3 (Fragment)		A0A5C2G3L5	A0A5C2G3L5		IGL c2027_light_IGLV1-40_IGLJ3 (Fragment)	A0A5C2G3L5_HUMAN	3	229155	285436	295894	190879	275275	480338	157772	134399	337872	198895	400012	289795	233665	131520	241135	501074	561345	241789	368153	534252	304433	374742	216700	66059.1	329710	307100	430446	102967	216387	164856	280860	256518	205230	331676	229856	97181	139549	321326	315336	174525	165090
A0A5C2G3P7	IGL c3116_light_IGLV2-18_IGLJ3 (Fragment)		A0A5C2G3P7;A0A5C2GVH0	A0A5C2G3P7;A0A5C2GVH0		IGL c3116_light_IGLV2-18_IGLJ3 (Fragment);IG c1491_light_IGLV2-18_IGLJ1 (Fragment)	A0A5C2G3P7_HUMAN;A0A5C2GVH0_HUMAN	3	432417	357740	106219	230242	140166	120641	182545	231248	296973	334876	263030	203524	179908	292092	288116	85176.4	252574	188171	241601	157818	229254	132356	171558	370638	198279	264987	172172	119006	307048	277172	159487	211852	256092	416958	148895	160124	97944.7	133503	276825	321685	213156
A0A5C2G3R3	IGL c3190_light_IGKV3-20_IGKJ1 (Fragment)		A0A5C2G3R3	A0A5C2G3R3		IGL c3190_light_IGKV3-20_IGKJ1 (Fragment)	A0A5C2G3R3_HUMAN	2	52410.1	183257	11593.3	158156	161778	158116	118294	86016.7	29376.5	94777	139448	112443	107858	174856	139218	61467.7	115989	121511	63726	73296.9	108179	125798	35372.8	53563.9	134271	60215.8	225152	76393.9	94238.2	68661.1	138180	103314	181997	82941	23802.1	38822.8	52753.8	35103.6	7618.02	4300.94	76462.1
A0A5C2G435	IGL c1063_light_IGKV3-20_IGKJ4 (Fragment)		A0A5C2G435	A0A5C2G435		IGL c1063_light_IGKV3-20_IGKJ4 (Fragment)	A0A5C2G435_HUMAN	1	175423	185093	115444	160839	596440	128131	193107	237665	93175.1	101280	104657	77323.8	211400	288825	160849	284041	80256.8	93515.8	95888	232940	180815	127234	208896	103869	171954	94989.5	319679	105609	236512	446051	261448	187378	198949	179913	283240	121952	247982	75728.4	252496	143991	184475
A0A5C2G437	IGL c2705_light_IGKV3-20_IGKJ1 (Fragment)		A0A5C2G437	A0A5C2G437		IGL c2705_light_IGKV3-20_IGKJ1 (Fragment)	A0A5C2G437_HUMAN	1	660800	985750	324729	393803	670409	477713	530008	456754	300351	363587	1122930	305839	521124	532808	741660	1.39362e+06	273219	322723	364193	610847	567643	521867	555884	774436	603204	642526	1.37417e+06	466400	815804	1.0897e+06	624892	679198	710173	337255	484216	355728	710304	543162	300836	767380	629221
A0A5C2G478	IGL c1103_light_IGKV3-20_IGKJ4 (Fragment)		A0A5C2G478	A0A5C2G478		IGL c1103_light_IGKV3-20_IGKJ4 (Fragment)	A0A5C2G478_HUMAN	2	218057	312998	306974	249711	265551	231157	281158	197840	145196	257905	202192	152852	287272	298529	318287	308722	215441	191404	124108	188573	237696	312065	352640	261341	215214	176061	358614	239994	237040	253023	308394	189285	176237	149507	227052	148943	281624	197004	326278	144911	117219
A0A5C2G4A9	IGL c1133_light_IGKV3-20_IGKJ1 (Fragment)		A0A5C2G4A9	A0A5C2G4A9		IGL c1133_light_IGKV3-20_IGKJ1 (Fragment)	A0A5C2G4A9_HUMAN	3	54182.6	423150	155973	220685	306070	134534	156997	122707	108518	182266	131530	190122	351908	160216	181756	52767.4	122942	118289	140660	99370.4	170732	84009.5	128278	220507	277938	182416	359045	103784	260735	153896	47992	315761	181156	167293	273530	67299.5	199687	53272.1	378749	288005	20965.9
A0A5C2G4F7	IGL c3450_light_IGKV1-39_IGKJ1 (Fragment)		A0A5C2G4F7	A0A5C2G4F7		IGL c3450_light_IGKV1-39_IGKJ1 (Fragment)	A0A5C2G4F7_HUMAN	2	1.77875e+06	3.0419e+06	3.21959e+06	2.74713e+06	2.68089e+06	6.2717e+06	2.98831e+06	3.01962e+06	2.857e+06	1.09809e+06	3.44535e+06	2.72778e+06	1.59387e+06	3241784	176559	56659	1.39449e+06	243703	2.04021e+06	1541525	2.30825e+06	3.35322e+06	2.05351e+06	2.76901e+06	1.54916e+06	2.03933e+06	2614556	1744943	2.46593e+06	517576	1.89262e+06	2.8636e+06	3.59609e+06	71751.6	110396	341367	1.0572e+06	2.04956e+06	2.56506e+06	1.27982e+06	1891486
A0A5C2G4U8	IGL c4169_light_IGKV2-28_IGKJ3 (Fragment)		A0A5C2G4U8	A0A5C2G4U8		IGL c4169_light_IGKV2-28_IGKJ3 (Fragment)	A0A5C2G4U8_HUMAN	7	1.24637e+06	6.21408e+06	5573260	6060437	5.03067e+06	8616645	11548043	10898101	8142837	8.07724e+06	17402044	5312073	11115161	4.40395e+06	5.39299e+06	9318220	10390877	23528974	14768594	16781698	9.49111e+06	22265682	6.97683e+06	14313149	9300111	5914134	4.04105e+06	5.44705e+06	6873734	2.84685e+06	2.46015e+06	14506677	20943968	10907217	4452463	8917806	3.40007e+06	6215806	3.65484e+06	4.00302e+06	8915798
A0A5C2G542	IGH c10_heavy__IGHV5-51_IGHD5-18_IGHJ6 (Fragment)		A0A5C2G542	A0A5C2G542		IGH c10_heavy__IGHV5-51_IGHD5-18_IGHJ6 (Fragment)	A0A5C2G542_HUMAN	2		40734.6	9108.09	10301.8	19117.6	41060.1	87443.8	28972.6	25920.9	51658.8	94216.8	24734.1		8232.93	47692.3	169306		24651.1	6204.34	22812	41892.3	25705.5	10283.6	31040.6	22128.6	15703.5	19371.5	21594.9	36841.4	50469.6	18870.2	36405.2	53405.1	91680.6	16377.7	23735.3	50028	15577.3	57533.5	4701.79	17206.7
A0A5C2G561	IGL c3566_light_IGKV4-1_IGKJ2 (Fragment)		A0A5C2G561	A0A5C2G561		IGL c3566_light_IGKV4-1_IGKJ2 (Fragment)	A0A5C2G561_HUMAN	1	31701.5		82426.2	16511	11629.7	17219.7	24779.6			6545.77		13047.1	57168.3	52848.9	26633.5	15525.5	85985.7	34302.4	22764	28829.7	32994.9	9026.41	28231.3	15546	26045.4	12542.3	43367.5	15793.2	30566.9	11508.8	83913.5	24963	12795.9	38773.8		10654.8	419551	25215	18158.9	210022	6207.93
A0A5C2G571	IGL c4094_light_IGLV1-51_IGLJ2 (Fragment)		A0A5C2G571	A0A5C2G571		IGL c4094_light_IGLV1-51_IGLJ2 (Fragment)	A0A5C2G571_HUMAN	1	524928	360031	410178	184620	333737	252117	445824	743048	294709	329583	520636	129812	493401	287577	542641	177336	668064	220762	314195	357981	379559	486733	248660	308682	317049	347440	304348	389724	453053	440116	317448	436697		76284.9	287857	329552	277090	388399	204070	312422	299811
A0A5C2G597	IGL c4124_light_IGLV1-51_IGLJ2 (Fragment)		A0A5C2G597;A0A5C2GJK2;A0A5C2GXK5	A0A5C2G597;A0A5C2GJK2;A0A5C2GXK5		IGL c4124_light_IGLV1-51_IGLJ2 (Fragment);IG c833_light_IGLV1-51_IGLJ3 (Fragment);IG c430_light_IGLV1-51_IGLJ2 (Fragment)	A0A5C2G597_HUMAN;A0A5C2GJK2_HUMAN;A0A5C2GXK5_HUMAN	2	150351	75917.2	260151			77456.4	98746	88948.8	43549.2	97360.1	164512		106483	167591	96226.8	179663	310678	44701.2	56609.1	50863.9	121753	748111	253042	47962.4	123589	65719.7	78495.4	78832.1	84518.2	78446.8	50525.8	97240.8	57657.7	83963.5	105057	68432.7	31110.9	49454.8	98110.4	70548.1	91620.3
A0A5C2G5I3	IGL c3115_light_IGLV7-46_IGLJ1 (Fragment)		A0A5C2G5I3	A0A5C2G5I3		IGL c3115_light_IGLV7-46_IGLJ1 (Fragment)	A0A5C2G5I3_HUMAN	5	2.65621e+06	1.49623e+06	1.72873e+06	1282790	1.30785e+06	2.77076e+06	1343560	1.32331e+06	1941440	2.18995e+06	2712677	3.80397e+06	1.30604e+06	1.25604e+06	2.43733e+06	1.91019e+06	2913215	1.52646e+06	2.54852e+06	2.09551e+06	2.02754e+06	3.03585e+06	2.24502e+06	1.8573e+06	3.43202e+06	1.99614e+06	3940914	1.36342e+06	915920	1.22955e+06	704276	1.48522e+06	1.71813e+06	4447281	1.3842e+06	990327	1140513	2.687e+06	1.08643e+06	1.06864e+06	2.05629e+06
A0A5C2G5Q9	IGL c3920_light_IGLV3-21_IGLJ3 (Fragment)		A0A5C2G5Q9	A0A5C2G5Q9		IGL c3920_light_IGLV3-21_IGLJ3 (Fragment)	A0A5C2G5Q9_HUMAN	1	385538	198356	49148.3	211654	297479	432838	160279	576844	254266	558335	284892	50862	202908	364741	341172	27136.3	34993.2	163413	178175	38551.3	240579	476825	20119.3	474038	211745	273047	435521	311999	859132	35974.6	356385	348953	314602	409474	113348	207361	457179	618530	53675.1	180291	163938
A0A5C2G5U7	IGH c346_heavy__IGHV1-69_IGHD3-10_IGHJ3 (Fragment)		A0A5C2G5U7	A0A5C2G5U7		IGH c346_heavy__IGHV1-69_IGHD3-10_IGHJ3 (Fragment)	A0A5C2G5U7_HUMAN	1	72563.4	367952	218700		98087.8	77004.7	44318.3	183498	23265.2	59349	291321	224694	54271.6	78664.8	168588	47597.5	53175.7	31833.7	136668	44950	119816	227400	48100.9	68294.5	193330	181858	36776.8	149199	133044	186632	101569	196132	128172	55175.3	253491	39343.8	126302	120407	76521.2	269002	131945
A0A5C2G5W6	IGL c3185_light_IGKV3-20_IGKJ1 (Fragment)		A0A5C2G5W6	A0A5C2G5W6		IGL c3185_light_IGKV3-20_IGKJ1 (Fragment)	A0A5C2G5W6_HUMAN	2	295833	568788	561203	438816	788639	801500	925081	665784	1130377	760770	507032	871324	1.02174e+06	912718	875814	872276	30439.6	927573	457087	522704	696775	748032	494376	647484	1.34686e+06	468503	717561	546743	594792	555285	653358	870771	874885	879621	369044	523297	815828	377238	235750	512435	296633
A0A5C2G647	IGH c42_heavy__IGHV5-51_IGHD3-10_IGHJ4 (Fragment)		A0A5C2G647	A0A5C2G647		IGH c42_heavy__IGHV5-51_IGHD3-10_IGHJ4 (Fragment)	A0A5C2G647_HUMAN	3	10261.5	67048.4	70417.8	62794.8	53906	102235	50613.8	108701	74753.9	97451.6	139236	57079.7	60398	39769.1	59985.9	81886.9	110144	57404.1	121666	97993.2	76187.3	123294	63274.7	108174	91249.3	54674.2	79090.4	81276.5	104663	54472.6	83434.2	97472.2	93706.5	105187	57992.8	92892.1	72626.2	53040.2	91267.3	41119.4	43987.9
A0A5C2G686	IGH c506_heavy__IGHV3-43_IGHD2-15_IGHJ4 (Fragment)		A0A5C2G686	A0A5C2G686		IGH c506_heavy__IGHV3-43_IGHD2-15_IGHJ4 (Fragment)	A0A5C2G686_HUMAN	2	38341.1	55906.5	76274	24010.9	40857.8	45122.8	78759.1	48190.4	35548.7	59387.2	74646	82951.7	31826	43365	42750	33094.6	73623.7	52841.1	42583.4	178404	57924.2	52865.7	55381.9	35757.7	25221.8	61785.3	37159.7	49899.9	55533.9	48087.4	25234.2	40914.2	75584	41871.7	112915	28087.8	25152.4	30035.7	72441.9	39396.3	25599.7
A0A5C2G6C5	IGL c3197_light_IGKV2D-29_IGKJ4 (Fragment)		A0A5C2G6C5	A0A5C2G6C5		IGL c3197_light_IGKV2D-29_IGKJ4 (Fragment)	A0A5C2G6C5_HUMAN	1	237374	52045.3	31273.5	363713	82522.2	73827	44812.5	55548.2	103433	47590.9	112291	168944	110689	105881	93762.1	68439.8	126747	300372	203523	444248	141352	150991	164053	653299	95369.1	110500	233482	101758	66982	24187	191720	37203.5	139604	27346.5	46376.1	99462	36519	151947	30366.5	33221.5	82017.9
A0A5C2G6G1	IGL c3946_light_IGLV3-10_IGLJ3 (Fragment)		A0A5C2G6G1	A0A5C2G6G1		IGL c3946_light_IGLV3-10_IGLJ3 (Fragment)	A0A5C2G6G1_HUMAN	3	22678.9	123098	38423.3	8289.83	63896.8	101281	45042.2		41180.3	42021.4	75512.8	17977.3	34718.5	50956	76302.7	26298	58642.9	32594.1	18564.3	34636.2	48006.1	38125.5	74197	55128	34899.8	51546.7	27502.2	108471	42235.2	64480	4288.81	51608.4	30326.1	60081.8	14293.7	45800.6	54408.3		73601.3	22125.9	5187.7
A0A5C2G6H0	IGL c3956_light_IGLV1-40_IGLJ2 (Fragment)		A0A5C2G6H0	A0A5C2G6H0		IGL c3956_light_IGLV1-40_IGLJ2 (Fragment)	A0A5C2G6H0_HUMAN	1	51795.9	81626.6	28126.1				36667.3		86802		27562		86334.8	108134	27748.1	31103.8		45141.3	25719.8	35574.6	51718.2			60258.9	31382.7	35206.4	21491.1		28939.9	72695.9		61224.2	43373.1		38885.5				24288.6	263893
A0A5C2G6I5	IGL c14_light_IGKV2-28_IGKJ2 (Fragment)		A0A5C2G6I5	A0A5C2G6I5		IGL c14_light_IGKV2-28_IGKJ2 (Fragment)	A0A5C2G6I5_HUMAN	1	350594	86110.7	52258.1	59012.3	29051.9	77553.3	257763	84969.3	421388	57967.8	93857.8	89369.1	50830	295061	65871.4	71915.3	84203.8	11212.2	498780	1343251	204051	503528	367942	1.10205e+06	492239	347455	390143	202706	171779	13907.4	327655	57295.4	215328	239963	64095.1	42993.4	38499.8	232551	43943.7	52954.9	83960.8
A0A5C2G6J3	IGL c24_light_IGLV1-44_IGLJ1 (Fragment)		A0A5C2G6J3	A0A5C2G6J3		IGL c24_light_IGLV1-44_IGLJ1 (Fragment)	A0A5C2G6J3_HUMAN	1	54351.2	35902.3	111054			116199	32999.7	104127	62337.8							29308.5	642178	25080.4	52990	46464.9	109416		37456.9	10346.8			46217.3	30669.1	44248.3	7681.29	31643.5		45052	52832			7816.07		33249.1
A0A5C2G6K7	IGH c600_heavy__IGHV2-70_IGHD5-24_IGHJ4 (Fragment)		A0A5C2G6K7;A0A5C2GDJ2	A0A5C2G6K7;A0A5C2GDJ2		IGH c600_heavy__IGHV2-70_IGHD5-24_IGHJ4 (Fragment);IG c356_heavy_IGHV2-5_IGHD4-17_IGHJ4 (Fragment)	A0A5C2G6K7_HUMAN;A0A5C2GDJ2_HUMAN	1		135851	186337		102344		80463.7	196587		272743	169693				218367		387216	122660	366301	84611.8	193598	296061	143687		160161	202532	206878	288656	174512	823396		306149	284183	14552.2	428266	141393	330041	31303.1		99401.9	113821
A0A5C2G6N3	IGL c18_light_IGLV3-25_IGLJ2 (Fragment)		A0A5C2G6N3	A0A5C2G6N3		IGL c18_light_IGLV3-25_IGLJ2 (Fragment)	A0A5C2G6N3_HUMAN	2	108568	251777	57391.2	155028	69157.3	116158	125573	92879.1	120590	157163	250445	57532	89966.8	138606	100535	106063	85982.3		106971	41214.1	117453	116089	48404.3	159507	60844	76244.9	81065.3	45557.2	35712.1	70671.1	109438	95508.3	67162.4	76254.6	98184.2	59158.4	105458	72568.4	232377	53045	75003.8
A0A5C2G6P8	IGL c2028_light_IGLV2-8_IGLJ3 (Fragment)		A0A5C2G6P8;A0A5C2GHE1	A0A5C2G6P8;A0A5C2GHE1		IGL c2028_light_IGLV2-8_IGLJ3 (Fragment);IG c244_light_IGLV2-8_IGLJ3 (Fragment)	A0A5C2G6P8_HUMAN;A0A5C2GHE1_HUMAN	1		957948	356917			1.39266e+06		110576	78863.7	174933	35828.4	352794		327699	973732	83155.5	568064	59629.1	59381.3	71646.4	373589			647874	203082	172887	1.1567e+06	445534	476477	383929	344104	215303	341788	932457	74245.4	323193	1.33922e+06	447176	2.10939e+06	836911
A0A5C2G6S4	IGL c27_light_IGLV3-21_IGLJ2 (Fragment)		A0A5C2G6S4	A0A5C2G6S4		IGL c27_light_IGLV3-21_IGLJ2 (Fragment)	A0A5C2G6S4_HUMAN	4	87007.6	155253	136541	200815	280850	402349		238654	115319	285321	126101	245149	17088.3	117623	90969.5	90627.4	124180	161589	288770	178276	175920	334897	132060	90741.6	215513	120289	141936	70015.4	117165	69779.2	112537	188462	248987	222668	164312	400660	168930	40344.9	143727	97117	46579
A0A5C2G6T6	IGH c8_heavy__IGHV3-74_IGHD1-26_IGHJ1 (Fragment)		A0A5C2G6T6	A0A5C2G6T6		IGH c8_heavy__IGHV3-74_IGHD1-26_IGHJ1 (Fragment)	A0A5C2G6T6_HUMAN	2	301833	312107	399740	182595	258814	301185	262990	239304	249616	289451	283365	335972	304963	260989	300125	164659	276963	303689	254439	304177	279349	178323	254748	197179	180586	200506	227647	250468	220276	253807	174369	352562	493896	240891	2.51045e+06	134779	296666	193051	2.09064e+06	123570	258995
A0A5C2G6X2	IGL c2183_light_IGKV3-11_IGKJ4 (Fragment)		A0A5C2G6X2	A0A5C2G6X2		IGL c2183_light_IGKV3-11_IGKJ4 (Fragment)	A0A5C2G6X2_HUMAN	1	52076.5	65746.5	102968	58904.9	103501	156830	71775.3	74210.1		142119	138373	119163	207756	133181	171326		484339	97552.5	44014.6	120037	130215	78848.2	67617.3	105258	36945	123288	129206	38965.3	209480	173697	78061.6	231610	525812	116339		83336.4	53510.1	65328	26261.7	66821.7	86946.9
A0A5C2G6Y8	IGL c148_light_IGLV2-18_IGLJ3 (Fragment)		A0A5C2G6Y8	A0A5C2G6Y8		IGL c148_light_IGLV2-18_IGLJ3 (Fragment)	A0A5C2G6Y8_HUMAN	1	101141	202979	72449.6	42686.4	56688.9	65589.9	92622.7	67079.2	141471	125491	109203	59814.6	61876.6	88128.3	197606	55022.9	418359	64651.2	96181.9	81151.5	110010	81919.6	69782.9	60523.5	103893	128517	43381.8	65782	76973.7	192670	64875.7	453291	95101.9	561652	63814.3	126218	65268.7	60952.6	204553	280833	271948
A0A5C2G710	IGL c178_light_IGKV1D-39_IGKJ2 (Fragment)		A0A5C2G710;A0A5C2GDA8	A0A5C2G710;A0A5C2GDA8		IGL c178_light_IGKV1D-39_IGKJ2 (Fragment);IGL c593_light_IGKV1D-39_IGKJ3 (Fragment)	A0A5C2G710_HUMAN;A0A5C2GDA8_HUMAN	1	64520.9	171590		21181.7	77777.2	21495.9	49632.2	95327.9	80716.3	79271.3	71296.7		37175.5	97092.6	112341		72212.7	37565.6	30564.6	70125	69993.3	29716.8		94415		12020.5	81350.8	52312	101723	44626.2	63085.1	46708.5	157242	61286.2	63226.1		24410	43410.2		171447	17943
A0A5C2G711	IGL c224_light_IGKV3-11_IGKJ4 (Fragment)		A0A5C2G711	A0A5C2G711		IGL c224_light_IGKV3-11_IGKJ4 (Fragment)	A0A5C2G711_HUMAN	2	59727.9	62041.3	54708.3	135422	142331	235319	63746.4	73771.5	106140	106120	87483.3	209922	97991.5	103881	130515	185498	316705	269656	174863	185754	140080	107409	183469	237680	78498.7	156320	205955	104920	140237	113047	120312	111017	118435	107815	54076.5	77215.2	140859	123164	37123.8	131507	51375.5
A0A5C2G719	IGL c234_light_IGKV3D-20_IGKJ1 (Fragment)		A0A5C2G719	A0A5C2G719		IGL c234_light_IGKV3D-20_IGKJ1 (Fragment)	A0A5C2G719_HUMAN	2	59301.1	73794.5	4.87593e+06	136187	148193	307937	120337	203768	2.96952e+06	155615	118148	3.20235e+06	83809.6	78966.1	48201.8	73817.5	92975.3	93682.5	98838.6	119218	653029	28896.1	5540411	30773.5	185083	141424	76612.8	5069204	235107	131627	195475	136309	52367.8	34241.9	85171.1	154058	92073	54372	156210	104671	105538
A0A5C2G736	IGL c254_light_IGKV3-15_IGKJ2 (Fragment)		A0A5C2G736	A0A5C2G736		IGL c254_light_IGKV3-15_IGKJ2 (Fragment)	A0A5C2G736_HUMAN	1	194975	210846	48243.9	61340.2	85888.9	47596.9	144937	16954.9	91389.5	149673	96033.3	84846.7	201681	146320	111732	199677	594809	162062	250514	92491.2	149601	153895	54313.4	130527	200990	164625	75070.4	70982.5	99479.8	361367	156287	112453	50734	80238.5	82834.5	112373	21165.1	204888	100744	39099.5	65736.7
A0A5C2G753	IGL c274_light_IGLV6-57_IGLJ3 (Fragment)		A0A5C2G753	A0A5C2G753		IGL c274_light_IGLV6-57_IGLJ3 (Fragment)	A0A5C2G753_HUMAN	1	161409	37265.3	17996.3	39150.5	25000.3	118798	28038.6			30516.3	29465.7				94953.2	28352.8	30436.3	13159.2	39952		49606.7		9190.2	97505.1	36804.3	14944.4	14244	7288.21				112737		65727.4		13074	12220.5		27289.5		15339.7
A0A5C2G758	IGL c2273_light_IGKV1-33_IGKJ2 (Fragment)		A0A5C2G758;A0A5C2GAG0	A0A5C2G758;A0A5C2GAG0		IGL c2273_light_IGKV1-33_IGKJ2 (Fragment);IGH + IGL c85_light_IGKV1-33_IGKJ4 (Fragment)	A0A5C2G758_HUMAN;A0A5C2GAG0_HUMAN	1	34744.7	91912.5	59190.6	86908	55430	61143.1	56340.6	49607	15283.7	31739	27660.6	34721	24317.5	41837.6	66671.8	17588.7	45223	29063.8	17203	17576.6	43208.1	26621.6	20287.2	22769.7	16259.2	29817.5	31788.3	29184.4	29079.7	15464.7	23507.6	106107	40714.3	15897.7	37908.2	19455.7	20532.8	22883.2	73809.7	19387.8	10883.2
A0A5C2G774	IGL c4186_light_IGLV2-11_IGLJ1 (Fragment)		A0A5C2G774	A0A5C2G774		IGL c4186_light_IGLV2-11_IGLJ1 (Fragment)	A0A5C2G774_HUMAN	1	5859.14	5325.95	15291	31302.9	11044.6	28490.1	8146.82	27196.4	8578.87	2345.99	30441		3964.22	18793.2	3174.73	23649	65025.2	3155.22	21300.8	7041.34	16848.8	14201.3	22864.5	9820.2	13367.1	3112.03	14888.6	41501.8	15397.9	43615.3	9063.86	29007.9	20827.8		10453.1	52627.2	6167.71	1313.2	108035	22853	114243
A0A5C2G7F8	IGL c368_light_IGLV2-11_IGLJ1 (Fragment)		A0A5C2G7F8	A0A5C2G7F8		IGL c368_light_IGLV2-11_IGLJ1 (Fragment)	A0A5C2G7F8_HUMAN	2	72821.1	362772	100626	102447	61368.2	103778	121621	651876	165635	136075	88652	130748	84644.5	261894	227755	119108	212329	47351.2	84060.9	98691.2	161713	147691	243888	138256	151467	60548.9	191008	48616.1	104625	172112	169489	100933	173833	500255	40580.5	99937.4	47572.2	67906.7	99948.7	91438.5	343885
A0A5C2G7G8	IGL c3635_light_IGLV3-10_IGLJ3 (Fragment)		A0A5C2G7G8	A0A5C2G7G8		IGL c3635_light_IGLV3-10_IGLJ3 (Fragment)	A0A5C2G7G8_HUMAN	2	38444.5	91475.4	23968	23496.2	40644.4	91264.3	37342		31441.1	28049.7	21578.9		21216.9	25629.8	79062.2	22040.4	24364.5			13322.5	38333.8	17876.6	16667.8			39760.9	22616.4	28292.6	28125.3	54524.5		30129.5	27957.3	24001	15464.8	45068.2	28780.2	17385.8	71305.8	16429.2
A0A5C2G7M3	IGL c3685_light_IGKV3-11_IGKJ4 (Fragment)		A0A5C2G7M3	A0A5C2G7M3		IGL c3685_light_IGKV3-11_IGKJ4 (Fragment)	A0A5C2G7M3_HUMAN	1	348824	671035	402998	397357	696777	393469	451561	941093	308119	557682	461505	256442	336756	1.14956e+06	762788	451426	331723	475766	227093	436846	502941	407273	295334	839190	496160	357661	682103	424960	515744	387805	443255	535167	593047	433088	576981	318895	601136	327449	425112	252080	236279
A0A5C2G7P7	IGL c488_light_IGKV3-11_IGKJ4 (Fragment)		A0A5C2G7P7	A0A5C2G7P7		IGL c488_light_IGKV3-11_IGKJ4 (Fragment)	A0A5C2G7P7_HUMAN	2	230735	266906	102403	236195	194982	157250	97634.7	286884	85201.8	265565	235893	523262	411106	576680	436365	25852.1		174137	124754	380482	253278	248374	265545	354645	151930	160028	370445	212102	841466	157907	242715	435925	615514	251506	289502	273779	157751		285378	415279	150081
A0A5C2G7T7	IGL c412_light_IGKV1D-13_IGKJ4 (Fragment)		A0A5C2G7T7	A0A5C2G7T7		IGL c412_light_IGKV1D-13_IGKJ4 (Fragment)	A0A5C2G7T7_HUMAN	3	199261	1.63413e+06	1.65713e+06	428040	1.12013e+06	3.4892e+06	289027	790336	460013	399047	1.65276e+06	83788.3	285637	361449	184903	351615	2.52629e+06	1.38389e+06	448786	1.83712e+06	979127	5214133	331226	316183	608888	325512	2.68549e+06	309838	609843	1.00395e+06	212760	556344	313008	1.35099e+06	599734	414997	264362	1.48272e+06	161738	159779	1.01926e+06
A0A5C2G7Z5	IGL c3867_light_IGKV1-6_IGKJ1 (Fragment)		A0A5C2G7Z5;A0A5C2GJ05;A0A5C2GZP8	A0A5C2G7Z5;A0A5C2GJ05;A0A5C2GZP8		IGL c3867_light_IGKV1-6_IGKJ1 (Fragment);IG c1142_light_IGKV1-6_IGKJ2 (Fragment);IG c1068_light_IGKV1-6_IGKJ2 (Fragment)	A0A5C2G7Z5_HUMAN;A0A5C2GJ05_HUMAN;A0A5C2GZP8_HUMAN	9	204476	286650	256023	208946	192504	411187	151542	167030	183735	287049	197327	142358	140920	277081	250166	122558	219982	271588	205053	345638	226091	212809	223513	321053	190404	143776	318093	115217	121778	164840	117980	321004	326326	112373	216390	203677	174189	188127	119077	145603	215926
A0A5C2G816	IGH + IGL c16_heavy_IGHV3-48_IGHD3-3_IGHJ4 (Fragment)		A0A5C2G816	A0A5C2G816		IGH + IGL c16_heavy_IGHV3-48_IGHD3-3_IGHJ4 (Fragment)	A0A5C2G816_HUMAN	2	66293.5	116448	113529	108125	81788.5	93005.1	98593.6	239701	104179	109051	36317.6	94141	70974.2	93732.4	121610	149835	126398	136158	175780	88789	111222	88015	45554	68471.1	46589.2	91781.1	73000.1	89672.6	59891.6	98632.2	56523.7	149832	123771	45820.9	184447	86986.7	177931	104393	105445	65744.7	84030.6
A0A5C2G834	IGL c180_light_IGLV2-18_IGLJ1 (Fragment)		A0A5C2G834	A0A5C2G834		IGL c180_light_IGLV2-18_IGLJ1 (Fragment)	A0A5C2G834_HUMAN	2	128830	85235.9	92623.6	68725.5	35639.3	34758.8	67340.6	60718.5	61566.2	82469.9	84969	32886.7	49884.9	65409.8	78029.8	27735.7	62648	29718	173530	72352.3	69753.6	80509.1	38142.6	65319.4	111693	32983.4	69924.8	34075.6	33722	58670.9	116754	401783	49555.3	238241	72815.4	52613.7	32792.9	60863.3	106747	67155.5	43326.6
A0A5C2G844	IGL c3937_light_IGKV1D-13_IGKJ4 (Fragment)		A0A5C2G844	A0A5C2G844		IGL c3937_light_IGKV1D-13_IGKJ4 (Fragment)	A0A5C2G844_HUMAN	1	26707.2	26936.6	118038	25375.6	21552.8	29699.9	48613.8	30843.2	21264	35907.2	34607.3		33558.3	97041	27061.9	28311.2		62427.8			41746.6	79948	15784.5	30670	53658.1	76433.2	65476.2	16041.4	40028.7	17800.6	18309	55504.1	76928.3	17232.8	51920.1	16241.8	19274.9	37034.1	49587.8	16595.3	11723.5
A0A5C2G847	IGH c578_heavy__IGHV3-74_IGHD1-26_IGHJ4 (Fragment)		A0A5C2G847	A0A5C2G847		IGH c578_heavy__IGHV3-74_IGHD1-26_IGHJ4 (Fragment)	A0A5C2G847_HUMAN	3	2.65479e+06	561911	823599	1.32668e+06	1.71671e+06	494150	1612034	1.66108e+06	1190191	674373	2206852	2.736e+06	1.72476e+06	2.19282e+06	582721	1.95892e+06	490956	395513	429606	419769	1.29267e+06	658136	375156	2251730	920358	445674	744609	634926	406628	2.5787e+06	564834	628841	611444	515113	2174486	1.33281e+06	2.10544e+06	1.09549e+06	2.0909e+06	2.19028e+06	751712
A0A5C2G867	IGH + IGL c20_light_IGKV3-15_IGKJ1 (Fragment)		A0A5C2G867	A0A5C2G867		IGH + IGL c20_light_IGKV3-15_IGKJ1 (Fragment)	A0A5C2G867_HUMAN	3	58549.4	63011.8	49130.8	104392	42629	93928.5	42984.8	33400	31846.7	64197.2	27535.7	77546.5	58342.9	50161.7	67269.1	40878.9	60172.5	26490.9	29651.6	35590.3	52885.5	33633.9	26550.8	29261.6	25591.3	29426.4	33225.9	33106.7	36196.2	43971.9	37851.7	46150.6	115068	31600.3	47251.6	22465.2	30275.7	24534.6	88269.6	13725.4	26370.3
A0A5C2G868	IGH c598_heavy__IGHV3-7_IGHD3-16_IGHJ4 (Fragment)		A0A5C2G868	A0A5C2G868		IGH c598_heavy__IGHV3-7_IGHD3-16_IGHJ4 (Fragment)	A0A5C2G868_HUMAN	1	90232.6	109834	25793.6	56884.3		81911.3	68284.7	55573.3	61697.8	240141	77476.3		30551.3	281527	102698	16932	44337.5	117995	31780.5	73023.9	87037.4	52056	31772.5	32893.5	44909	33225.4	39203.1	71744.8	47231	46774.4	50785.1	102600	50244.8	495124	49886.5	34472.6	34136.4	36679.1	75328.6	74495.2	68607.9
A0A5C2G896	IGH c154_heavy__IGHV5-51_IGHD3-16_IGHJ4 (Fragment)		A0A5C2G896	A0A5C2G896		IGH c154_heavy__IGHV5-51_IGHD3-16_IGHJ4 (Fragment)	A0A5C2G896_HUMAN	1		55642.8	19977.8	35115	54556.1	73885.9	19013	36943.3	57087.1	66823.3	44747.9	46724.8	23343	28355.6	46659.6	27665.6	26338.8	50915.1	32297.7	43504.7	41557.7	44180.9	10292	38736.5	40480.1	14553.6	33508.5	20334.3		52784.4	20756.3	76055.7	25641.7	32295.9	17764.6	32601.9	39255.4	25220.1			25661.5
A0A5C2G8E1	IGH + IGL c325_heavy_IGHV3-64_IGHD3-10_IGHJ6 (Fragment)		A0A5C2G8E1	A0A5C2G8E1		IGH + IGL c325_heavy_IGHV3-64_IGHD3-10_IGHJ6 (Fragment)	A0A5C2G8E1_HUMAN	3	879675	709706	468135	663228	714057	970265	813665	844696	887896	1.23618e+06	1.28451e+06	1.23489e+06	1.01804e+06	1.65829e+06	895315	883872	963565	628082	1.19943e+06	1611138	978231	1.12602e+06	1.21762e+06	1.07155e+06	1.08547e+06	876269	1.01103e+06	861545	744622	574912	579916	1.15546e+06	1.2225e+06	1.07721e+06	645392	837131	832385	996340	323876	784423	640754
A0A5C2G8F3	IGL c86_light_IGKV1-6_IGKJ1 (Fragment)		A0A5C2G8F3	A0A5C2G8F3		IGL c86_light_IGKV1-6_IGKJ1 (Fragment)	A0A5C2G8F3_HUMAN	1	1.02189e+06	2.44411e+06	1.86817e+06	1.62646e+06	1.48138e+06	5420192	1.93496e+06	3.28547e+06	2241959	3.0509e+06	3.64632e+06	2.24701e+06	1589980	1.83269e+06	1.2964e+06	1.73445e+06	901542	3.28176e+06	2.27922e+06	4639351	2.39121e+06	3.62376e+06	1.61053e+06	3288869	2.01357e+06	1.48535e+06	3.12285e+06	1.59021e+06	2.22226e+06	1.96137e+06	1.61324e+06	5.49977e+06	2.58049e+06	2.39209e+06	3.5438e+06	983093	2.04727e+06	2.52414e+06	1283847	1.27142e+06	1.23999e+06
A0A5C2G8G7	IGL c320_light_IGKV1-5_IGKJ4 (Fragment)		A0A5C2G8G7	A0A5C2G8G7		IGL c320_light_IGKV1-5_IGKJ4 (Fragment)	A0A5C2G8G7_HUMAN	1	51811.7	30259.4	39004	34561.3	18083.9	19313.1	18926.1	50527.6	32868.4	99341	36609.7	82592.8	77977.8	100897	83436.3	74102.4		54203.4	48718.5	52387.4	52927.4	71405.8	34116.5	62635.9	72860.8	34834.2	83040.9	48122.1	39367.1	26617.4	21453.4	35794	54014.6	123260	53115.3	21615.9	27695.7	25359.7		30262.8	44353.6
A0A5C2G8I9	IGL c126_light_IGKV1-9_IGKJ3 (Fragment)		A0A5C2G8I9	A0A5C2G8I9		IGL c126_light_IGKV1-9_IGKJ3 (Fragment)	A0A5C2G8I9_HUMAN	1	436342	378745	395287	455331	283183	617377	306501	597691	382168	421167	594346		599068	636042	630825	355132	647819	341892	276034	429482	462338	574476	162917	622829	220528	280612	584498	344495	638177	195978	669949	522769	551836	366402	281542	249324	429993	308367	367151	158138	91641.9
A0A5C2G8J2	IGL c3955_light_IGLV1-47_IGLJ3 (Fragment)		A0A5C2G8J2	A0A5C2G8J2		IGL c3955_light_IGLV1-47_IGLJ3 (Fragment)	A0A5C2G8J2_HUMAN	1	34615.8	34078		4491.08	8281.36	50900.1	35493.7	34104.4	56153.8	19503.4	119112	56452.4	14186.8		30015.5	22259.5	31261.9	9033.3	50182.5	66185.8	37572.9	130014	58782.8	27190.1	34980.1	19107.6	7264.75	11454.1	15484.8	35420.5	19476.8	42352	23148.3	26886.7	29722.6	7134.7	6710.27	22831.3	44646.2	25886.7	18428.4
A0A5C2G8K6	IGL c3975_light_IGKV3-15_IGKJ4 (Fragment)		A0A5C2G8K6	A0A5C2G8K6		IGL c3975_light_IGKV3-15_IGKJ4 (Fragment)	A0A5C2G8K6_HUMAN	1	64206	162014	132671	103101	72337.7	54948	40460.4	102220	57108.5	84604.5	93517.9	107757	43259.3	50941.3	96261.9	137682	152121	123169	78856.2	166761	96199.9	89711	90646.1	98719.3	159407	132809	103835	134489	46201	182964	148273	113955	61020.5	69668.4	94813.2	24963.2	70113.7	140487	80392.1	66524.5	72747.9
A0A5C2G8Q5	IGL c4087_light_IGKV1D-39_IGKJ1 (Fragment)		A0A5C2G8Q5	A0A5C2G8Q5		IGL c4087_light_IGKV1D-39_IGKJ1 (Fragment)	A0A5C2G8Q5_HUMAN	2	46886.9	311797	21703.4		23635.3	53217	21606.6	14226	14257.7	28765.5	19826	38146.9		54437.9		29111.9					52124.4	34048	35889.6	24038.6	49881.7	80315.6	53960.6		51317.2	45976.6	38979.3	67791.4	45914.2		63625.2	29415		42968	110127	52740.2	24627.8
A0A5C2G8S9	IGH + IGL c230_heavy_IGHV3-33_IGHD3-10_IGHJ1 (Fragment)		A0A5C2G8S9	A0A5C2G8S9		IGH + IGL c230_heavy_IGHV3-33_IGHD3-10_IGHJ1 (Fragment)	A0A5C2G8S9_HUMAN	1	133081	136830	58342.8	171635	129250	106934	111812	210730	122918	256541	126268	108174	111503	122732	259882	134498	510945	278504	271375	308634	183529	109746	116197	68208.2	42075.6	196698	211503	116346	165789	195313	81639.6	209009	247549	109797	483369	110033	418325	94777.6	210333	37327.3	137273
A0A5C2G8Y9	IGH + IGL c300_heavy_IGHV3-15_IGHD3-10_IGHJ4 (Fragment)		A0A5C2G8Y9	A0A5C2G8Y9		IGH + IGL c300_heavy_IGHV3-15_IGHD3-10_IGHJ4 (Fragment)	A0A5C2G8Y9_HUMAN	3	75112.7	150904	77477.2	554276	44807.7	63254.7	36297.3	45941.5	127361	46793.5	138631	150534	48924.5	2.30826e+06	49766.6	387880	570517	56625.3	48105.5	55481.4	251847	92077.4	40989.1	56983.8	52117.7	143209	1.39798e+06	115875	1688531	2.24797e+06	95646.7	189753	41349.9	131807	953173	1.50703e+06	72388.7	153962	39031.9	30019.6	41414.2
A0A5C2G929	IGL c4207_light_IGKV1-5_IGKJ3 (Fragment)		A0A5C2G929	A0A5C2G929		IGL c4207_light_IGKV1-5_IGKJ3 (Fragment)	A0A5C2G929_HUMAN	2	43881.6	113916	29332.4	45746.6	73108.5	125146	39799.3	27350.9	121927	29682.7	119207	184790	95376.7	46416.8	74987.9	96806.5	148622	248990	16881.1	82058.5	88201.5	133586	67528.2	159487	75821.5	46680.6	81303.6	41893.7	40837.1	39884.1	50280.2	102361	111055	108834	67903.8	45719.2	34029.6	40800.3	18911	62666.2	107935
A0A5C2G943	IGL c560_light_IGKV1-5_IGKJ3 (Fragment)		A0A5C2G943	A0A5C2G943		IGL c560_light_IGKV1-5_IGKJ3 (Fragment)	A0A5C2G943_HUMAN	4	1.19245e+06	1.17477e+06	557796	679798	762542	1196176	729436	938779	999850	1216660	1.99388e+06	1.83789e+06	691525	1.02424e+06	1.59219e+06	1.26259e+06	2.7252e+06	1.20006e+06	1.14384e+06	503224	1.17114e+06	1.26844e+06	1.05323e+06	994319	829607	1.28763e+06	1.93094e+06	680520	1.68277e+06	572592	841514	1.32594e+06	1.72977e+06	889936	1.55912e+06	599900	482414	901675	243265	1.19307e+06	1.68102e+06
A0A5C2G944	IGL c2913_light_IGKV3-15_IGKJ3 (Fragment)		A0A5C2G944	A0A5C2G944		IGL c2913_light_IGKV3-15_IGKJ3 (Fragment)	A0A5C2G944_HUMAN	2			28769.8	181400			135898	269430	208865	325152	239132	27600	19664.7	198749	57509.1	25603.4				103260	140079	292259	195048	423828	86437.6	400178	289026	146026	152648	30339.5	77278.9	132272	75106.1		82294.5	73706.4	87342.3	98998.6	56507.1	57486.6
A0A5C2G967	IGH c484_heavy__IGHV1-69_IGHD3-16_IGHJ5 (Fragment)		A0A5C2G967	A0A5C2G967		IGH c484_heavy__IGHV1-69_IGHD3-16_IGHJ5 (Fragment)	A0A5C2G967_HUMAN	1	32818.2	51606.3	31643.5	21388.5	24567	41383.5		66304.2	21917	47498	46096	39100.5		16768.1	62843.2		29965.8	45195.3	21387.3	54120.6	38506.1	38545.3	11016.5	35402.7	21336.1	48674.3		34174.9	24023.9	201238	10226.8	87459.7	41294.1	50462.5	40027.6	17032.6	70161.2	17783.7	27991.7		70282.3
A0A5C2G984	IGH + IGL c324_heavy_IGHV3-15_IGHD3-16_IGHJ5 (Fragment)		A0A5C2G984	A0A5C2G984		IGH + IGL c324_heavy_IGHV3-15_IGHD3-16_IGHJ5 (Fragment)	A0A5C2G984_HUMAN	3	44534.9	75566.6	92638.8	58437.6	15651	146101	56347.4	41699.8	60956.9	105841	49994.5	52570.1	34549.9	115795	50630.3	581414	103920	99529.5	66586.6	126688	98972.6	32901.7	21731.1	179933	60537	36543.9	42897.7	24384.1	123400	28081.8	76268.9	26950.6	50056.4	99988.4	49229.5	9811.04	28595.5	81355.4	104943	35203.6	149071
A0A5C2G989	IGH + IGL c253_heavy_IGHV3-48_IGHD3-22_IGHJ4 (Fragment)		A0A5C2G989	A0A5C2G989		IGH + IGL c253_heavy_IGHV3-48_IGHD3-22_IGHJ4 (Fragment)	A0A5C2G989_HUMAN	1	5.16099e+06	420499	240753	214293	290310	4467872	310077	211705	297756	235746	256847	200852	205547	247132	376000	1.85274e+06	3.52172e+06	290755	270432	203701	963786	176840	143248	148474	108307	203895	5983628	4044807	249286	58716.1	154295	4575669	5926567	83622	3699642	114481	45874.6	185774	463309	145512	294770
A0A5C2G9A5	IGH + IGL c273_heavy_IGHV3-48_IGHD1-26_IGHJ4 (Fragment)		A0A5C2G9A5	A0A5C2G9A5		IGH + IGL c273_heavy_IGHV3-48_IGHD1-26_IGHJ4 (Fragment)	A0A5C2G9A5_HUMAN	2	252312	1.22689e+06	1146596	1.13456e+06	241740	438486	162059	288144	290519	259090	646795	462990	205608	266089	357253	734677	2.83339e+06	328320	551192	326394	607656	1.23651e+06	962903	1.19188e+06	397143	354098	270397	156688	167394	380533	179676	302473	275078	230957	556158	210660	199918	264056	210536	399585	216486
A0A5C2G9C7	IGL c446_light_IGLV1-40_IGLJ3 (Fragment)		A0A5C2G9C7	A0A5C2G9C7		IGL c446_light_IGLV1-40_IGLJ3 (Fragment)	A0A5C2G9C7_HUMAN	1	57576.5		8565	43756.9	8409.24	21343.1	11467.5	9473.83	60436.2	4584.31	29610.6		44664.4	182107		44947.6					40534		37036.2	8778.02				37253.8	68874.4	66909.8				76014.8	38510.8	24797.2			25084.4	29779.1	44649
A0A5C2G9D0	IGH + IGL c374_heavy_IGHV3-15_IGHD3-3_IGHJ3 (Fragment)		A0A5C2G9D0	A0A5C2G9D0		IGH + IGL c374_heavy_IGHV3-15_IGHD3-3_IGHJ3 (Fragment)	A0A5C2G9D0_HUMAN	1	116479	73939.5	30298.3		48072.7	25626.8	48524.2	29932.3	30982.5	16102.4	27393.6	20697.2	47541.6	33108.8	44806.3	24668.4	150156				48020.6			2120.6	23488.8	7276.74		22533			8346.87	55025.2		12141.8	79367.4	28218.7	44635	34738.7	45581.4	37907.9
A0A5C2G9G4	IGH + IGL c148_heavy_IGHV3-48_IGHD3-10_IGHJ4 (Fragment)		A0A5C2G9G4	A0A5C2G9G4		IGH + IGL c148_heavy_IGHV3-48_IGHD3-10_IGHJ4 (Fragment)	A0A5C2G9G4_HUMAN	2	2456553	5.77681e+06	3.44625e+06	2.83037e+06	3.08227e+06	3299528	1.52703e+06	3.64933e+06	4317027	3360634	3.35556e+06	3.25562e+06	3358177	2.64939e+06	4.23551e+06	2.05392e+06	3956143	2810653	2.11626e+06	3.43217e+06	3.24846e+06	2.16786e+06	2634100	2583852	3.86536e+06	2052286	2890532	3.2579e+06	4191239	545206	3081237	2.09532e+06	5286082	3.75299e+06	3992322	2.48888e+06	2.37433e+06	2.17332e+06	4.69268e+06	2.69271e+06	4.5989e+06
A0A5C2G9I6	IGL c442_light_IGKV1D-39_IGKJ1 (Fragment)		A0A5C2G9I6	A0A5C2G9I6		IGL c442_light_IGKV1D-39_IGKJ1 (Fragment)	A0A5C2G9I6_HUMAN	2	45378.2	284738	109705	79327.1	165153	175096	122065	105307	82490.1	141431	131736	96022.7	119270	191002	186122	81117.2	78022.5	16068.1	100849	59934.3	118542	177928	143653	119774	211278	114962	134076	147453	105155	247920	236142	138875	247627	93915.5	100771	42480.8	175330	141985	214079	53329.4	33823.5
A0A5C2G9K4	IGL c2368_light_IGKV3-15_IGKJ4 (Fragment)		A0A5C2G9K4	A0A5C2G9K4		IGL c2368_light_IGKV3-15_IGKJ4 (Fragment)	A0A5C2G9K4_HUMAN	2	328634	762697	523281	844179	782671	379338	962150	1135242	651067	553913	523751	503452	719576	437472	462691	462418	1.06769e+06	991985	950744	807503	692523	861662	886807	631196	777178	836959	680028	324076	552155	264818	371573	630562	522192	1.29313e+06	306507	378890	288831	298411	285676	234379	643528
A0A5C2G9N0	IGL c576_light_IGKV4-1_IGKJ4 (Fragment)		A0A5C2G9N0;A0A5C2GXX8	A0A5C2G9N0;A0A5C2GXX8		IGL c576_light_IGKV4-1_IGKJ4 (Fragment);IG c498_light_IGKV4-1_IGKJ1 (Fragment)	A0A5C2G9N0_HUMAN;A0A5C2GXX8_HUMAN	1	18117.2	18692.1	14677.4	30970	12229.6	39428.7	8209.2	9852.54	18518.9	42425.2	48152.7	143565	20844	28988.3	49011.9	12984.1	63891.6		28403.3	20743.9	33142.4	19907.5	29730.6	24570.4	16665.3	53767.8	61518.1	27669.5	27076.4	21700.3	42975.7	26277.6	52195.2		8594.93	25365.9	19551.3	32041.7		23441	22072.6
A0A5C2G9P8	IGL c3163_light_IGKV3-11_IGKJ5 (Fragment)		A0A5C2G9P8	A0A5C2G9P8		IGL c3163_light_IGKV3-11_IGKJ5 (Fragment)	A0A5C2G9P8_HUMAN	2	719558	907540	1.04253e+06	696175	1.0162e+06	956457	590204	979961	545217	791507	699045	608000	527765	755064	813966	512226	1.55238e+06	486204	1.23495e+06	520833	797790	774106	547615	592204	565130	575697	980952	834538	1.04048e+06	974852	1.14514e+06	914949	1.22605e+06	688525	283967	579113	691822	868617	1.35954e+06	664557	2.1903e+06
A0A5C2G9Q2	IGL c555_light_IGKV3-11_IGKJ4 (Fragment)		A0A5C2G9Q2	A0A5C2G9Q2		IGL c555_light_IGKV3-11_IGKJ4 (Fragment)	A0A5C2G9Q2_HUMAN	3	57038.4	87326.7	83604.2	42919	48226.6	41423.2	51694.8	37573.2	33920.1	57825.2	71971.7	46122.5	73704.3	74427.2	80376.6	138998	146263	79464.6	69916.5	60694.2	69174.5	57569.5	43947.5	148368	31535.1	33551.9	80164.8	89471.5	99241	60903.4	83659.5	50322.7	100024	33326.2	115561	61338.1	74843.3	69261.9	73781	194754	33447.9
A0A5C2G9T9	IGH + IGL c600_heavy_IGHV3-23_IGHD3-3_IGHJ3 (Fragment)		A0A5C2G9T9;A0A5C2GB43	A0A5C2G9T9;A0A5C2GB43		IGH + IGL c600_heavy_IGHV3-23_IGHD3-3_IGHJ3 (Fragment);IGH + IGL c486_heavy_IGHV3-23_IGHD3-3_IGHJ3 (Fragment)	A0A5C2G9T9_HUMAN;A0A5C2GB43_HUMAN	3	66256.7	47311	111332	44003.2	50274.6	87423.3	214717	56308.8	224584	87378.9	261503	176647	47582.6	175095	67793.5	43905.3	66727.6	57500.4	96109.7	72147.2	102730	128259	63890.3	203006	82135	183400	587130	55514.8	55311.4	56464.6	49904	54662.6	79433.2	88991.8	60096	11040.3	72804.6	124537	74679.6	26937.4	52055.1
A0A5C2G9W0	IGH c53_heavy__IGHV3-74_IGHD3-16_IGHJ4 (Fragment)		A0A5C2G9W0	A0A5C2G9W0		IGH c53_heavy__IGHV3-74_IGHD3-16_IGHJ4 (Fragment)	A0A5C2G9W0_HUMAN	2	102499	166453	97025.9	87240.9	75890.6	194787	92098	141856	104602	157740	129014	90904	105936	85885.7	89631.2	223518	235419	165779	81328.7	195341	131147	90728	75624.8	94057.6	109611	91018.7	139617	94190.3	103278	103517	63503.9	108687	120632	320519	112854	72471.4	73407.5	88883.8	300055	131186	214989
A0A5C2G9Z5	IGH c85_heavy__IGHV3-9_IGHD1-1_IGHJ6 (Fragment)		A0A5C2G9Z5	A0A5C2G9Z5		IGH c85_heavy__IGHV3-9_IGHD1-1_IGHJ6 (Fragment)	A0A5C2G9Z5_HUMAN	1	75498.1	137374	51342	57932.6	28958.3	75738.7	107469	100116	16854.2	99190.2	66033.7	94696.3	97105.6	64398.7	116709	41090.5	77824.7	46141.7	84523.4	52298.3	74564.7	15861.3	52328.2	87323.7	35234.1	47410	86282.7	41606.1	84010.3	144794	13598	72272.7	80533	26874.3	25762.2	17868.1	65854	139205	339440	58405.2	1.01815e+06
A0A5C2GA09	IGH + IGL c43_heavy_IGHV5-51_IGHD4-17_IGHJ6 (Fragment)		A0A5C2GA09	A0A5C2GA09		IGH + IGL c43_heavy_IGHV5-51_IGHD4-17_IGHJ6 (Fragment)	A0A5C2GA09_HUMAN	1		76515	97657.9	45468.9	39593.3	110062	37018.9	67825.9	29939.9	86609.4	55992.3	37015.9	20152.9	26928.6	45984.3	38402.5	59355.7	29037.2	50757.6	34022.4	52017.9	24844.3	26646.6	69914.1	44163.9	32719.6	27301.9	35581.5	39462.4	12449.7	19081.4	67944.8	59516.3	50093.5	23981.5	30904.5	49147.4	30992.3	30998.5	46533.5	49679.1
A0A5C2GA37	IGL c252_light_IGKV4-1_IGKJ2 (Fragment)		A0A5C2GA37	A0A5C2GA37		IGL c252_light_IGKV4-1_IGKJ2 (Fragment)	A0A5C2GA37_HUMAN	1	91428.1	230533	62195	53709.7	97299.1	136618		62845.6			69639.4	54953.7	53554.2	49441.2		10396.9	30694.8				77177.5				56086	44117.4	90556.9	13927.1		59062.7		84341.6	24748	138480	17270.3	11933.9	30946.6		55346.5	21700.8
A0A5C2GAB7	IGH + IGL c62_heavy_IGHV3-7_IGHD3-22_IGHJ5 (Fragment)		A0A5C2GAB7	A0A5C2GAB7		IGH + IGL c62_heavy_IGHV3-7_IGHD3-22_IGHJ5 (Fragment)	A0A5C2GAB7_HUMAN	3	159585	230206	219264	163929	273863	138977	159045	108689	134775	170814	126858	125234	146703	237938	132254	95873	176852	180733	95443.2	112068	159455	91636.5	158784	97947.3	184456	170939	233481	195908	150900	106935	118003	127834	295195	243025	103878	131928	165014	151900	92866.5	140614	96007.1
A0A5C2GAC3	IGH + IGL c176_heavy_IGHV3-15_IGHD7-27_IGHJ4 (Fragment)		A0A5C2GAC3	A0A5C2GAC3		IGH + IGL c176_heavy_IGHV3-15_IGHD7-27_IGHJ4 (Fragment)	A0A5C2GAC3_HUMAN	5	213993	371819	405074	468596	572063	364204	470747	425428	342325	180654	740711	329978	434139	236320	256657	397336	561644	244441	238339	189113	372179	181285	431667	563476	393750	517182	316870	236018	629195	148982	523575	345830	285205	500450	281647	414610	408294	336065	410574	403621	960854
A0A5C2GAC5	IGH + IGL c72_heavy_IGHV3-23_IGHD5-24_IGHJ5 (Fragment)		A0A5C2GAC5	A0A5C2GAC5		IGH + IGL c72_heavy_IGHV3-23_IGHD5-24_IGHJ5 (Fragment)	A0A5C2GAC5_HUMAN	1	31189	36386.1		13061.6		20304.2	16171.3			76710.2				27667.4	37070.8	29383.2		18995.6	15229.1	26294.5	29038.6	31314.2			26962.7			11161.2	11278.6	29691.6	5179.17	35701.1	48350.2	11613.8	22924.8	13868.1	23035.6		42482	16904.6	9201.65
A0A5C2GAF0	IGH + IGL c182_light_IGKV3-11_IGKJ5 (Fragment)		A0A5C2GAF0;A0A5C2GDE3;A0A5C2GER0	A0A5C2GAF0;A0A5C2GDE3;A0A5C2GER0		IGH + IGL c182_light_IGKV3-11_IGKJ5 (Fragment);IGH + IGL c603_light_IGKV3-11_IGKJ5 (Fragment);IGH + IGL c620_light_IGKV3-11_IGKJ5 (Fragment)	A0A5C2GAF0_HUMAN;A0A5C2GDE3_HUMAN;A0A5C2GER0_HUMAN	1	62295.6	228517	102413	97324.3	229021	177022	127377	243485	171430	111916	164677	193962	264420	275026	281917	157939	163095	294688	193761	146908	184360	233182	157526	205996	272765	123378	144852	152047	262917	128773	216823	179912	1.25855e+06	161933	147896	146965	101500	201465	114110	408438	138110
A0A5C2GAK4	IGH + IGL c286_heavy_IGHV3-33_IGHD6-13_IGHJ4 (Fragment)		A0A5C2GAK4	A0A5C2GAK4		IGH + IGL c286_heavy_IGHV3-33_IGHD6-13_IGHJ4 (Fragment)	A0A5C2GAK4_HUMAN	3	454345	210667	40045.8	164200	153426	109962	49618	108956	134547	101596	50862.1	88462.8	76591.9	74264.1	82956.9	127233	239359	433103	530641	189154	171000	247320	191341	70121.4	109558	94266.9	114132	274902	269307	205767	242262	68330.4	457589	755590	89140.1	68658.9	68178.5	200039	132005	206345	264970
A0A5C2GAL0	IGH + IGL c112_heavy_IGHV3-23_IGHD5-24_IGHJ6 (Fragment)		A0A5C2GAL0	A0A5C2GAL0		IGH + IGL c112_heavy_IGHV3-23_IGHD5-24_IGHJ6 (Fragment)	A0A5C2GAL0_HUMAN	3	183276	211559	291375	95389.8	182374	259438	169595	197080	203149	131918	271463	170751	300092	185345	336562	146063	204507	173184	1.35197e+06	177025	262106	188911	259147	318041	398261	473062	214729	153909	226238	138700	125151	405899	250435	204003	186817	165865	149613	163323	184582	197336	238898
A0A5C2GAM8	IGL c482_light_IGKV3-20_IGKJ4 (Fragment)		A0A5C2GAM8	A0A5C2GAM8		IGL c482_light_IGKV3-20_IGKJ4 (Fragment)	A0A5C2GAM8_HUMAN	1	76556.4	194589	78480.1	47010.7	122927	97818	281024	104109	98559.4	71201.9	109201	115118	107440	162823	181307	266699	972954	716036	225275	175449	210229	104843	86872.6	884444	47604.6	52813.2	136866	412121	1.24716e+06	191636	98229.3	147362	165773	85128	178954	57821.4	180102	73746.8	390926	813022	684640
A0A5C2GAS0	IGH + IGL c356_heavy_IGHV3-20_IGHD3-22_IGHJ5 (Fragment)		A0A5C2GAS0	A0A5C2GAS0		IGH + IGL c356_heavy_IGHV3-20_IGHD3-22_IGHJ5 (Fragment)	A0A5C2GAS0_HUMAN	4	174709	452130	159917	131163	241565	380723	248616	207704	274766	338805	316278	536166	162239	284742	455246	123322	149965	235551	228425	157658	262984	391161	161568	174632	195395	310742	360254	373402	286812	313043	226481	549745	574760	261406	136866	142859	318726	337496	284506	466760	165712
A0A5C2GAT0	IGH + IGL c306_light_IGKV3-20_IGKJ1 (Fragment)		A0A5C2GAT0	A0A5C2GAT0		IGH + IGL c306_light_IGKV3-20_IGKJ1 (Fragment)	A0A5C2GAT0_HUMAN	1	35128.1	8007.09	27857.8	25726.6	36312.8	55455.9	39860.6	7399.09	14109.1	30669	73792.4	21916.8	8010.32	17885.1	25928.2	38371	45388.1	24612	10183.5	42228.9	29442.1	24537.6	12800.6	22990.1	31866.7	20562.6	16237.3	34909.5	21284.7	27997.5	24679.6	6816.04	29177	23706.6	56232	13126.3	101728	7219.66	46743.7	10471	2273.39
A0A5C2GAT8	IGL c542_light_IGKV1-5_IGKJ1 (Fragment)		A0A5C2GAT8	A0A5C2GAT8		IGL c542_light_IGKV1-5_IGKJ1 (Fragment)	A0A5C2GAT8_HUMAN	2	214710	640782	360398	258750	630757	794242	371464	592710	555083	279784	785904	572308	701455	779978	409896	626293	1.14153e+06	754772	457434	455908	569208	873665	419367	986006	825968	869697	1.30158e+06	223388	653563	532717	778992	463930	858996	1.21807e+06	408852	345760	655143	449471	49284.1	739598	328092
A0A5C2GAW8	IGL c3533_light_IGKV4-1_IGKJ3 (Fragment)		A0A5C2GAW8	A0A5C2GAW8		IGL c3533_light_IGKV4-1_IGKJ3 (Fragment)	A0A5C2GAW8_HUMAN	1	11223.6	65098.7	27535.5	37714.4	38413.5	143656	42238.3	50465.4	32476.4	39265.2		20748.3	44566.8	51771.1	47704.5	197017	72679.5	20333.8	33555.6	53805.6	54224.7	45233.7	18127	52876	64792.4	49158	87356.8	18393.2	79509.8		66666.8	44457.5	39954	27460.5	8762.87	14524.5	14150.4	28462.7		36091.7
A0A5C2GAY9	IGH c395_heavy__IGHV3-7_IGHD1-14_IGHJ4 (Fragment)		A0A5C2GAY9	A0A5C2GAY9		IGH c395_heavy__IGHV3-7_IGHD1-14_IGHJ4 (Fragment)	A0A5C2GAY9_HUMAN	1	43003.5	62098.9	72627	57695	286604	101019	1.78895e+06	22452.4	113053	152155	225646	141819	154556	56791.2	260904	13032.7	12328.9	48289.6	15550	54398	184149	17778.9	9628.19	44650.5	87568.1	119150	37824.3	120813	102928	156158	79921	154216	116495	134747	161523	73319.8	130926	111152	53683.9	98110.2	139962
A0A5C2GBB4	IGH + IGL c375_light_IGKV1-33_IGKJ4 (Fragment)		A0A5C2GBB4	A0A5C2GBB4		IGH + IGL c375_light_IGKV1-33_IGKJ4 (Fragment)	A0A5C2GBB4_HUMAN	4	76896.4	233133	161385	143494	125572	235173	114101	173472	95286.9	77829.8	70544.6	106479	105380	139085	258337	172562	260232	137663	108237	126218	146054	118764	50323.5	103997	68472.1	84555	114743	55323.7	154552	100047	60841.3	139105	255087	85702.4	111915	48479.5	58847.7	33327.6	768131	70732	67860.6
A0A5C2GBB8	IGH + IGL c8_heavy_IGHV1-2_IGHD3-10_IGHJ6 (Fragment)		A0A5C2GBB8;A0A5C2GDC3;A0A5C2GVD6	A0A5C2GBB8;A0A5C2GDC3;A0A5C2GVD6		IGH + IGL c8_heavy_IGHV1-2_IGHD3-10_IGHJ6 (Fragment);IG c1214_heavy_IGHV1-2_IGHD3-16_IGHJ3 (Fragment);IG c1431_heavy_IGHV1-2_IGHD5-5_IGHJ6 (Fragment)	A0A5C2GBB8_HUMAN;A0A5C2GDC3_HUMAN;A0A5C2GVD6_HUMAN	1	31751.7	76819	79992.3	78685	52232.9	85393.1	32365.2	70466.7	66131.3	112015	91478.9	42012.3	133830	68227.1	133471	127787	94023.5	116394	125277	154079	88621.6	219077	103876	169325	124241	108999	111261	99856.6	70833.4	45863.7	55832.2	232931	86775.2	94116.8	81550.8		85823.7		219313	17816.6	29348.5
A0A5C2GBC6	IGH + IGL c491_heavy_IGHV3-21_IGHD2-2_IGHJ4 (Fragment)		A0A5C2GBC6	A0A5C2GBC6		IGH + IGL c491_heavy_IGHV3-21_IGHD2-2_IGHJ4 (Fragment)	A0A5C2GBC6_HUMAN	1	28954.1	75120.9	59137.2	23228.1	48571.2	112009	34336	136784	20158	57623.7	160542	129342	89188.2	55329.8	13184.3	158739	43239.2	17136			70145.7	20915.3	21141.4	66780.3	47316.7	57576.6	34111.1	52587.4	23694.9		14414.1	45627.9	38355.1			28529.5	46281				151136
A0A5C2GBC9	IGL c21_light_IGLV1-51_IGLJ2 (Fragment)		A0A5C2GBC9	A0A5C2GBC9		IGL c21_light_IGLV1-51_IGLJ2 (Fragment)	A0A5C2GBC9_HUMAN	1	61036.9	16106	34241.2	19678.8	17060.6	24424.1	28933.3	21719.3	19007	43009.7	26359.8	8725.84	16295.3	31682.9	6086.27	11342.7		30589.3	37297.9	7920.39	24290.4	16759.3	5912.91	14480.3	70204.2	20082.6	28352.7	14770.2	10406.6	14785.6	12902.8	20293.5	15070.5	26415.3	9863.06	4437.12	12935	8178.95	53408.4	7984.44	12402.5
A0A5C2GBI3	IGH + IGL c392_heavy_IGHV1-18_IGHD3-9_IGHJ6 (Fragment)		A0A5C2GBI3	A0A5C2GBI3		IGH + IGL c392_heavy_IGHV1-18_IGHD3-9_IGHJ6 (Fragment)	A0A5C2GBI3_HUMAN	2	240272	259113	194877	100559	121893	447154	156859	406232	203761	378737	238820	147374	218164	263594	376082	325164	614249	211649	177386	263143	267254	404358	228740	224293	173300	251635	735029	237317	203254	190550	146052	556785	464136	249869	168678	155016	242766	271056	180340	396758	196923
A0A5C2GBK8	IGH + IGL c586_light_IGLV2-23_IGLJ3 (Fragment)		A0A5C2GBK8	A0A5C2GBK8		IGH + IGL c586_light_IGLV2-23_IGLJ3 (Fragment)	A0A5C2GBK8_HUMAN	4	259946	132340	49631	134424	233133	258462	138591	188856	309160	141672	150115	441564	42414.8	89871.2	422544	51752.9	297197	135546	281066	216452	198737	340022	49361.6	170229	87962.1	64291.9	90696.5	10946.9	177987	189359	31149.1	191236	731026	200132	160407	126949	155655		33406.1	275468	107943
A0A5C2GBL2	IGH + IGL c475_light_IGKV3-20_IGKJ2 (Fragment)		A0A5C2GBL2	A0A5C2GBL2		IGH + IGL c475_light_IGKV3-20_IGKJ2 (Fragment)	A0A5C2GBL2_HUMAN	1	15588.9	66771	9613608	26166	59101.1	50488.2	31367.4	21765.4	5.84004e+06	29587.8	25804.9	18305.9	51938.3	9908659	32745.5	27463.6	49120.6	5.50485e+06	45028.8	67376.2	1.57429e+06	39646.9	17181	59337.8	43626.4	26084.9	31559.7	28626.5	56506.7	19412.9	13542930	33112.8	24957.9	53419.3	62792.1	11624.2	29643.2	28041.3	116784	17914.2	28112
A0A5C2GBM4	IGH + IGL c591_heavy_IGHV1-69_IGHD3-16_IGHJ6 (Fragment)		A0A5C2GBM4	A0A5C2GBM4		IGH + IGL c591_heavy_IGHV1-69_IGHD3-16_IGHJ6 (Fragment)	A0A5C2GBM4_HUMAN	2	148303	327520	282447	28579.2	162213	66484.2	203625	279057	151324	148600	225194	240434	116969	170696	130516	91653.7	74394.7	87870.5	54109.1	93686.4	154184	200569	61981	309421	137034	299330	141650	148839	104190	111291	102061	261737	298126	80637.5	290852	95496.4	243708	124208	441138	125316	51338.2
A0A5C2GBT6	IGH + IGL c612_light_IGKV3-15_IGKJ1 (Fragment)		A0A5C2GBT6	A0A5C2GBT6		IGH + IGL c612_light_IGKV3-15_IGKJ1 (Fragment)	A0A5C2GBT6_HUMAN	1	766553	504494	269414	582197	407820	817456	426914	381536	818153	494809	445357	429769	699938	1.30327e+06	739542	672000	722702	677150	487454	404241	602539	872360	549884	1.99682e+06	740360	1.18042e+06	1.36809e+06	515029	740185	569607	585793	863765	854422	3.0943e+06	626510	490362	441860	536287	695552	430462	385224
A0A5C2GBV3	IGL c143_light_IGKV3-15_IGKJ2 (Fragment)		A0A5C2GBV3	A0A5C2GBV3		IGL c143_light_IGKV3-15_IGKJ2 (Fragment)	A0A5C2GBV3_HUMAN	2	337152	661141	291949	289504	326482	423022	388292	272507	222694	399541	246019	279856	589477	463141	311665	424168	301114	263865	252597	283683	351393	284096	307892	615778	320430	443724	730303	353422	430983	367617	378607	409873	575888	197636	290426	222568	300418	261640	545714	310004	369998
A0A5C2GBW7	IGH + IGL c595_light_IGKV1-5_IGKJ4 (Fragment)		A0A5C2GBW7	A0A5C2GBW7		IGH + IGL c595_light_IGKV1-5_IGKJ4 (Fragment)	A0A5C2GBW7_HUMAN	1	254783	168105	96344.3	162072	185498	297220	148127	177138	149010	240429	416626	301873	297734	225695	245267	277534	301873	233202	182061	169282	226494	372302	197756	348683	254281	270148	373943	173930	232990	165521	274631	423264	379953	402524	125224	133353	271446	147730	10570.4	170620	169759
A0A5C2GC20	IGH + IGL c632_heavy_IGHV3-23_IGHD6-19_IGHJ4 (Fragment)		A0A5C2GC20	A0A5C2GC20		IGH + IGL c632_heavy_IGHV3-23_IGHD6-19_IGHJ4 (Fragment)	A0A5C2GC20_HUMAN	2	697383	198021	187451	196536	789897	324624	378399	248411	199505	175440	208452	140878	196502	172485	302990	148186	181794	904621	661175	207385	326007	668762	103322	136092	230618	543410	839715	127692	202887	520984	901853	147117	164442	160346	1.28341e+06	131247	120782	112182	1.28652e+06	894929	1.3967e+06
A0A5C2GC49	IGH + IGL c153_light_IGKV3-20_IGKJ4 (Fragment)		A0A5C2GC49	A0A5C2GC49		IGH + IGL c153_light_IGKV3-20_IGKJ4 (Fragment)	A0A5C2GC49_HUMAN	1	16894.8	22056.8	26069.8	12162.5	35140.9	34025.4	23585.9	40250	28856.2	29856.9	13659.5	11975.7	19899	17136.8	37873.1	22141.4	20242.5	22077.1	17044.7	14864.1	23290.7	11614.4	18478.4	56062.2	34693.9	16655.8	25653.3	10807.4	26299.3	45938.7	39070.3	47132	9812.7	6064.35	11642.5	20081	32806.7	9315.62	24196.6	12293.9	14771.9
A0A5C2GC74	IGL c311_light_IGKV1-5_IGKJ2 (Fragment)		A0A5C2GC74	A0A5C2GC74		IGL c311_light_IGKV1-5_IGKJ2 (Fragment)	A0A5C2GC74_HUMAN	1	2.00026e+06	3.75854e+06	1736485	2126289	2389872	3.77527e+06	2.29297e+06	2977179	2411844	4.02571e+06	672749	6.27734e+06	2.17115e+06	2.03362e+06	5.27363e+06	2.87693e+06	4542309	3.01167e+06	2921095	1.53148e+06	2.94032e+06	4257591	3498009	3.24553e+06	2.75782e+06	4294408	6454180	2.19415e+06	5.82122e+06	2.00536e+06	2.83672e+06	4495984	5.8714e+06	3.01395e+06	5301289	2.05339e+06	1579035	3.17626e+06		4.15098e+06	5827117
A0A5C2GCK5	IGH + IGL c478_heavy_IGHV3-21_IGHD6-19_IGHJ6 (Fragment)		A0A5C2GCK5	A0A5C2GCK5		IGH + IGL c478_heavy_IGHV3-21_IGHD6-19_IGHJ6 (Fragment)	A0A5C2GCK5_HUMAN	1	1.25399e+06	1.13231e+06	1.04007e+06	1.54432e+06	427427	2286060	171471	342702	1.66916e+06	724820	254828	658628	562258	1.16199e+06	336848	576823	144905	387452	182024	1.18787e+06	802298	566524	131362	2.70045e+06	1.04281e+06	222045	773832	221831	837037	101415	920402	304252	240549	607771	363461	177211	73772.5	475790	1.83712e+06	177366	552511
A0A5C2GCK8	IGL c323_light_IGLV7-43_IGLJ2 (Fragment)		A0A5C2GCK8	A0A5C2GCK8		IGL c323_light_IGLV7-43_IGLJ2 (Fragment)	A0A5C2GCK8_HUMAN	2	142004	133165	149667	133340	95707.4	129962	197726	161104	144868	168727	158971	80439.6	167357	86315.4	481189	135807	269443	118804	246609	237012	171911	174653	218569	215617	139245	167759	214348	58455.3	80112.5	105719	87323.5	142716	161957	290540	93697	104561	122582	158842	123426	87398.4	312703
A0A5C2GCS4	IGL c383_light_IGKV3D-20_IGKJ5 (Fragment)		A0A5C2GCS4	A0A5C2GCS4		IGL c383_light_IGKV3D-20_IGKJ5 (Fragment)	A0A5C2GCS4_HUMAN	3	10543201	16785344	17908354	14396858	16662634	27115314	16407510	23574328	14430611	24886432	11495505	17803496	13300748	10072401	10265271	19459394	8645559	14902969	17857650	18140812	1.62327e+07	16635344	22365628	19791186	14320246	14582325	23330038	12260184	16393384	9554092	14499738	24224302	25327256	14910505	10965300	13761866	12495509	22522246	9036770	8884421	8.21204e+06
A0A5C2GCS6	IGL c4133_light_IGKV1-33_IGKJ2 (Fragment)		A0A5C2GCS6;A0A5C2GGL8	A0A5C2GCS6;A0A5C2GGL8		IGL c4133_light_IGKV1-33_IGKJ2 (Fragment);IG c82_light_IGKV1-33_IGKJ3 (Fragment)	A0A5C2GCS6_HUMAN;A0A5C2GGL8_HUMAN	4	353941	732112	467542	333684	400316	430138	558869	484884	457532	335850	616378	569835	418247	667603	1176362	362140	529503	759106	439960	422189	525810	869956	525784	395149	220974	598103	612920	502826	775621	991296	403178	655886	587788	352406	528139	246575	463350	512640	1.90677e+06	246444	307017
A0A5C2GCT8	IGH + IGL c254_light_IGKV1-12_IGKJ1 (Fragment)		A0A5C2GCT8	A0A5C2GCT8		IGH + IGL c254_light_IGKV1-12_IGKJ1 (Fragment)	A0A5C2GCT8_HUMAN	2	56000.6	115042	38165.3	46726.2	10215.8	60154.3	70445.2	100440	77708.9	30361.8	17557.2	26697.9	18142	121749	74403.3	72638.5	33967.5	33002.9	41758.2	32216.8	53869.7	62838.3	50276.8	24018.2	47664.9	56653.9	112230	36601.1	30334.7	30407.8	27222.8	26033.6	56366.4	21052.3	64944.4	2338.62	31105.6	45648.2	75921.2		29900.4
A0A5C2GCV9	IGL c561_light_IGLV1-44_IGLJ3 (Fragment)		A0A5C2GCV9	A0A5C2GCV9		IGL c561_light_IGLV1-44_IGLJ3 (Fragment)	A0A5C2GCV9_HUMAN	3	730444	552684	313411	243386	312404	436941	246957	337927	251635	582162	517322	408053	434011	569740	600097	221916	798401	355334	470619	443321	441338	652260	554553	455567	403910	423486	626677	363315	295782	413940	324814	394186	473339	466753	303091	246630	226655	354687	533646	285476	232882
A0A5C2GD17	IGL c483_light_IGKV3D-20_IGKJ1 (Fragment)		A0A5C2GD17	A0A5C2GD17		IGL c483_light_IGKV3D-20_IGKJ1 (Fragment)	A0A5C2GD17_HUMAN	1	131536	302436	138853	363706	427430	195168	235121	121166	180675	176070	406348	268824	711791	457148	362932	343010	545257	442143	248134	350208	320398	291515	698452	264081	425791	367916	397624	291282	494172	316959	184343	295947	1.76449e+06	321185	209811	346399	403396	186710	142742	120759	127160
A0A5C2GD82	IGH + IGL c424_light_IGLV2-23_IGLJ2 (Fragment)		A0A5C2GD82	A0A5C2GD82		IGH + IGL c424_light_IGLV2-23_IGLJ2 (Fragment)	A0A5C2GD82_HUMAN	1	47019.6	45513.1	232161	210573	174990			76677.6	337659					178577		201299			218983	141456	169537	53846		109079	38489.6	332379	120254	35731.6	160672	200942	118927		425863					54715.1	26322.9	49765.3	55514.2
A0A5C2GDB6	IGH + IGL c464_light_IGKV3-15_IGKJ1 (Fragment)		A0A5C2GDB6	A0A5C2GDB6		IGH + IGL c464_light_IGKV3-15_IGKJ1 (Fragment)	A0A5C2GDB6_HUMAN	1	83403.4	73503.5	53137.3	80846.8		64834.6	59443.6	161536	104103	111406		151643	129723	213633	107108	100919	51959.6		237287	116342	111813	250953	165725	331041	308753	131253	195690	102628	116340	158025	220793	170689	124014	91510.7	60791.9	125401	197696	107648	156227	66909.7	32013.2
A0A5C2GDK6	IGH + IGL c45_light_IGLV1-44_IGLJ2 (Fragment)		A0A5C2GDK6	A0A5C2GDK6		IGH + IGL c45_light_IGLV1-44_IGLJ2 (Fragment)	A0A5C2GDK6_HUMAN	1	221281	282229	120496	99137.3	82332.5	101632	106450	131821	110840	206585	175345	151979	313729	122041	242115	165587	480775	103601	75160.9	99814.8	169648	215206	138715	145107	143672	87975.2	137068	161871	147873	136740	240907	128910	252646	181482	148138	136500	69320.3	74405.6	487352	87324.4	73879.2
A0A5C2GDL8	IG c572_heavy_IGHV3-13_IGHD1-26_IGHJ6 (Fragment)		A0A5C2GDL8	A0A5C2GDL8		IG c572_heavy_IGHV3-13_IGHD1-26_IGHJ6 (Fragment)	A0A5C2GDL8_HUMAN	3	218794	331350	224831	287225	185000	269839	334003	233348	401367	341676	251358	243465	229747	298188	383876	454367	255333	289776	243535	194640	283586	185099	214670	422884	231644	325671	435847	275276	453410	248581	213949	437197	370565	221921	223521	187039	254310	370986	212550	278611	143148
A0A5C2GDN1	IGH + IGL c107_heavy_IGHV3-74_IGHD7-27_IGHJ4 (Fragment)		A0A5C2GDN1	A0A5C2GDN1		IGH + IGL c107_heavy_IGHV3-74_IGHD7-27_IGHJ4 (Fragment)	A0A5C2GDN1_HUMAN	3	517815	497629	628048	330599	457865	672388	596135	270127	408094	551575	639906	712357	623817	588009	767466	383404	1.0014e+06	278600	171669	310897	520390	260272	487000	631053	671475	269885	492426	361301	724516	420830	599305	698621	552757	460209	249872	397147	293995	561862	280639	658926	552600
A0A5C2GDN3	IG c481_heavy_IGHV3-11_IGHD3-22_IGHJ4 (Fragment)		A0A5C2GDN3	A0A5C2GDN3		IG c481_heavy_IGHV3-11_IGHD3-22_IGHJ4 (Fragment)	A0A5C2GDN3_HUMAN	2	107007	167909	80350.8	62701.5	143034	174079	76861.8	329449	64081.1	206904	138438	168990	104543	236416	149997	113078	285604	135655	171122	115082	151565	68687.8	286524	65777.8	128198	229018	159376	198997	156374	142144	115071	219955	147511	143994	84309.8	29004.5	123741	199992	95214.3	68675.3	120855
A0A5C2GDT6	IGH + IGL c79_heavy_IGHV2-5_IGHD4-17_IGHJ2 (Fragment)		A0A5C2GDT6;A0A5C2GU29	A0A5C2GDT6;A0A5C2GU29		IGH + IGL c79_heavy_IGHV2-5_IGHD4-17_IGHJ2 (Fragment);IG c7_heavy_IGHV2-5_IGHD3-10_IGHJ4 (Fragment)	A0A5C2GDT6_HUMAN;A0A5C2GU29_HUMAN	1	109784	148570	104015	151823	20516.8	200371		105340	50758.5	299445		137228	83897	135189	15040.3	195682	133040	211117	164306	177594	135762	68794.2	107704	115456		151682		60982		134300		244931	121621	134337	72058	111921	100682	94748.9		102461
A0A5C2GDV0	IGH + IGL c280_light_IGKV1D-33_IGKJ4 (Fragment)		A0A5C2GDV0	A0A5C2GDV0		IGH + IGL c280_light_IGKV1D-33_IGKJ4 (Fragment)	A0A5C2GDV0_HUMAN	1	58751.4	123886	28692	52352.2	53508.3	100649	66195.9	49784.3	16998.7	59377.9	59365.4	89696.2	56141.4	91011.6	78980.5	65642.9	39276.5	50490.6	35441.1	34725.5	60548.4	180970	31498	71515.3	38884.1	80009.5	80036.8	32962.2	58347.7	54364.1	31298.1	90749	53870.4	18215.5	40849.7	14909.4	27311.5	52512.8	135913	44565.9	15799
A0A5C2GDW0	IGH + IGL c207_heavy_IGHV3-53_IGHD2-8_IGHJ2 (Fragment)		A0A5C2GDW0	A0A5C2GDW0		IGH + IGL c207_heavy_IGHV3-53_IGHD2-8_IGHJ2 (Fragment)	A0A5C2GDW0_HUMAN	2	107639	159218	146101	139095	170773	279908	80882.1	208116	71450.2	167496	192027	205506	142494	128609	121456	262444	180080	77960.7	120588	180615	157123	206765	152429	230706	214772	146515	46730.5	191430	179390	61729.3	138880	97393.2	240671	60634.9	142624	45840.3	238777	163177	419451	108803	272724
A0A5C2GDW6	IG c225_heavy_IGHV3-21_IGHD5-18_IGHJ5 (Fragment)		A0A5C2GDW6	A0A5C2GDW6		IG c225_heavy_IGHV3-21_IGHD5-18_IGHJ5 (Fragment)	A0A5C2GDW6_HUMAN	2	85558	257018	181252	98886.8	123398	278842	148113	180231	153517	236312	296445	196983	276872	157474	220241	235117	407685	83844.8	162086	70104.2	192499	183821	59500.3	129661	124101	132029	148795	268292	161704	279889	141803	196795	520669	428220	151549	387660	73761.4	77052.3	212988	209760	309516
A0A5C2GDX1	IGH + IGL c119_heavy_IGHV3-30_IGHD4-17_IGHJ4 (Fragment)		A0A5C2GDX1	A0A5C2GDX1		IGH + IGL c119_heavy_IGHV3-30_IGHD4-17_IGHJ4 (Fragment)	A0A5C2GDX1_HUMAN	3	866010	576974	498079	690469	810456	793932	412557	1.17648e+06	618654	607089	563872	658626	593252	662052	629069	615471	759584	603022	337220	1.33933e+06	690610	1.52294e+06	402563	753796	404922	959053	1.4015e+06	311015	602291	393716	523220	555957	709718	735280	1.48696e+06	740639	432082	677403	1026022	430386	479060
A0A5C2GDY6	IG c902_heavy_IGHV3-21_IGHD5-12_IGHJ5 (Fragment)		A0A5C2GDY6	A0A5C2GDY6		IG c902_heavy_IGHV3-21_IGHD5-12_IGHJ5 (Fragment)	A0A5C2GDY6_HUMAN	1		18727.8		3582.48	30320.9	38623	9832.75	137568	25880		16548.4	7273.88	21077.7	14894.5	17867.3	441537	1.2345e+06		12872.7		135407		6329.34	8559.62			7119.77	21231	33014.1				14715	15609.7		2493.68	114824	11175.5	41972.3		11881.3
A0A5C2GE26	IG c1327_heavy_IGHV3-21_IGHD3-3_IGHJ6 (Fragment)		A0A5C2GE26;A0A5C2GPJ8	A0A5C2GE26;A0A5C2GPJ8		IG c1327_heavy_IGHV3-21_IGHD3-3_IGHJ6 (Fragment);IG c1312_heavy_IGHV3-48_IGHD4-23_IGHJ6 (Fragment)	A0A5C2GE26_HUMAN;A0A5C2GPJ8_HUMAN	2	235791	164809	127030	141156	106322	154003	110272	129849	109896	160675	200405	62837	61464.5	139850	139303	108435	216474	148962	157975	203107	143931	142825	191010	145687	110967	95371.3	196685	134881	102817	125236	107630	108035	157071	104670	127103	73611.4	109361	64509.2	64825.8	80190.5	105691
A0A5C2GE41	IG c125_heavy_IGHV3-23_IGHD2-8_IGHJ4 (Fragment)		A0A5C2GE41	A0A5C2GE41		IG c125_heavy_IGHV3-23_IGHD2-8_IGHJ4 (Fragment)	A0A5C2GE41_HUMAN	1	447660	719011	239841	439377	294481	734804	265332	473819	451835	634230	499552	306347	773778	520064	693722	414823	86374.9	1.03834e+06	582471	1.11005e+06	536296	433224	303853	505354	866648	280489	745627	412747	430169	254182	344536	494717	556991	510906	573298	415712	318946	286142	40335.7	364606	360894
A0A5C2GE65	IG c1144_heavy_IGHV3-23_IGHD6-13_IGHJ3 (Fragment)		A0A5C2GE65;A0A5C2GJ38	A0A5C2GE65;A0A5C2GJ38		IG c1144_heavy_IGHV3-23_IGHD6-13_IGHJ3 (Fragment);IG c1085_heavy_IGHV3-23_IGHD6-19_IGHJ3 (Fragment)	A0A5C2GE65_HUMAN;A0A5C2GJ38_HUMAN	2	85289.9	132452	151479	39806.6		29420	82665.1	688873	69440.5	108457	165176	146520	133124	106613	192541	296375	149524	227087	171248	90698.6	161410	140084	42479.6	46859.4	1.17349e+06	95966.8	137049	46427.9	54094.4	92701.4	78153.3	102354	134921	74883.6	57092.3	60151.4	78895.2	44252.7	63109.5	55008.7	73325.7
A0A5C2GE97	IGH c331_heavy__IGHV3-74_IGHD3-9_IGHJ4 (Fragment)		A0A5C2GE97	A0A5C2GE97		IGH c331_heavy__IGHV3-74_IGHD3-9_IGHJ4 (Fragment)	A0A5C2GE97_HUMAN	1	13061.9	37217.4	38356.1	16081.7	63923.8	45129	129917	15456.4	28161.1	22446.1	27222.6	22059.1	26500	39500.2	28596.5	16293.9			108216	27001.1	39174.4	54658.4	33503.1	223897	43662.6	151668	97159.8	27175.7	59138.8		14343.6	19295.4	173763	15397.3	19459.5	21996.8	17604.7	33352.4	37604.4	22051.9	8278.11
A0A5C2GE98	IG c355_heavy_IGHV3-30_IGHD6-19_IGHJ4 (Fragment)		A0A5C2GE98	A0A5C2GE98		IG c355_heavy_IGHV3-30_IGHD6-19_IGHJ4 (Fragment)	A0A5C2GE98_HUMAN	2	5998.72	1.8533e+06	2.14671e+06	1962614	584773	877665	1.78262e+06	2.31141e+06	821091	2.27264e+06	657651			5921.79		617917	1.20292e+06	996234		138355	1.13986e+06		1.1497e+06	1.31629e+06	5562.09	750710	2139948	4314.48	2874.64	877804	106505		1.91106e+06	586923	85812.8	1.17727e+06	10562.2	1334243	79816.3		1.39728e+06
A0A5C2GE99	IG c1196_heavy_IGHV3-23_IGHD6-19_IGHJ4 (Fragment)		A0A5C2GE99	A0A5C2GE99		IG c1196_heavy_IGHV3-23_IGHD6-19_IGHJ4 (Fragment)	A0A5C2GE99_HUMAN	1	9797.79	81867.6	19182.3	29922.7	50640.5	49648.3	52230.7	46426.1	29397.5	12060.8	18206.5	69595.4	42285.4	37712.2	19416.6	14688		35381.9	8935.23	38716.1	35058.5	8429.85	9974.13	53973.7	16198.6	9936.23	86389.3	12873.7	29397.2	26680.9	3913.51	7082.85	21395.4	22913.4	26028.1	24754.3	17326.2	25149.1	36486	25730.9	32013.1
A0A5C2GEB7	IGH c361_heavy__IGHV4-39_IGHD5-24_IGHJ4 (Fragment)		A0A5C2GEB7;A0A5C2GRC8;A0A5C2GW85	A0A5C2GEB7;A0A5C2GRC8;A0A5C2GW85		IGH c361_heavy__IGHV4-39_IGHD5-24_IGHJ4 (Fragment);IG c439_heavy_IGHV4-39_IGHD6-19_IGHJ4 (Fragment);IG c867_heavy_IGHV4-39_IGHD3-3_IGHJ6 (Fragment)	A0A5C2GEB7_HUMAN;A0A5C2GRC8_HUMAN;A0A5C2GW85_HUMAN	1	3740.23	30758.9			16503.9	13981.7	12883.7	23076.2		4168.83	35161.7			13136.5	35224.5	27677.5	41066.8	2466.14	3485.53	9548.96	18192.1	14635.8	18927.7	14425.9		14405.9	92087.2	7214.62	13136.9	3542.52	3389.75			8121.37	6589.37	28206	5212.31		33923.9	13105.3
A0A5C2GEE0	IGH + IGL c417_heavy_IGHV4-39_IGHD3-22_IGHJ4 (Fragment)		A0A5C2GEE0	A0A5C2GEE0		IGH + IGL c417_heavy_IGHV4-39_IGHD3-22_IGHJ4 (Fragment)	A0A5C2GEE0_HUMAN	1		79892	78486.3		75749.7	177734		96233	60324.5	105853				79601.4		149794		56941.3	61078.4	100107	93482.9	98630.1	89032.6	102147		46725	62149.2	73124.1	129635	81027.9	49367.4	70803.4	96646.2	64503.7	70241.3	79644.7	60354.8	53293.4	74091.7	44337.3	28520.4
A0A5C2GEI8	IGH c441_heavy__IGHV3-72_IGHD3-22_IGHJ4 (Fragment)		A0A5C2GEI8	A0A5C2GEI8		IGH c441_heavy__IGHV3-72_IGHD3-22_IGHJ4 (Fragment)	A0A5C2GEI8_HUMAN	1	493898	989556	686159	370344	528033	489409	519216	448867	497049	735234	32064	44451.8	517898	558517	871758	165046	12411296	358762	369202	345687	1.07162e+06	391854	377411	302056	297087	443837	942750	513699	438373	455488	315252	501372	745260	432716	504494	353531	548218	512491	238348	291845	362173
A0A5C2GES7	IG c889_heavy_IGHV3-48_IGHD2-21_IGHJ3 (Fragment)		A0A5C2GES7	A0A5C2GES7		IG c889_heavy_IGHV3-48_IGHD2-21_IGHJ3 (Fragment)	A0A5C2GES7_HUMAN	2	394518	1.08506e+06	628198	304863	467253	664419	352542	482847	358652	589523	404873	266307	476842	493010	679033	196574	324889	347290	340950	423637	464064	436829	327159	493532	324663	498631	665935	537802	644286	385336	673626	724980	899777	560552	783426	485135	462620	414925	1.38175e+06	378334	491468
A0A5C2GEX4	IG c879_heavy_IGHV3-49_IGHD5-24_IGHJ6 (Fragment)		A0A5C2GEX4;A0A5C2GH76;A0A5C2GKF2	A0A5C2GEX4;A0A5C2GH76;A0A5C2GKF2		IG c879_heavy_IGHV3-49_IGHD5-24_IGHJ6 (Fragment);IG c233_heavy_IGHV3-49_IGHD3-22_IGHJ4 (Fragment);IG c1223_heavy_IGHV3-49_IGHD3-22_IGHJ4 (Fragment)	A0A5C2GEX4_HUMAN;A0A5C2GH76_HUMAN;A0A5C2GKF2_HUMAN	6	1.43608e+06	1.90167e+06	734945	889633	717632	1956271	1.66926e+06	1.79226e+06	424516	1.6905e+06	1.24522e+06	1.4356e+06	886036	1.1549e+06	1.78008e+06	669686	913430	1.03409e+06	1.44133e+06	932054	1.23526e+06	999011	1.84145e+06	848971	751095	1.25454e+06	2.40006e+06	1.62306e+06	1.3559e+06	2.9049e+06	996047	1.81686e+06	2.30198e+06	1246478	690921	641856	1283253	1.51555e+06	458900	1.10033e+06	1.03679e+06
A0A5C2GEX7	IG c378_heavy_IGHV3-11_IGHD4-17_IGHJ4 (Fragment)		A0A5C2GEX7	A0A5C2GEX7		IG c378_heavy_IGHV3-11_IGHD4-17_IGHJ4 (Fragment)	A0A5C2GEX7_HUMAN	1	88701.7	248194	85249.2	169576	87700.2	139702	83401.9	136274	86029	129829	108216	81562	119676	159654	142490	93691.4	311828	96834.1	76328.3	102142	127354	217728		81995.1			114250	122859	186141	118132	218309	101490	159585	348608	31660.6	72185.8	93774.3		66024.4	48763.3	128179
A0A5C2GEY1	IG c1230_heavy_IGHV3-53_IGHD5-18_IGHJ6 (Fragment)		A0A5C2GEY1	A0A5C2GEY1		IG c1230_heavy_IGHV3-53_IGHD5-18_IGHJ6 (Fragment)	A0A5C2GEY1_HUMAN	3	34045.6	55757.1	63590.1	86342.8	148427	59935.9	111049	37084.9	89285.5	62027.9	193919	36768.8	34918.9	88911.2	63463.2	42609.6	40789.6	70388.1	28200.6	57050.6	70228.3	27292.3	91114.8	29986.4	84006.5	41634.1	80943.8	119408	87033.2	143263	88790.7	112868	48596.2	69572.6	64195.3	63081.7	168894	69215.4	63699.3	41759.2	46716.9
A0A5C2GF12	IG c459_heavy_IGHV3-64_IGHD5-5_IGHJ6 (Fragment)		A0A5C2GF12	A0A5C2GF12		IG c459_heavy_IGHV3-64_IGHD5-5_IGHJ6 (Fragment)	A0A5C2GF12_HUMAN	2	1.53849e+06	250779	122033	324700	172472	327347	164246	222709	466542	274043		103664	204955	168406	214328	264529	328777	956700	323800	521196	365775	447168	240575	252184		99374.5	132689	98376.2		85197.4	47979.7	238969		1799701	139400			127354	336241	651718	957657
A0A5C2GF22	IG c1325_heavy_IGHV1-18_IGHD5-18_IGHJ4 (Fragment)		A0A5C2GF22;A0A5C2GLU7	A0A5C2GF22;A0A5C2GLU7		IG c1325_heavy_IGHV1-18_IGHD5-18_IGHJ4 (Fragment);IG c1290_heavy_IGHV1-18_IGHD2-8_IGHJ4 (Fragment)	A0A5C2GF22_HUMAN;A0A5C2GLU7_HUMAN	1	39199.5	169759	268064	290254	135113	589573	148990	357985	355923	565900	359972	230675	267784	297442	257898	434936	261867	557388	307496	467578	318190	516880	166585	460228	753012	226183	196771	298630	724113	326196	174325	500760	527530	421137	543735	294465	488284	109090	1.11678e+06	117246	161885
A0A5C2GF38	IG c403_heavy_IGHV3-74_IGHD4-23_IGHJ6 (Fragment)		A0A5C2GF38	A0A5C2GF38		IG c403_heavy_IGHV3-74_IGHD4-23_IGHJ6 (Fragment)	A0A5C2GF38_HUMAN	4	1.17627e+06	937151	2.06238e+06	921386	835485	1.41734e+06	733367	1.68308e+06	1.79992e+06	2099428	2.22366e+06	2.78691e+06	1.31787e+06	763054	1.18831e+06	1.52301e+06	1.87669e+06	1.57084e+06	1.8369e+06	2.34492e+06	1.5549e+06	1.87284e+06	2.09595e+06	3.27479e+06	2098397	1310415	3.12054e+06	1.35654e+06	1.05536e+06	1.60182e+06	955826	1.39961e+06	2262384	2.34476e+06	853619	2.04301e+06	1.90097e+06	1.625e+06	2.14034e+06	881225	1.40403e+06
A0A5C2GF46	IG c1011_heavy_IGHV3-7_IGHD3-3_IGHJ1 (Fragment)		A0A5C2GF46	A0A5C2GF46		IG c1011_heavy_IGHV3-7_IGHD3-3_IGHJ1 (Fragment)	A0A5C2GF46_HUMAN	1	12501.2	37980	40848.9		55881.5	20027.6	38137		18148.3	5943.44			35820.3	39257.7	50459.5	24615.3	11582.7	22455.8	13676	46062.4	29587.4		24775.2	13638.8	23979.1	9437.39	83696.2		49433.8	55894.1	20718.5	25844.2	113936	16041.9	33137.1	92015.4	22085		38128.3	22958.5	175453
A0A5C2GF48	IG c1070_heavy_IGHV3-74_IGHD2-15_IGHJ2 (Fragment)		A0A5C2GF48	A0A5C2GF48		IG c1070_heavy_IGHV3-74_IGHD2-15_IGHJ2 (Fragment)	A0A5C2GF48_HUMAN	1	157818	124855	114177	125105	99954.8	146182	174246	181710	76357	137743	170027	74307.1	88811.9	125427	196587	270033	152788	119696	78544.6	151490	138293	122420	157840	120613	95281.9	147870	168575	120340	175180	123542	106483	108189	224705	121994	131962	74624.9	103274	87512.6	95395.8	86910.9	92784.7
A0A5C2GF53	IGL c9_light_IGLV2-11_IGLJ1 (Fragment)		A0A5C2GF53;A0A5C2GII6;A0A5C2GQV4	A0A5C2GF53;A0A5C2GII6;A0A5C2GQV4		IGL c9_light_IGLV2-11_IGLJ1 (Fragment);IG c380_light_IGLV2-11_IGLJ2 (Fragment);IG c1279_light_IGLV2-11_IGLJ3 (Fragment)	A0A5C2GF53_HUMAN;A0A5C2GII6_HUMAN;A0A5C2GQV4_HUMAN	1	79283.1	350872	94592.6	107053	50540.2	93648.1	54857.2	157511	56723.3	172109	108185	63874.7	84674.5	159756	88666.3	52912.3	132599	38440.1	283181	121728	117560	44289.5	104019	115648	65684.3	147214	244221	27453.6	78176.6	117202	586701	632019	50795.2	1.35605e+06	94803.3	56226.6	47215.6	99761.3	124255	35851.3	87048.5
A0A5C2GF65	IG c111_heavy_IGHV3-21_IGHD4-11_IGHJ4 (Fragment)		A0A5C2GF65	A0A5C2GF65		IG c111_heavy_IGHV3-21_IGHD4-11_IGHJ4 (Fragment)	A0A5C2GF65_HUMAN	1	88953.9	102178	26899.5	35789.6	56048.5	81958.1	85760.9	60925.1	46386.2	93758.7	77476.2	31830.4	69456.8	282049	106407	41332.8	84510.1	50151.3	27654.1	74099.1	76181.3	30358	22591	76147	44664	60032.7	136250	83670.2	68262.6	56229.2	121075	101955	83470.9	168857	71967.7	89654.9	132891	52593.3	145860	76791.7	68729.4
A0A5C2GF74	IG c376_heavy_IGHV3-21_IGHD3-9_IGHJ4 (Fragment)		A0A5C2GF74	A0A5C2GF74		IG c376_heavy_IGHV3-21_IGHD3-9_IGHJ4 (Fragment)	A0A5C2GF74_HUMAN	1	202880	430820	258147	119973	94928.7	392016	217104	247230	185509	243633	250416	102209	288318	297326	214547	3791216	70398.5	65180.9	49659.9		395869	150349	206874	78732.9	119484	159851	168018	203709	240772	197568	171569	212402	320734	41012.4	209145	152039	239808	8299.93	103194	119129	150862
A0A5C2GF85	IG c316_heavy_IGHV3-9_IGHD3-3_IGHJ4 (Fragment)		A0A5C2GF85	A0A5C2GF85		IG c316_heavy_IGHV3-9_IGHD3-3_IGHJ4 (Fragment)	A0A5C2GF85_HUMAN	1	60094.9	39138.5	12251.9		25829.8	45739.1	4982.66	30582.1	6276.23	27322.1		13259.3	7257.91	10019.9	4132.62	3889.25	10414.1	86905.1	57478.5	4265.76	24991.1		12297.1	12405.3	4512.18	16377.1	29624.8	1359.19	4595.51	36041.9	2114.9	44089.9			21422.8		5396.29	6942.76	21546.6	12037.6
A0A5C2GFD8	IG c222_heavy_IGHV3-23_IGHD4-17_IGHJ3 (Fragment)		A0A5C2GFD8	A0A5C2GFD8		IG c222_heavy_IGHV3-23_IGHD4-17_IGHJ3 (Fragment)	A0A5C2GFD8_HUMAN	1	29361.2	49663.6	19239.3	12000.9	14797.5	24803	19759	44189.3	41366.5	31896	28812.5	18088.2	23921.9	32931.8	33593.4	24205.8	17313.1	42514	9968.59	28125.5	27327.6	74899.9	22990.8	18025.9	26302.3	16640.7	30155.7	23707.2	32457.3	28930.7	26068.5	17966.1	19507.2	81892.3	29505.8	44889.6	13691.3	24440.4	96638.9	32930.8	48635.1
A0A5C2GFE8	IG c282_heavy_IGHV3-23_IGHD3-22_IGHJ4 (Fragment)		A0A5C2GFE8	A0A5C2GFE8		IG c282_heavy_IGHV3-23_IGHD3-22_IGHJ4 (Fragment)	A0A5C2GFE8_HUMAN	1	59133.6	118487	88135.4	78314.1	101280	85684.4	37582.9	115093	90270.9	119581	85234.3	86676.3	117655	95834.7	76739.4	95729.1	159077	47898.6	61369.7	98955.5	90936.6	112070	113735	66920.7	100538	106764	255189	71171	102948		81952.2	113206	105773	125665	51274.6	81059.4	62268.6	74043.2	67869.4	53568.6	99627.2
A0A5C2GFF3	IG c1142_heavy_IGHV3-73_IGHD3-22_IGHJ4 (Fragment)		A0A5C2GFF3	A0A5C2GFF3		IG c1142_heavy_IGHV3-73_IGHD3-22_IGHJ4 (Fragment)	A0A5C2GFF3_HUMAN	3	3.47764e+06	8718497	398397	3.95492e+06	4493800	4.62133e+06	2282471	4.97307e+06	269287	278529	9087940	4.37438e+06	4789972	3.92747e+06	6288562	211340	151634	164679	2546183	1203236	3.31067e+06	2.60339e+06	3497752	243965	294814	2.80394e+06	3.76787e+06	4483730	5775834	196780	284665	2.71007e+06	6.54645e+06	541233	4.9799e+06	5.8109e+06	83239.5	2.70401e+06	316000	3.25437e+06	443573
A0A5C2GFF7	IG c500_heavy_IGHV3-23_IGHD6-19_IGHJ4 (Fragment)		A0A5C2GFF7	A0A5C2GFF7		IG c500_heavy_IGHV3-23_IGHD6-19_IGHJ4 (Fragment)	A0A5C2GFF7_HUMAN	2	65625.1	73685.3	104702	82654	86252.5	51708.9	447415	133610	10746.2	86586.8	99149.9	46739.1	55258.7	59124.1	98682.6	62868	105298	54798.5	73442.8	146642	97249.5	70406.2	70967.7	58920	128559	37846.8	61292.9	63383	97890	63685.6	69901.3	69968.6	155610	59861.9	400509	53272.2	58127	53517.5	73354	818262	56589.7
A0A5C2GFJ1	IG c965_heavy_IGHV4-34_IGHD4-23_IGHJ3 (Fragment)		A0A5C2GFJ1	A0A5C2GFJ1		IG c965_heavy_IGHV4-34_IGHD4-23_IGHJ3 (Fragment)	A0A5C2GFJ1_HUMAN	3	128007	209140	138608	156775	236191	442210	165269	210928	139373	172202	299381	264923	235721	293868	231814	136593	435787	296890	258163	248560	235020	411553	174335	321546	225027	381659	219340	357069	270054	240260	169538	294313	184730	280226	153001	148061	319695	154978	167350	115307	139504
A0A5C2GFK6	IGL c169_light_IGKV3-20_IGKJ2 (Fragment)		A0A5C2GFK6	A0A5C2GFK6		IGL c169_light_IGKV3-20_IGKJ2 (Fragment)	A0A5C2GFK6_HUMAN	2	91494.2	210769	167689	126236	131771	169565	172877	156040	130580	109077	146131	143567	121149	152267	149200	103098	772058	123144	85156	143147	170251	103202	79445.6	156379	254168	128409	165494	147846	280568	112455	76873.8	140099	196979	70595.4	177851	86709	88888.9	102944	143768	118574	92572.9
A0A5C2GFM4	IG c239_heavy_IGHV4-39_IGHD2-2_IGHJ4 (Fragment)		A0A5C2GFM4	A0A5C2GFM4		IG c239_heavy_IGHV4-39_IGHD2-2_IGHJ4 (Fragment)	A0A5C2GFM4_HUMAN	3	45583	80252.9		23214.9	48926.6	32265.1	22913.3	52119.4	45013.2	47550.1	88482.4	26325	138783	48546.6	81974.7	63449.7	65613.1		13168.5	71165.5	55297.1	101741	30598.8	5674.12	97906.9	79616.9	43588.9	22828.2	54715.5	77936.1	28969.2	73138.9	66282.5	111835	69755.3	75702.7	94526.8	57115.2	81270.3	54178.8	41412.4
A0A5C2GFM6	IG c387_heavy_IGHV3-30_IGHD5-18_IGHJ4 (Fragment)		A0A5C2GFM6	A0A5C2GFM6		IG c387_heavy_IGHV3-30_IGHD5-18_IGHJ4 (Fragment)	A0A5C2GFM6_HUMAN	1	32716	41111.6	99924.8	40005.5	53745.7	111854	44057.7	24358.7	30121.2	43849.3	77784.9	30129.7	36484.2	53069.8	76302.5	30619.3	63373.4	32525.1	35673.7	33414.6	49556.1	100141		64114.8	72019.9	37052.1	51617.9	50348.3	28150.3	54648.8	28814.8	41701.7	77118.5	62627.2	66712.3	36171.6	40617.3	39998.4	34427.3	27103.2	47262.7
A0A5C2GFP5	IG c274_heavy_IGHV1-18_IGHD2-2_IGHJ4 (Fragment)		A0A5C2GFP5	A0A5C2GFP5		IG c274_heavy_IGHV1-18_IGHD2-2_IGHJ4 (Fragment)	A0A5C2GFP5_HUMAN	2	15797.5	35900.7	20468.1	9598.1	14062.5	40928.6	9196.9	12453.3	11265.4	7270.85	19555.1	14702	9453.26	11491.7	17668.2	15776.1	11624.6	9766.88	19605	15212.3	16089.9	16286	16934.3	12952.9	13165.6	10862	35626.1	22619.9	12841.7	15083.8	7471.73	13958.8	9165.02	10585.6	6569.22	5037.01	12292.9	4812.91	11314.7
A0A5C2GFQ6	IG c672_heavy_IGHV3-15_IGHD6-6_IGHJ4 (Fragment)		A0A5C2GFQ6	A0A5C2GFQ6		IG c672_heavy_IGHV3-15_IGHD6-6_IGHJ4 (Fragment)	A0A5C2GFQ6_HUMAN	2	91167.1	223373	244339	157105	85916.5	119442	174392	87613.8	181282	121926	103554	146293	140384	120048	139727	283165	211002	107615	78237.3	152488	148453	156575	133525	158897	243119	99424.4	82196	155884	88671.5	135202	150709	148115	222012	209696	158608	98415.7	70207.3	70694.5	57986.2	171823	141585
A0A5C2GFU1	IG c675_heavy_IGHV3-15_IGHD5-24_IGHJ3 (Fragment)		A0A5C2GFU1	A0A5C2GFU1		IG c675_heavy_IGHV3-15_IGHD5-24_IGHJ3 (Fragment)	A0A5C2GFU1_HUMAN	1		331233	70706.1		83045.8	25443.2	11033.5			99403.8	132633		69530.1	68256.5	23466.6	25425.4	71451.7	48442.4	50796.6	46696.8	77171	95618.6		129962							28861.9	47010.4	78932.9	128558	58070.7	38699.1	34943.4	11701.6	101260	78001.8	29924.7
A0A5C2GFV6	IG c1073_heavy_IGHV3-15_IGHD3-22_IGHJ5 (Fragment)		A0A5C2GFV6	A0A5C2GFV6		IG c1073_heavy_IGHV3-15_IGHD3-22_IGHJ5 (Fragment)	A0A5C2GFV6_HUMAN	1	79178.8	87823.1	78507.7	139958	97308	177484	95545.4	113673	71333.6	95631.1	162056	172390	107887	118411	136679	100205	30924.9				109706			74870.5	108243	71801.7	121103	147060	68724.1	151979	101260	206769	227327	204951	130333	66324.8	130803	104202	172481	34162.5	114590
A0A5C2GFX1	IG c914_heavy_IGHV3-21_IGHD6-13_IGHJ4 (Fragment)		A0A5C2GFX1	A0A5C2GFX1		IG c914_heavy_IGHV3-21_IGHD6-13_IGHJ4 (Fragment)	A0A5C2GFX1_HUMAN	1	69539.8	184897	303608	156092	98474.2	288711	47620	100190	109313	194013	123652	92980	87855.6	120581	275004	2.79027e+06	526619	124686	210365	110100	300729	138438	50277.5	234627	44378.4	155191	137539	95328.6	63421.9	82482.7	66077.8	141984	87950.1	100986	104666	40363.1	60639.1	51353.6	27476.8	130347	49088.8
A0A5C2GFX2	IG c193_heavy_IGHV4-39_IGHD3-10_IGHJ4 (Fragment)		A0A5C2GFX2	A0A5C2GFX2		IG c193_heavy_IGHV4-39_IGHD3-10_IGHJ4 (Fragment)	A0A5C2GFX2_HUMAN	1	223232	85467.9	46237.3	130565	117667	255724	132239	170244	212802	172476	378158	137136	202276	188289	230875	95070.2	426204	245996	128285	89500.9	183422	256605	139919	99643.8	426358	129943	214270	155457	167474	168814	167313	425254	69546.4	184608	50761.8	193462	163569	153645	60618.5	48732.2	37737
A0A5C2GG01	IGL c329_light_IGKV1-5_IGKJ5 (Fragment)		A0A5C2GG01	A0A5C2GG01		IGL c329_light_IGKV1-5_IGKJ5 (Fragment)	A0A5C2GG01_HUMAN	1	25053.6	38236.1	17465.6	16221.6	55323.1		29430.4	43759.3	24815.3	94783	72192.6	29341.3	173859	134067	31705.4		8886.03	42770.6			52369.4		28138.6	42005	63529.5	33098.5	46883.4		185323	22062.7	15192.7	197357	36208.8	151449	37430.8	61822.2	36779.4	48047.2			22576.5
A0A5C2GG23	IG c630_heavy_IGHV4-39_IGHD6-19_IGHJ4 (Fragment)		A0A5C2GG23	A0A5C2GG23		IG c630_heavy_IGHV4-39_IGHD6-19_IGHJ4 (Fragment)	A0A5C2GG23_HUMAN	4	39733.5	93866.7	49197.8	26068.5	47027.8	82844.7	25833.2	29648.2	47958.1	32681.2	76709.5	138888	57385.3	110351	54887.1	212513	49023.4	67263.9	82268.5	93642.7	70889.6	76491.8	57219.1	115989	4488.79		34978.7	58184	52606.1		84073.7	123639	89561.8	72482.3	32692.9	46659.2	70546.5	104415	54537.8	27485.2
A0A5C2GG28	IG c524_heavy_IGHV3-48_IGHD2-15_IGHJ6 (Fragment)		A0A5C2GG28;A0A5C2GH67	A0A5C2GG28;A0A5C2GH67		IG c524_heavy_IGHV3-48_IGHD2-15_IGHJ6 (Fragment);IG c950_heavy_IGHV3-48_IGHD3-3_IGHJ4 (Fragment)	A0A5C2GG28_HUMAN;A0A5C2GH67_HUMAN	1	932206	1.20261e+06	811489	704653	486027	1.04363e+06	598787	703313	633300	1.09798e+06	794454	959042	721883	1.08524e+06	1.46338e+06	504316	1.40185e+06	3.20035e+06	1.18035e+06	1288332	1.04066e+06	1.66909e+06	1.97741e+06	880887	1.08984e+06	1.41062e+06	977891	902498	692746	754756	720951	1.0318e+06	1.535e+06	1.11491e+06	1667492	505220	869754	665380	1.68257e+06	460196	996056
A0A5C2GG29	IGL c369_light_IGLV1-51_IGLJ3 (Fragment)		A0A5C2GG29	A0A5C2GG29		IGL c369_light_IGLV1-51_IGLJ3 (Fragment)	A0A5C2GG29_HUMAN	2	88223.3	7805.4	6101.7	66308.7		54069.9	24375.4	5895.2		47884.1	64573.6	6229.32	32570.1	24198.8	43189.3	263449	48159.3	6871.03	12201.1	201652	55764.2	47669	38864.3		19092.7	57488.9	23294.8	275836	7378.94	18757.3	17166.7	20866	41175.2	9508.98	14250.6	11322.9	15970.3	7092.36	27429.8	10576.6	29617.9
A0A5C2GG46	IGL c389_light_IGKV1D-39_IGKJ1 (Fragment)		A0A5C2GG46	A0A5C2GG46		IGL c389_light_IGKV1D-39_IGKJ1 (Fragment)	A0A5C2GG46_HUMAN	1	37496.6	101881	34154.2	82992	101032	231591	107090	118540	125069	99299.9	98574.5	90987.6	68899.1	155362	141173	71388.2	29204.6	31535.3	10365.7	32083.3	88436	134615	16021.5	32656.3	42853.8	74253.2	59713.6	67013.4	159688	55434.6	17561.1	131461	102511	50754	11781.4	41951.1	87939.1	72857.3	17633.4	55018.1	16834.9
A0A5C2GGA1	IGH + IGL c201_light_IGLV2-11_IGLJ2 (Fragment)		A0A5C2GGA1	A0A5C2GGA1		IGH + IGL c201_light_IGLV2-11_IGLJ2 (Fragment)	A0A5C2GGA1_HUMAN	3	152907	325043	327241	1135121	179089	723331	144237	234663	262362	311122	1.42478e+06	305270	146871	220768	144236	464185	499643	207576	1.43682e+06	393232	451925	239988	1.88798e+06	1.21605e+06	362177	607248	603501	491243	297380	1197258	218747	124654	212038	358989	195972	336199	207872	361794	541352	379610	583146
A0A5C2GGG9	IG c256_heavy_IGHV3-33_IGHD3-9_IGHJ6 (Fragment)		A0A5C2GGG9	A0A5C2GGG9		IG c256_heavy_IGHV3-33_IGHD3-9_IGHJ6 (Fragment)	A0A5C2GGG9_HUMAN	3	4939073	6690520	2.01593e+06	2.16762e+06	3.74022e+06	2.32108e+06	1.34719e+06	1.65996e+06	4381296	2.43723e+06	4.66272e+06	5853335	3578792	2.1346e+06	4.81213e+06	2.06229e+06	3.06826e+06	1.6453e+06	2005951	2783462	3.21535e+06	2.02186e+06	2.63557e+06	3.85335e+06	4628364	2.59788e+06	4379138	2.32815e+06	2.82604e+06	2.12148e+06	2.42207e+06	3.44535e+06	4.10051e+06	4.18576e+06	4948324	2.93744e+06	1.68425e+06	2.63097e+06	3.07638e+06	3.92216e+06	4353985
A0A5C2GGH5	IG c1305_heavy_IGHV3-23_IGHD3-9_IGHJ4 (Fragment)		A0A5C2GGH5	A0A5C2GGH5		IG c1305_heavy_IGHV3-23_IGHD3-9_IGHJ4 (Fragment)	A0A5C2GGH5_HUMAN	1	158021	296724	875304	173358	226040	253279	211802	211833	167794	218927	225728	217836	118780	183997	284887	213937	414356	203251	264256	247607	258386	219300	202710	201819	123994	243132	309779	168214	196080	183570	148669	259239	290959	195199	578267	132926	207403	231668	187827	187020	263384
A0A5C2GGM0	IG c55_heavy_IGHV3-48_IGHD3-10_IGHJ3 (Fragment)		A0A5C2GGM0	A0A5C2GGM0		IG c55_heavy_IGHV3-48_IGHD3-10_IGHJ3 (Fragment)	A0A5C2GGM0_HUMAN	5	127697	154633	166911	116658	237513	179468	80574	185368	207007	198504	181345	175123	91494.5	199353	178126	76992.9	221549	226208	187985	229930	171122	170588	184723	104952	130419	177419	108185	109002	93373.7	437567	100599	128264	158727	100697	182563	78475.8	121599	93710.9	524178	121650	129728
A0A5C2GGS8	IG c894_heavy_IGHV3-30_IGHD3-3_IGHJ6 (Fragment)		A0A5C2GGS8	A0A5C2GGS8		IG c894_heavy_IGHV3-30_IGHD3-3_IGHJ6 (Fragment)	A0A5C2GGS8_HUMAN	1	274258	278629	198485	231697	244276	402250	264228	214519	296646	340645	946612	210701	177202	278856	204555	289823	123995	179068	413839	137978	285413	160499	226520	212754	162276	170066	189006	153635	122445	50560.5	74106.9	156129	780415	270121	451845	156162	90211.5	204093	241975	98105.2	111489
A0A5C2GGS9	IG c79_heavy_IGHV3-23_IGHD5-24_IGHJ5 (Fragment)		A0A5C2GGS9	A0A5C2GGS9		IG c79_heavy_IGHV3-23_IGHD5-24_IGHJ5 (Fragment)	A0A5C2GGS9_HUMAN	1	43225.4	25508.4		20080	90600.9		67588.4	102981		96215.5		39253.7	60940.3	36351.2	6753.6	10095.7		44986.9	20913.8	40176.6	47044.7	50621	68821.3	23112	54423.8		45036.5	29442	64665.6		45662.9	52580.9	21669.2	35156.4	21336.8	18773.5	42695.1		77671.2	30850.5	44524.4
A0A5C2GGV7	IG c648_heavy_IGHV6-1_IGHD6-6_IGHJ6 (Fragment)		A0A5C2GGV7;A0A5C2GJ07	A0A5C2GGV7;A0A5C2GJ07		IG c648_heavy_IGHV6-1_IGHD6-6_IGHJ6 (Fragment);IG c525_heavy_IGHV6-1_IGHD4-23_IGHJ6 (Fragment)	A0A5C2GGV7_HUMAN;A0A5C2GJ07_HUMAN	1	269805	291767	369088	272374	346196	355463		68246.5	337679	188006	660663		289087		392670	60417	695172		40447.1	121451	297408	396554	80961.5		247836	463232	390195		42013.9	231649	31671.2				87654.8				82471	218449	411441
A0A5C2GGW2	IG c515_heavy_IGHV3-23_IGHD4-17_IGHJ3 (Fragment)		A0A5C2GGW2	A0A5C2GGW2		IG c515_heavy_IGHV3-23_IGHD4-17_IGHJ3 (Fragment)	A0A5C2GGW2_HUMAN	3	1.7995e+06	1.17424e+06	1.22949e+06	148931	1.61852e+06	905079	540364	139674	597644	927395	245708	402400	100331	640675	736790	446562	63129.3	68471.9	794142	160196	636962	740025	258935	703852	94570.9	933594	1.42535e+06	1.33108e+06	156036	141766	101248	1995216	1.87404e+06	111003	1.2281e+06	1.45001e+06	40782.7	1.13258e+06	337937	182495	184913
A0A5C2GH40	IG c658_heavy_IGHV3-66_IGHD6-6_IGHJ2 (Fragment)		A0A5C2GH40	A0A5C2GH40		IG c658_heavy_IGHV3-66_IGHD6-6_IGHJ2 (Fragment)	A0A5C2GH40_HUMAN	1	173777	123465	86866.8	27585.4					25282.2	70517	65092.4	30168.6	146263	50242.1	128553	742344		132806	47434.6	89553.9	129330	71671.3	26947.7	40734.6	82370.9	20999.5	46148.8	25457.1	6511.8	2839.38			191975	19833.9		36401.8	3593.23	32565.1		6629.12	7733.88
A0A5C2GH46	IG c421_heavy_IGHV3-48_IGHD1-26_IGHJ4 (Fragment)		A0A5C2GH46	A0A5C2GH46		IG c421_heavy_IGHV3-48_IGHD1-26_IGHJ4 (Fragment)	A0A5C2GH46_HUMAN	1	457112	981752	652169	380957	500290	171389	178129	443215	139166	745915	444882	97490.3	515406	540603	854772	38864.2	70860.5	121429	85230.7	164601	379212	393193	356990	181550	256387	469048	930836	509630	444388	71668.2	316796	501016	749044	443416	484818	16700.6	129359	508428	7.32211e+06	298144	112088
A0A5C2GH52	IGH + IGL c65_heavy_IGHV5-51_IGHD5-24_IGHJ5 (Fragment)		A0A5C2GH52	A0A5C2GH52		IGH + IGL c65_heavy_IGHV5-51_IGHD5-24_IGHJ5 (Fragment)	A0A5C2GH52_HUMAN	7	1.28359e+06	1193419	1.11061e+06	1174158	1.00138e+06	2.10152e+06	907601	2.27562e+06	2.02419e+06	1.76342e+06	2.47492e+06	1.54308e+06	1028160	1.12785e+06	1.83859e+06	1.5455e+06	2.55868e+06	1.47088e+06	1.25527e+06	2.31515e+06	1.59968e+06	3.39971e+06	1.40261e+06	2.75818e+06	2.60629e+06	1.53808e+06	1.78042e+06	1.70575e+06	2.45326e+06	1.55825e+06	1.36295e+06	2.17345e+06	2.52125e+06	2.61216e+06	2.87765e+06	1.59907e+06	1.20875e+06	1.18454e+06	3.37916e+06	798997	1.36121e+06
A0A5C2GH60	IG c544_heavy_IGHV3-7_IGHD3-3_IGHJ3 (Fragment)		A0A5C2GH60	A0A5C2GH60		IG c544_heavy_IGHV3-7_IGHD3-3_IGHJ3 (Fragment)	A0A5C2GH60_HUMAN	2	285984	344683	639953	240752	333632	250654	351914	285521	98729.4	345923	450923	328870	382310	319274	348408	135820	539382	209878	211914	165091	313481	168384	370661	284589	166740	393567	449145	266240	137342	232720	161267	288230	331717	397690	168473	142942	226580	262738	73836.4	132927	171439
A0A5C2GH64	IG c1150_light_IGLV3-25_IGLJ3 (Fragment)		A0A5C2GH64	A0A5C2GH64		IG c1150_light_IGLV3-25_IGLJ3 (Fragment)	A0A5C2GH64_HUMAN	2	621521	1311876	787811	10494	1.26629e+06	1.2979e+06	709159	35225.9	1.1012e+06	1.51774e+06	2594783	1.58559e+06	629019	852268	73364.4	272778	7512.09	2.08864e+06	949902	1.00604e+06	935957	417856	900030	2.3043e+06	24170	970385	947762	768335	8420.03	40257.6	14201.2	2.25682e+06	605870	801780	612187	839847	1.05278e+06	29673.2	798365	419629
A0A5C2GH70	IG c941_heavy_IGHV3-7_IGHD3-3_IGHJ6 (Fragment)		A0A5C2GH70	A0A5C2GH70		IG c941_heavy_IGHV3-7_IGHD3-3_IGHJ6 (Fragment)	A0A5C2GH70_HUMAN	1	75481.6	106530	318775	105204	46937.6	156221	131188	81695.9	55071.6	91208.3	31119.9	71793.2	79542	97122.5	100337	101084	156020	62083.9	117262	64981.4	102483	73812.1	56062.6	63399.6	66737.5	63139.3	91369.8	111193	63187.6	99273.3	57917.1	101498	83877.6	223941	45897.4	68480.8	108973	109862	57921.4	80398.5	119730
A0A5C2GH77	IG c1282_light_IGKV1-5_IGKJ2 (Fragment)		A0A5C2GH77	A0A5C2GH77		IG c1282_light_IGKV1-5_IGKJ2 (Fragment)	A0A5C2GH77_HUMAN	2	135331	177911	48114.5	407130	81122.7	216909	183525	190971	173991	86593.5	337744	703993	161354	87328.4	181432	230073	131325	488561	166099	79324	213442	143926	79321.3	81880.8	108293	106384	216640	114352	88840.4	108459	124754	167487	82742	329162	150657	16043.7	55973.5	227525	55498.9	185517	288756
A0A5C2GH85	IG c412_light_IGLV3-19_IGLJ2 (Fragment)		A0A5C2GH85;A0A5C2GLB1	A0A5C2GH85;A0A5C2GLB1		IG c412_light_IGLV3-19_IGLJ2 (Fragment);IG c642_light_IGLV3-19_IGLJ2 (Fragment)	A0A5C2GH85_HUMAN;A0A5C2GLB1_HUMAN	6	324489	565476	451287	397653	375212	1.1839e+06	392388	1.21353e+06	461890	1172462	799303	509947	453670	780396	703779	113566	1.22786e+06	774820	763218	283439	647414	1.22201e+06	411580	1.29062e+06	264366	250143	640858	991391	861822	803160	288412	268564	165886	207477	390819	1.21389e+06	123829	554851	92018.9	308066	219860
A0A5C2GH93	IG c1022_light_IGLV1-44_IGLJ2 (Fragment)		A0A5C2GH93	A0A5C2GH93		IG c1022_light_IGLV1-44_IGLJ2 (Fragment)	A0A5C2GH93_HUMAN	1	178584	83983.2	187596	167101		43040.4	226821	106031		112977			101617	60438		77220.7	69087.8	185662	67266.7	33812.3	113416	47710.4		38297		126381	180269	82649.3	230880	154371	204630	216922	154883	213887	407239	94272.6	46496	138768	411682	85925	111167
A0A5C2GHA2	IG c1208_heavy_IGHV3-30_IGHD3-3_IGHJ3 (Fragment)		A0A5C2GHA2	A0A5C2GHA2		IG c1208_heavy_IGHV3-30_IGHD3-3_IGHJ3 (Fragment)	A0A5C2GHA2_HUMAN	4	151937	101655	88781.8	102172	104581	169462	119340	186565	119992	216529	89661.3			139751	51856	86617.4	369108	210164	473125	165396	163705	447168	128581	110672	25143.2	97813.4	143719	98376.2			25047.2	159592	27927	1799701	48676.2				24204	55358.7
A0A5C2GHB1	IG c172_heavy_IGHV3-33_IGHD6-6_IGHJ4 (Fragment)		A0A5C2GHB1	A0A5C2GHB1		IG c172_heavy_IGHV3-33_IGHD6-6_IGHJ4 (Fragment)	A0A5C2GHB1_HUMAN	6	1345769	1.11451e+06	459173	2.00787e+06	1.42117e+06	1.65393e+06	670405	1.43675e+06	1.41042e+06	1.71898e+06	1.24076e+06	1.60378e+06	724444	819896	698473	1.10623e+06	1.83028e+06	1.08871e+06	1.17882e+06	1.5282e+06	1.25293e+06	2.3943e+06	1.03573e+06	1.98756e+06	950522	1.61875e+06	1.67957e+06	343994	1.00912e+06	772190	675076	931889	880095	1.22338e+06	256652	383001	913107	751518	162444	161621	698279
A0A5C2GHB7	IG c677_heavy_IGHV3-9_IGHD6-13_IGHJ4 (Fragment)		A0A5C2GHB7	A0A5C2GHB7		IG c677_heavy_IGHV3-9_IGHD6-13_IGHJ4 (Fragment)	A0A5C2GHB7_HUMAN	1	18877	52317.6	11841.6	11461.1	7411.48	154825	41801.8			29420.7	22154.8	23454.3	19097.9	20276.3	26328.6	20958	30233.3	20210.1	30872	6494.56	30446.4	39610.5	31719.8			27573.8	24763.4	8400.13	17663.1	10389.6	12067.6	37566.8	51751.7	83216.5	7599.09		5730.58	16334.7	13673.7	34457.8	39116.2
A0A5C2GHD1	IG c462_light_IGKV1D-39_IGKJ2 (Fragment)		A0A5C2GHD1;A0A5C2GSV7	A0A5C2GHD1;A0A5C2GSV7		IG c462_light_IGKV1D-39_IGKJ2 (Fragment);IG c407_light_IGKV1-9_IGKJ4 (Fragment)	A0A5C2GHD1_HUMAN;A0A5C2GSV7_HUMAN	1	72153.8	207648	83668.2	62362.4	89136.7	170167	63604.1	120867	79547.5	50713.8	57586.5	108844	92428.3	145642	133649	41273.9	45799.1	61538.3	53405.5	118520	92927.7	204538	158364	75237.7	64499.8	53452.3	91799.6	62828	64585.9	53986.2	42651.4	65327	65943.1	45693.9	37201.1	26941.5	47554.7	56035.3	31779.4	28755.5	36892.2
A0A5C2GHD2	IGH + IGL c145_heavy_IGHV3-15_IGHD3-10_IGHJ4 (Fragment)		A0A5C2GHD2	A0A5C2GHD2		IGH + IGL c145_heavy_IGHV3-15_IGHD3-10_IGHJ4 (Fragment)	A0A5C2GHD2_HUMAN	1	79915.3	2678503	1.44708e+06	79843.5	1.3771e+06	118629	683354	88924.9	1857563	96643	111419	53226.7	97341.9	93019.9	151444	50282.9	62106.1	46746.5	39800.8	58977.5	463596	40381.4	48588	1.10912e+06	91267.8	867188	54910	1.39329e+06	1804794	613420	50367.2	814495	87055.4	1490216	39201.6	33626.7	912920	43348.9	1.92866e+06	60755.8	103331
A0A5C2GHF4	IG c486_light_IGKV3-20_IGKJ2 (Fragment)		A0A5C2GHF4	A0A5C2GHF4		IG c486_light_IGKV3-20_IGKJ2 (Fragment)	A0A5C2GHF4_HUMAN	2	193359	295103	328326	276803	241016	420769	212548	364126	348987	340761	348887	529658	384030	432061	276404	321250	338645	306313	217510	721004	344878	676590	295436	526974	544400	362993	731459	344316	229893	212569	199196	446424	420462	229081	512152	266341	379231	342202	392897	81164.6	57111.4
A0A5C2GHI6	IG c437_heavy_IGHV3-74_IGHD5-24_IGHJ6 (Fragment)		A0A5C2GHI6	A0A5C2GHI6		IG c437_heavy_IGHV3-74_IGHD5-24_IGHJ6 (Fragment)	A0A5C2GHI6_HUMAN	2	952753	282424	2.06431e+06	922654	889488	1.40481e+06	1.06735e+06	1.03794e+06	1.11732e+06	1.08932e+06	978590	551817	1.21852e+06	573814	760360	158092	194653	884770	84914.1	120370	817713	1.06256e+06	835815	1.06365e+06	889626	1.01919e+06	1.64088e+06	425910	1.09859e+06	428972	312256	1.33844e+06	286810	470498	99980.1	654135	203009	225985	298106	340781	408976
A0A5C2GHK7	IG c383_heavy_IGHV5-51_IGHD3-3_IGHJ6 (Fragment)		A0A5C2GHK7;A0A5C2GRU3;A0A5C2GW05	A0A5C2GHK7;A0A5C2GRU3;A0A5C2GW05		IG c383_heavy_IGHV5-51_IGHD3-3_IGHJ6 (Fragment);IG c1938_heavy_IGHV5-51_IGHD3-16_IGHJ4 (Fragment);IG c757_heavy_IGHV5-51_IGHD5-24_IGHJ3 (Fragment)	A0A5C2GHK7_HUMAN;A0A5C2GRU3_HUMAN;A0A5C2GW05_HUMAN	1		86015.6	25109	49246.2	59335.4	251772	47612.4	162543	94233	115246	110223	91757.3	54438	31131.5	34643	61123.1	83336	82745.4	37170.1	55697.5	80704.1	95646.4	48438.8	90916.4	72391.6	38244.5	59879.7	43337.9	60483.1	12290.2	33434.8	98125.3	73960.4	63897.5		50361.7	48305.7	50535.4		16595.2	25085.1
A0A5C2GHL8	IG c603_heavy_IGHV5-51_IGHD2-15_IGHJ4 (Fragment)		A0A5C2GHL8	A0A5C2GHL8		IG c603_heavy_IGHV5-51_IGHD2-15_IGHJ4 (Fragment)	A0A5C2GHL8_HUMAN	1		27026.8	37034.1	10419	9082.26	8385.66	4505.9	14224	8882.11	45992.2	14095.1	45959.6	10475.9	8312.26	38146.6			12821.2	208585	25059.1	31118	38758.1	21949.4	41957	24320.9	21149.3	10604.7	42202	57326.6	58107.6	38711.8	72928.8	36274.6	59347	40751.3	16808.6	51341.1	10358.7	49750.5	13797.1	8028.5
A0A5C2GHN8	IG c1189_heavy_IGHV4-34_IGHD3-10_IGHJ5 (Fragment)		A0A5C2GHN8;A0A5C2GHV8	A0A5C2GHN8;A0A5C2GHV8		IG c1189_heavy_IGHV4-34_IGHD3-10_IGHJ5 (Fragment);IG c962_heavy_IGHV4-34_IGHD3-10_IGHJ5 (Fragment)	A0A5C2GHN8_HUMAN;A0A5C2GHV8_HUMAN	1	477803	527125	376147	416358	445917	818724	411956	659547	253493	419117	850488	626121	705893	615072	549443	413296	472201	760046	487154	525648	540577	792479	1.35401e+06	1703345	601553	534228	630954	659031	391472	473743	326216	679632	467741	631410	362230	319115	719872	566967	266133	394223	779720
A0A5C2GHU3	IG c708_heavy_IGHV4-34_IGHD3-9_IGHJ4 (Fragment)		A0A5C2GHU3	A0A5C2GHU3		IG c708_heavy_IGHV4-34_IGHD3-9_IGHJ4 (Fragment)	A0A5C2GHU3_HUMAN	3	11087.8	297420	337262	155856	365014	456224	89335.8	381303	134639	79234.5	450741	259498	68938	180448	58622.1	330633	357288	118430	21394.7	257039	220520	353026	235830	477773	144958	102303	172330	165365	273303	363130	241112	22346.3	364002	293891	54882.6	189012	438554	249801	178928	6315.76	27037.5
A0A5C2GHU6	IG c48_light_IGKV4-1_IGKJ1 (Fragment)		A0A5C2GHU6	A0A5C2GHU6		IG c48_light_IGKV4-1_IGKJ1 (Fragment)	A0A5C2GHU6_HUMAN	2	63851	58249.6	41540.5	27080.2	23675.8	49583.9	38751.2	22829.4	33672.4	70887.9	99518.2	66720	57092.4	126831	100817	110013	164591	32956.3	21711.1	35855.8	62311.4	24274.7	15566.9	60885.1	73649.8	35365.4	72610.3	43346.3	47687.2	37535.9	37162.3	59855.8	71320.8	35139.7	69880.9	45991.3	104254	61995.6	110311	29335.7	6910.62
A0A5C2GHW5	IG c466_light_IGKV2-30_IGKJ2 (Fragment)		A0A5C2GHW5	A0A5C2GHW5		IG c466_light_IGKV2-30_IGKJ2 (Fragment)	A0A5C2GHW5_HUMAN	4	157033	128159	35925.1	55211.7	26646.5	48075.5	70877.9	109893	63617.8	20624.9	92399.2	152588	93739.1	64570.4	74860.9	62520.3	41321.3	53475.2	57217.2	150892	77982.4	125435	107820	52278.8	71834.8	118300	161087	141825	94200.8	14531.3	120461	43960.3	24734.4	107479	59277	87010.9	91961.8	113255	25385.3	64350.8	85631.6
A0A5C2GHY4	IG c1233_heavy_IGHV3-7_IGHD2-8_IGHJ4 (Fragment)		A0A5C2GHY4	A0A5C2GHY4		IG c1233_heavy_IGHV3-7_IGHD2-8_IGHJ4 (Fragment)	A0A5C2GHY4_HUMAN	2	26472	13176.6		25633.5	23176.7	64383.7			21985.7	16438.4			37411.8	37443.8	24581.7	12799.4	29445.5	32305.1	31895.5	30339.7	28499.3		14566.8	17076.1		22027.8		31723.6	58897.4	40481.5	32729.2		38955.9	47661.7	71070.4	46045	42018.6	38950.1	30858.3	23205.8	41636.2
A0A5C2GI16	IGH + IGL c395_heavy_IGHV3-15_IGHD4-17_IGHJ4 (Fragment)		A0A5C2GI16	A0A5C2GI16		IGH + IGL c395_heavy_IGHV3-15_IGHD4-17_IGHJ4 (Fragment)	A0A5C2GI16_HUMAN	2	203346	426937	256485	119477	97026.7	389767	215769	250634	185470	241776	241154	103190	149251	169021	123831	143688	174515	206986	100305	141728	197018	191456	203907	171569	137728	157490	169340	201407	130112	195536	166187	121751	177599	214325	198406	149007	234394	132112	277633	115031	85157.1
A0A5C2GI26	IG c576_light_IGLV1-47_IGLJ3 (Fragment)		A0A5C2GI26	A0A5C2GI26		IG c576_light_IGLV1-47_IGLJ3 (Fragment)	A0A5C2GI26_HUMAN	2	487484	1.07208e+06		1.58119e+06	1.0312e+06	3.13327e+06	392079	1119828	1.88402e+06	1.8724e+06	1834195	2.63095e+06	1.6271e+06	471164	782856	339452	437067	638900	989288	2.29003e+06	1.2955e+06	1.27613e+06	1.40484e+06	2.09873e+06	907852	873724	662806	554009	774991	1.11422e+06		1422398	1.01776e+06	2419169	389774	2.88792e+06	945721	917435	938973	256210	2.12683e+06
A0A5C2GIH6	IG c1031_heavy_IGHV5-51_IGHD4-17_IGHJ4 (Fragment)		A0A5C2GIH6	A0A5C2GIH6		IG c1031_heavy_IGHV5-51_IGHD4-17_IGHJ4 (Fragment)	A0A5C2GIH6_HUMAN	1		41984.8	60725.4	97201.2	23495.2	201426	45306.1	95422.2	62269.6	55681.7	101798	45640.8	77063.9	67744.8	97410.9	92072.7	116113	84601.4	46460.7	140558	81735.6	192185	50867.1	227558	112775	54136.2		69191.1	81305.7	108845		127454	130269	69913.1	45245.8	54711.8	53005.2	51466.7	70202.8	36517.3	34619.8
A0A5C2GII5	IG c1254_heavy_IGHV5-51_IGHD3-22_IGHJ4 (Fragment)		A0A5C2GII5	A0A5C2GII5		IG c1254_heavy_IGHV5-51_IGHD3-22_IGHJ4 (Fragment)	A0A5C2GII5_HUMAN	1	50981.2	18170.8	27980.9	40891	16829.6	29384.3	22543.3	52541.3	27932.4	51019	43027	115404	14152.8	19161.9	45529.4	29847.6	78505.4	18977.8	11870.4	92515.9	40363.3	170967	17437.7	52847.8	74913.1	23572.8	36885.7	27829	15091.3	19878.8	17065.6	30295.8	46059.1	67109.1	41910.9	32349.5	46263.4	19283.7	106095		18282.5
A0A5C2GIJ5	IG c638_heavy_IGHV4-39_IGHD6-6_IGHJ4 (Fragment)		A0A5C2GIJ5	A0A5C2GIJ5		IG c638_heavy_IGHV4-39_IGHD6-6_IGHJ4 (Fragment)	A0A5C2GIJ5_HUMAN	1	88729.1	123418	70111.7	71041.2	58125.5	59013.3	104692	201744	50509.5	56229.9	144098	52903	89115.2	116037	140958	117958	43133.5	89861.4	101470	88927	93403.7	144065	146977	194808	130937	59143	155089	84328	94231.6	87834.8	62163.6	124147	53422.9	64546	140400	114848	113116	90967.6	124293	73581.8	46812.6
A0A5C2GIQ7	IG c885_light_IGLV1-47_IGLJ3 (Fragment)		A0A5C2GIQ7	A0A5C2GIQ7		IG c885_light_IGLV1-47_IGLJ3 (Fragment)	A0A5C2GIQ7_HUMAN	1	281192	186646	120496	98380.5	88483.6	136108	79093.9	133658	110835	113306	70267.5	153391	313033	120291	243224	165218	215724	30491.8	38316.4	99071.8	139861	217538	140039	56718.6	142390	88230	138319	160992	148511	137619	242035	70559.5	253419	182727	146896	135001	69148.4	146306	88628.9	38323.6	154677
A0A5C2GIT4	IG c17_heavy_IGHV5-51_IGHD5-12_IGHJ6 (Fragment)		A0A5C2GIT4	A0A5C2GIT4		IG c17_heavy_IGHV5-51_IGHD5-12_IGHJ6 (Fragment)	A0A5C2GIT4_HUMAN	4	186903	47405.5	72206.6	40838.9	39163.9	83151.9	37537.4	61678.3	61204.4	59722.9	227216	38450.4	63010.6	60749.8	75357.1	721812	2.32123e+06	59102.5	32790.4	75742.5	218264	97341.4	47402	103662	71207.4	75216.2	96676	91339.5	75439.6	64173.5	72856.4	105982	103776	126306	156230	86503.6	97172.5	48932.7	165227	40719.4	47613.9
A0A5C2GIV9	IG c1007_heavy_IGHV3-21_IGHD2-2_IGHJ6 (Fragment)		A0A5C2GIV9	A0A5C2GIV9		IG c1007_heavy_IGHV3-21_IGHD2-2_IGHJ6 (Fragment)	A0A5C2GIV9_HUMAN	2	246414	314410	180993	287303	135703	274456	137150	195314	216866	145331	264310	379652	339953	313275	265494	198316	280203	215114	299381	216082	245286	131273	84864.9	349977	217108	153825	174804	219029	166403	121186	219492	233041	395903	397974	187738	291717	214632	137207	241220	164097	231437
A0A5C2GJ20	IG c400_light_IGLV3-21_IGLJ2 (Fragment)		A0A5C2GJ20	A0A5C2GJ20		IG c400_light_IGLV3-21_IGLJ2 (Fragment)	A0A5C2GJ20_HUMAN	1	7423.34	2694.21	6860.01	5526.3	1026.24	2664.57	1885.78	6414.41	6216.96	8579.45	4603.04	11453.7	2581.97	3809.23	9210.16	3685.61	2486.83	4583.69		12827.2	5501.72	1964.45	2342.15	4279.33		3854.14	6355.15	2827.8	12779.8	11752.6	3904.5	10023.9	3507.32	10289.8	24535.9	3538.38	3713.12	14818.6	11239.2	2202.07	1148.84
A0A5C2GJ22	IG c699_heavy_IGHV3-23_IGHD3-10_IGHJ4 (Fragment)		A0A5C2GJ22	A0A5C2GJ22		IG c699_heavy_IGHV3-23_IGHD3-10_IGHJ4 (Fragment)	A0A5C2GJ22_HUMAN	1	192623	672536	273727	321815	315949	403220	242539	385989	262650	262481	292767	245647	521618	361631	546962	258652	132603	279733	129410	1.04771e+06	357513	243904	201686	253200	310739	398923	341363	259341	421090	188377	835634	302777	582623	455959	420172	525348	501632	280020	780482	348721	248429
A0A5C2GJ23	IG c428_light_IGKV2-30_IGKJ2 (Fragment)		A0A5C2GJ23	A0A5C2GJ23		IG c428_light_IGKV2-30_IGKJ2 (Fragment)	A0A5C2GJ23_HUMAN	1	232996	138305	25669.5	62021.6	168144	137641	76896.9	134964	114526	54890.4	102176	261557	181876	126019	236766	212197	142855	130238	113204	130667	139181	83459.4	231066	214008	140725	130784	190090	329918	118437	93802.4	194863	210748	77881.3	220114	150362	66939	82709.1	130068	78347.6	119126	128134
A0A5C2GJ35	IG c883_light_IGKV1-16_IGKJ4 (Fragment)		A0A5C2GJ35	A0A5C2GJ35		IG c883_light_IGKV1-16_IGKJ4 (Fragment)	A0A5C2GJ35_HUMAN	3	63689.9	136826	43612.9	39195.4	71126.4	104291	58184.6	90229.7	72930.9	82283.2	78616.4	105548	77206.4	99184.9	122903	61670.4	41985.8	59703.2	52942.1	95225.6	77867.8	137629	60074.6	90617.5	84266.5	70411.1	60768.9	74374.1	73393.3	43034	47197.4	41542	74787.7	54810.1	52626.4	34104.1	31693.9	66718.7	48420.9	88277.1	47224.8
A0A5C2GJ89	IG c995_light_IGKV3-11_IGKJ4 (Fragment)		A0A5C2GJ89;A0A5C2GY32	A0A5C2GJ89;A0A5C2GY32		IG c995_light_IGKV3-11_IGKJ4 (Fragment);IG c630_light_IGKV3-11_IGKJ2 (Fragment)	A0A5C2GJ89_HUMAN;A0A5C2GY32_HUMAN	1	41677.8	71703.4	70797.7	46966.5	61216.4	42369.2	80525.3	53557.8	24587.4	114123	43862.7	61471.4	42219.9	63809.1	88559.9	41834.9	41708	34445.5	40298.7	89059	57739.7	44207.1	29815.3	51395.5	71352	103094	50985.2	31684.7	52271	32209	39228.4	50734.6	52786	38893	19851.9	44629.7	62589	33261.9	85781.5	17750.9	23966.6
A0A5C2GJA2	IG c484_light_IGLV3-9_IGLJ3 (Fragment)		A0A5C2GJA2	A0A5C2GJA2		IG c484_light_IGLV3-9_IGLJ3 (Fragment)	A0A5C2GJA2_HUMAN	1	40136.7	14458.4	14715	11603.3	14535	21814	14157.1	60600.2	12729.2	40989.6	19823	39980.3	16914.3	20469.5	14317.2	30345.4	25792.4	11213.6	11541.5	35683.7	23591	18220.2	11683.9	35589.7	34033.8	20382.3	33289.8	12365.5	49383.7	11378.6	23995.3	27995.5	23999.9	132486	61091.7	19432.7	42096.5	30786.9	50248.4	8329.87	13017.6
A0A5C2GJA4	IG c294_light_IGKV1-5_IGKJ3 (Fragment)		A0A5C2GJA4	A0A5C2GJA4		IG c294_light_IGKV1-5_IGKJ3 (Fragment)	A0A5C2GJA4_HUMAN	2	52097	136589	108973	65915.3	106021	116434	138682	38219.4	48817.9	35381.3	68178.4	68140.1	83857	135390	88376.6	59736.1	133434	38074.6	47667.7	75438.8	82271.2	85754.6	52514.2	99826.5	127053	65370.2	92999.1	51861.8	105447	59900.2	50653.4	33572.3	97168.6	31132.6	100853	30029.6	60318.2	62782	209674	21740.8	39176.8
A0A5C2GJB9	IG c564_heavy_IGHV3-15_IGHD1-1_IGHJ5 (Fragment)		A0A5C2GJB9	A0A5C2GJB9		IG c564_heavy_IGHV3-15_IGHD1-1_IGHJ5 (Fragment)	A0A5C2GJB9_HUMAN	1	203346	426937	254184	119477	181904	389767	215769	250634	185470	241776	241154	102336	288375	296923	212644	191261	249259	206986	175692	57643.4	224577	244599	203907	294436	267268	156431	169340	201407	130112	341174	166187	218189	318980	214325	198406	149007	234394	132112	277633	106858	136586
A0A5C2GJD3	IG c1198_heavy_IGHV3-30_IGHD1-7_IGHJ6 (Fragment)		A0A5C2GJD3	A0A5C2GJD3		IG c1198_heavy_IGHV3-30_IGHD1-7_IGHJ6 (Fragment)	A0A5C2GJD3_HUMAN	2	77679	71661.8	146375	50636.8	57480.8	79793	36654.3	43018.7	73690.6	80287.6	71896.1	93027.4	108968	107858	70182.7	78958.9	49377.5	36703.8	43546.9	74033.4	72591.5	59524.3	61485.4	53923.5	44460.3	115056	134559	47207.9	72540.4	43527.7	52059.4	67204.9	76782.9	52647.1	59480.9	38856.6	57839	58488	37968.7	60046.8	64330
A0A5C2GJG1	IG c213_heavy_IGHV3-21_IGHD3-3_IGHJ4 (Fragment)		A0A5C2GJG1	A0A5C2GJG1		IG c213_heavy_IGHV3-21_IGHD3-3_IGHJ4 (Fragment)	A0A5C2GJG1_HUMAN	3	6.07046e+06	7.71327e+06	7375116	4353085	6202376	5402148	3.7469e+06	4968434	4.19223e+06	1.87471e+06	5394512	5.39897e+06	4323468	4981568	6469929	925310	8571667	5.0887e+06	4880911	1.59036e+06	4.97621e+06	4984687	5551890	1.46253e+06	3967202	5684008	2.4652e+06	5955790	4608157	4922567	3.75196e+06	5687038	8474888	3.13209e+06	5543729	3226137	2.21686e+06	6416188	5154579	3645235	6473875
A0A5C2GJK7	IG c545_heavy_IGHV3-48_IGHD2-8_IGHJ3 (Fragment)		A0A5C2GJK7	A0A5C2GJK7		IG c545_heavy_IGHV3-48_IGHD2-8_IGHJ3 (Fragment)	A0A5C2GJK7_HUMAN	1	107959	149930	98540.6	74805.2	110348	156381	289009	97740.9	49984	75522.5	89039.1	55794.7	72769.1	90442	106479	57033.2	101392	82766.2	83569.4	157052	105328	86848.4	94548.8	132330	53377.8	128759	95512.5	45045.5	83526.8	122422	111849	102488	108539	69440.7	70327.3	65202	133581	73983.5	79530	57376.8	60950.2
A0A5C2GJM6	IG c650_light_IGKV4-1_IGKJ1 (Fragment)		A0A5C2GJM6	A0A5C2GJM6		IG c650_light_IGKV4-1_IGKJ1 (Fragment)	A0A5C2GJM6_HUMAN	1	14754	31666.6	18121.9	26217.7	23358.1	41108.8	14574.6	31747.9	26695.5	27637.6	63988.4	80607.8	18771.9	22821.3	28524.8	26462.6	38832.2	19721.9	22379.4	14394	29619.4	33488.7	36432.5	32663.9	25529.2	54956.5	34616.4	28591.3	39703.8	28694.2	27217.6	29709.4	27898.3	28970.1		13336.3	16230.4	36679.8	12170	19135.3	26293.5
A0A5C2GJP0	IG c791_light_IGKV1-27_IGKJ1 (Fragment)		A0A5C2GJP0	A0A5C2GJP0		IG c791_light_IGKV1-27_IGKJ1 (Fragment)	A0A5C2GJP0_HUMAN	1	49415.9	245147	63841.9	27223.8	89181.6	106581	55320	213267	17853.3	70584.2	5794.03	56116.1	47222.1	189759	89420.7	65159.5	28536.3	30173.1	59571.6	109907	81003.7	109136	148594	69415.7	249315	62873.3	69405.1		53771.9	25254.5	92837.6	26048.6	30591	24135.6	30057.5		11276.1	16616.7	82022.5		66284
A0A5C2GJQ5	IG c477_light_IGLV1-40_IGLJ3 (Fragment)		A0A5C2GJQ5	A0A5C2GJQ5		IG c477_light_IGLV1-40_IGLJ3 (Fragment)	A0A5C2GJQ5_HUMAN	3	720142	282221	210371	127259	155517	482026	227483	274445	220634	240867	356106	284932	278245	281752	470858	128383	503049	658092	489919	376614	338446	301726	281874	293001	60716.8	381068	617596	126290	288737	169212	245953	300721	338055	458247	526361	173253	49636.6	321881	570494	236205	136408
A0A5C2GJS0	IG c647_light_IGKV3-11_IGKJ4 (Fragment)		A0A5C2GJS0	A0A5C2GJS0		IG c647_light_IGKV3-11_IGKJ4 (Fragment)	A0A5C2GJS0_HUMAN	8	6.58909e+06	8169403	4953899	4.64183e+06	6745021	5.90419e+06	3.30785e+06	6.3529e+06	4350581	4.87658e+06	4865770	4617566	6636544	5.44134e+06	11272101	3105392	6192575	7.24919e+06	4.03451e+06	2.47538e+06	5.58909e+06	5022615	4400367	5.50676e+06	6037166	6.10199e+06	11129303	3.81925e+06	5405776	5.82032e+06	4.80848e+06	5.8303e+06	5.69815e+06	7515288	4.21633e+06	3.73391e+06	3184887	4.3594e+06	5089721	3.82252e+06	3.79239e+06
A0A5C2GJS5	IG c1285_heavy_IGHV3-23_IGHD3-3_IGHJ4 (Fragment)		A0A5C2GJS5	A0A5C2GJS5		IG c1285_heavy_IGHV3-23_IGHD3-3_IGHJ4 (Fragment)	A0A5C2GJS5_HUMAN	1	162702	259919	195377	205924	563385	290126	8.2177e+06	136745	270275	324197	675087	333869	413982	164472	872914	28627.1	28890.3	163578	98154.4	193990	679996	102560	23634.2	106639	253506	287651	107310	357414	270560	520794	223814	430837	376387	433714	424147	182913	352993	269292	135283	279950	445563
A0A5C2GK71	IG c846_heavy_IGHV3-33_IGHD3-22_IGHJ4 (Fragment)		A0A5C2GK71	A0A5C2GK71		IG c846_heavy_IGHV3-33_IGHD3-22_IGHJ4 (Fragment)	A0A5C2GK71_HUMAN	1	42993.4	85925.3	48951.8	27671.5	39423.1	64497.9	68333.3	63998.4	12648.1	34441.2	54053.7	26699.9	54114.5	41567	64166.9	54848.6	26317.7	35273.6	22120.6	70810	46942.8	23367.2	30633.8	29901.4	73315.1	32362.7	69792.4	30665.2	38561.5	35042	39388.7	40750.3	67951	48427.5	25729.6	35158.2	42484.8	14812.4	23460	50119.7	20150.7
A0A5C2GK74	IG c1338_light_IGLV1-51_IGLJ3 (Fragment)		A0A5C2GK74	A0A5C2GK74		IG c1338_light_IGLV1-51_IGLJ3 (Fragment)	A0A5C2GK74_HUMAN	3	187711	85434	260765	79488.1	60720.4	77633.1	142203	99073.3	106786	124139	143907	75024.9	103413	161228	148115	160145	325061	89259	176377	135401	137094	863144	260382	155634	108277	153453	403534	216695	102621	63776.1	62790.7	96086.7	85132.8	105062	103556	138134	23669.9	207080	89505.6	64266.2	88018.5
A0A5C2GK76	IG c1217_light_IGKV4-1_IGKJ2 (Fragment)		A0A5C2GK76;A0A5C2GQK3	A0A5C2GK76;A0A5C2GQK3		IG c1217_light_IGKV4-1_IGKJ2 (Fragment);IG c304_light_IGKV4-1_IGKJ2 (Fragment)	A0A5C2GK76_HUMAN;A0A5C2GQK3_HUMAN	2	217520	184210	125969	62579.2	50862.3	62454.6	83369.7	115112	67911.6	99811.3	194943	103235	117631	161088	402129	168942	207089	55412.2	103292	308680	144612	76262	213376	251148	230664	249892	348590	287896	212031	166637	203184	154287	64885.5	64718.9	89092.4	122527	259728	231761	100643	167071	132743
A0A5C2GKA9	IG c293_heavy_IGHV3-48_IGHD2-2_IGHJ4 (Fragment)		A0A5C2GKA9	A0A5C2GKA9		IG c293_heavy_IGHV3-48_IGHD2-2_IGHJ4 (Fragment)	A0A5C2GKA9_HUMAN	2	133270	107178	75082	212169	157282	68235.5	195656	269509	220545	90063.4	34323.3	100975	74901.1	177157	198461	154118	155475	155402	178978	76951.3	141787	83000.3	107997	119288	94153.5	68446.2	252026	97013.4	158160	96375	170929	360017	349452	57399.8	132225	147350	334571	359698	132055	196314	152371
A0A5C2GKB5	IG c928_light_IGKV3-20_IGKJ1 (Fragment)		A0A5C2GKB5	A0A5C2GKB5		IG c928_light_IGKV3-20_IGKJ1 (Fragment)	A0A5C2GKB5_HUMAN	2	843371	412262	602673	535353	756394	652948	663162	576761	668776	79249.3	3.71891e+06	24626678	7.1306e+06	3.99797e+06	5.96898e+06	22353944	558616	20452462	344112	14850464	5.48968e+06	12110734	2.22487e+06	959032	10149378	18501820	13780783	4695985	597948	7.87619e+06	569912	1.49762e+06	5636522	1.73646e+06	417336	630206	1.75547e+06	1.2626e+06	469266	782134	442333
A0A5C2GKC7	IG c817_heavy_IGHV3-48_IGHD3-3_IGHJ4 (Fragment)		A0A5C2GKC7	A0A5C2GKC7		IG c817_heavy_IGHV3-48_IGHD3-3_IGHJ4 (Fragment)	A0A5C2GKC7_HUMAN	4	255003	453902	331034	194277	260652	381482	2284039	355670	212300	307685	242095	345258	246895	471965	479741	287039	523190	370258	374305	225427	430111	189350	205868	304034	243571	389029	338686	179164	219386	211956	239733	379141	223478	260550	193950	218262	280549	217968	300987	195364	251240
A0A5C2GKD2	IGH + IGL c487_light_IGKV1-12_IGKJ3 (Fragment)		A0A5C2GKD2	A0A5C2GKD2		IGH + IGL c487_light_IGKV1-12_IGKJ3 (Fragment)	A0A5C2GKD2_HUMAN	1	17613.7	49577.1	13151.8	14248	37729.1	48544	22183.5	19417.2		7316.53	12391	22235.6	24785.2	68983.3	33213.7	14745.7			7181.1		25832.3	40719.1			19610.2	25418.2	49381	23147.6	49588.9	36918.5	30656.3	20841.3	27315.5	22683			34271.3		67601.3
A0A5C2GKF1	IG c2_heavy_IGHV4-34_IGHD4-23_IGHJ4 (Fragment)		A0A5C2GKF1	A0A5C2GKF1		IG c2_heavy_IGHV4-34_IGHD4-23_IGHJ4 (Fragment)	A0A5C2GKF1_HUMAN	1		46017.6	16907.4		15323	30382	2006.71	6859.51	4242.27		18749.8			1523.73	959.544	12003.8	4066.17	7052.03		13265.6	12811.4		9943.78	25777.2	4366.69			2441.72	3786.36	4256.21	7139.27			48509.4	13930.9	8827.41	9724.81		11303.6		6900.02
A0A5C2GKF3	IG c761_light_IGLV2-14_IGLJ3 (Fragment)		A0A5C2GKF3	A0A5C2GKF3		IG c761_light_IGLV2-14_IGLJ3 (Fragment)	A0A5C2GKF3_HUMAN	2	44866.9	35108.5	27134.9	59345	29844.3	56020.6	24605.8	30711.7	52913.1	51985.8	115149	110264	53990.4	114575	114321	65328.7	76616.5	26695.3	99533.1	28487.2	60874.8	47500.1	115206	90666.8	81963.4	39943.6	96922.4	40941	47257.5	100128	29052	38194.8	40664.3	77000.2	102811	38706.3	44865.1	30182.1	88802.6	48851.7	80502.6
A0A5C2GKH6	IG c1226_heavy_IGHV3-53_IGHD5-12_IGHJ4 (Fragment)		A0A5C2GKH6	A0A5C2GKH6		IG c1226_heavy_IGHV3-53_IGHD5-12_IGHJ4 (Fragment)	A0A5C2GKH6_HUMAN	1	1.27142e+06	1.23679e+06	1.34707e+06	1537484	379312	2211902	242336	322808	1.62442e+06	737659	320167	686774	719481	1.15468e+06	430206	85949.5	133183	4.17333e+06	153574	5.18168e+06	1.19751e+06	630892	187550	2.76081e+06	1.15446e+06	253450	806097	5263579	823043	2536524	948082	3.14872e+06	8179782	598401	6.60474e+06	193125	158684	3264065	2.64625e+06	124433	505086
A0A5C2GKJ7	IG c881_light_IGLV2-11_IGLJ3 (Fragment)		A0A5C2GKJ7	A0A5C2GKJ7		IG c881_light_IGLV2-11_IGLJ3 (Fragment)	A0A5C2GKJ7_HUMAN	2	235596	266935	237112	161163	130557	268969	8252112	244734	186686	291474	303980	172651	206254	204330	191996	150997	342201	206737	214002	214614	624155	476292	192203	276744	509141	324378	367926	116857	221780	129669	217732	255333	242904	273889	124633	166042	187493	113453	237761	182658	224542
A0A5C2GKL4	IG c1658_heavy_IGHV3-7_IGHD2-2_IGHJ6 (Fragment)		A0A5C2GKL4	A0A5C2GKL4		IG c1658_heavy_IGHV3-7_IGHD2-2_IGHJ6 (Fragment)	A0A5C2GKL4_HUMAN	9	1.3119e+06	1.97854e+06	2.84981e+06	2.22289e+06	1.56546e+06	2.18274e+06	2.01039e+06	2556573	2.12417e+06	2565138	1869079	3.24313e+06	1.33565e+06	2.60209e+06	1.49434e+06	3157110	3647891	3144973	1.96866e+06	2.17428e+06	2.30024e+06	3.75599e+06	2.97434e+06	1535739	2.11581e+06	2863141	3.53435e+06	1.24266e+06	2183129	1.84229e+06	1.608e+06	2.4422e+06	2.7322e+06	3.29599e+06	1.81424e+06	1160553	1.79882e+06	3.21014e+06	1.55383e+06	1.39932e+06	2.71188e+06
A0A5C2GKN1	IG c280_light_IGKV3-20_IGKJ2 (Fragment)		A0A5C2GKN1	A0A5C2GKN1		IG c280_light_IGKV3-20_IGKJ2 (Fragment)	A0A5C2GKN1_HUMAN	2	35352	99243.8	80128.8	171999	36312.9	152280	91179.1	111578	110345	93453.5	146841	77586.3	230343	189911	159211	86493.5	189946	132150	52750.7	75801.3	116145	122075	120701	139838	13140.8	259706	229916	267086	186890	185683	174975	148164	124127	26418.8	56525.4	77278	107862	9742.93	45114.5	99120.9	211216
A0A5C2GKP8	IGH + IGL c617_light_IGKV1-33_IGKJ4 (Fragment)		A0A5C2GKP8	A0A5C2GKP8		IGH + IGL c617_light_IGKV1-33_IGKJ4 (Fragment)	A0A5C2GKP8_HUMAN	1	75502.2	77177.4	35296.3	89892.1	73445.5	100121	104648	112819	40525.6	50599.8	60346	20448.1	60002.3	86684.4	117708	41647.1	69167.2	55681.5	51277.1	45568.4	68427.9	62296.7	50153.6	71136	39649.8	82988.6	37092.2	76187.4	141178	47903.2	53178.8	80542.5	107628	38992.4	67234.5	20335.3	77706.6	79874	152967	32788.1	20605.2
A0A5C2GKP9	IG c350_light_IGKV2D-29_IGKJ4 (Fragment)		A0A5C2GKP9	A0A5C2GKP9		IG c350_light_IGKV2D-29_IGKJ4 (Fragment)	A0A5C2GKP9_HUMAN	5	57058.4	54440.5	43327.7	20625.7	34849.8		26891.6	48153.4	26108.2	47354.3	71160.6	37362.6	116509	42659.3	33669.1	59501	29986.4	130665	55455	40539.5	51385.1	48869.5	54668.3		19614.7	34867.7	33893.5	21165.4	30709.7		20643.6	71589.8	8656.27	131687	123408	26206.3	21711.8	28932.9		22908.2	47202
A0A5C2GKR5	IG c577_heavy_IGHV3-9_IGHD3-16_IGHJ4 (Fragment)		A0A5C2GKR5	A0A5C2GKR5		IG c577_heavy_IGHV3-9_IGHD3-16_IGHJ4 (Fragment)	A0A5C2GKR5_HUMAN	2	136077	201918	54357	57066.1	84418.3	76205.3	68610.6	62604.5		66673.6	94139.7	80354.9	70274.6	91121.7	190923	75712.8	2.42079e+06	56095.2	42366.7	32000.6	208511	54675	102829	17172.7	52046	67087.2	118366	35354.4	41889.6	259784	73630.9	103394	104432	73633	155445	26290.7	90450.9	48688	22952	49693.3	26388.4
A0A5C2GKT3	IG c912_light_IGKV4-1_IGKJ5 (Fragment)		A0A5C2GKT3	A0A5C2GKT3		IG c912_light_IGKV4-1_IGKJ5 (Fragment)	A0A5C2GKT3_HUMAN	1	42459.8	63933.7	41883.3	54212.3	43665.9	97713.6		35962.7		10032.6		14062	13617.8	69361		22537.4	30261	38637.2	25260.5	26030.7	39352	56585.4	18615.9	28660.5	23506.1	16797.3	159382	41895.4	59752.2		91203.8	40623.6	36138.8	37029.2	109939	19991.8			21666.8	18455.6	60087
A0A5C2GKU4	IG c741_light_IGKV3-20_IGKJ2 (Fragment)		A0A5C2GKU4	A0A5C2GKU4		IG c741_light_IGKV3-20_IGKJ2 (Fragment)	A0A5C2GKU4_HUMAN	1	8902.01	19644.2	64447.3	14374.2	53394.1		33109.4			26799.2			8093.8	14559.8		18021.1	33587.2				26812	19931.4	44628.5	20793	19832.7	4659.52	19681.3	18447.7	6351.74	4508.91	11922.3	6758.25	3024.69		19072					35944.6	7958.45
A0A5C2GKW6	IG c195_heavy_IGHV3-33_IGHD3-22_IGHJ6 (Fragment)		A0A5C2GKW6	A0A5C2GKW6		IG c195_heavy_IGHV3-33_IGHD3-22_IGHJ6 (Fragment)	A0A5C2GKW6_HUMAN	1	158002	257447	147075	160580	219998	105955	137830	82797	92787.8	132992	73747.7	151472	155390	149573	165263	100356	165439	102242	121381	187986	143416	90032	103945	128003	178367	77891.2	159725	147909	110272	101023	77498.6	108460	187322	96622.6	84071.9	63035.5	92950.7	94905.1	177854	140778	152878
A0A5C2GL40	IG c242_heavy_IGHV3-48_IGHD3-10_IGHJ6 (Fragment)		A0A5C2GL40	A0A5C2GL40		IG c242_heavy_IGHV3-48_IGHD3-10_IGHJ6 (Fragment)	A0A5C2GL40_HUMAN	1	165513	280307	505016	274957	320536	376504	592097	291673	285653	340320	307853	219456	268106	307478	359193	718782	173570	197650	196794	227875	320467	318524	227007	189812	198621	273817	159525	124739	111694	127581	102040	139462	117244	406845	219194	78834.1	95863	131939	1.51298e+06	117428	126674
A0A5C2GL66	IG c272_heavy_IGHV3-48_IGHD2-15_IGHJ6 (Fragment)		A0A5C2GL66	A0A5C2GL66		IG c272_heavy_IGHV3-48_IGHD2-15_IGHJ6 (Fragment)	A0A5C2GL66_HUMAN	1	30666.2	122241	65941.7	63569.7	43989.5	68864.9	54776.2	61159.3	64606.6	55233.7	62217	47190	44818.4	49072.7	36738.3	18310.6	26452.9	26377.5	496191	29768	73409.3	146631	28674.2	58243.8	44815.9	47697.8	58290.6	44648.2	23060.6	18847.2	20933.8	51047.5	29072	42531.4	35184.6	119200	27547.7	41880.8	31387.2	27280.3	22330
A0A5C2GL78	IG c952_light_IGKV3-11_IGKJ5 (Fragment)		A0A5C2GL78	A0A5C2GL78		IG c952_light_IGKV3-11_IGKJ5 (Fragment)	A0A5C2GL78_HUMAN	1	57221.6	100481	60669.8	70407.4	60717.2	78293.1	78907.9	97408.4	47694.5	90609.9	69452.5	142229	52572.8	91246.3	130420	48567.4	118875	59215.6	35066.9	122028	80604.3	54995.5	96803.4	78497.7	59862.2	62930.3	105727	68787.5	136017	72839.3	59752.9	73054.7	66674.6	42281.2	72462.1	79375.3	81961.3	56929.5	177429	50817.7	22893.3
A0A5C2GL83	IG c76_heavy_IGHV6-1_IGHD1-1_IGHJ3 (Fragment)		A0A5C2GL83	A0A5C2GL83		IG c76_heavy_IGHV6-1_IGHD1-1_IGHJ3 (Fragment)	A0A5C2GL83_HUMAN	6	1.75776e+06	542405	481412	896140	289513	1.53489e+06	1.77492e+06	473801	705112	1.03322e+06	974592	2.00429e+06	1798445	351672	723558	1.246e+06	1.11875e+06	2.48694e+06	1.48415e+06	475305	1.10764e+06	1.0455e+06	466523	441707	1.17893e+06	987353	405703	1.14806e+06	241851	197463	691581	2.4431e+06	517483	625428	375623	364497	389941	1128957	1.12163e+06	564672	616126
A0A5C2GL89	IG c879_light_IGKV3-15_IGKJ1 (Fragment)		A0A5C2GL89	A0A5C2GL89		IG c879_light_IGKV3-15_IGKJ1 (Fragment)	A0A5C2GL89_HUMAN	11	2.9343e+06	5050599	2.88696e+06	2.68527e+06	2.82507e+06	3.79945e+06	3043451	3.13585e+06	2.52552e+06	3.53758e+06	3938669	3688543	5.81298e+06	5854652	5674576	4642279	5886370	6.56061e+06	3421893	4992078	4.14484e+06	5.40021e+06	3628446	8.0637e+06	3624345	4547609	7.73307e+06	3.76097e+06	5398169	5.37215e+06	7590202	6.25902e+06	8.32494e+06	3940654	4239865	3.09988e+06	3825032	4.24029e+06	7.07087e+06	3.20391e+06	2.97777e+06
A0A5C2GLB7	IG c590_light_IGKV4-1_IGKJ1 (Fragment)		A0A5C2GLB7	A0A5C2GLB7		IG c590_light_IGKV4-1_IGKJ1 (Fragment)	A0A5C2GLB7_HUMAN	2	139686	149032	143508	116471	134277	181481	97524	143528	122166	228229	94040.5	118443	137835	164731	212229	91752.4	138547	78034.4	64296	83264	131954	117497	71381	136363	82362.9	153935	184801	124326	142579	205692	152309	156986	148267	161388	99949.3	124767	247479	127310	92773.4	98552.5	100313
A0A5C2GLB9	IG c824_light_IGLV1-44_IGLJ2 (Fragment)		A0A5C2GLB9	A0A5C2GLB9		IG c824_light_IGLV1-44_IGLJ2 (Fragment)	A0A5C2GLB9_HUMAN	1	33045.1	135034		62673		60370.2	70442.8	1.89044e+06	271017	21684.5	128942		44001.6	86896.9	85276.4	100308	126434	84633.2	121655	60494.6	199020	78259.8		52356.9	148997	32365.5	70180.2	32851.4	201968	108198	167734	48337.2		590519	41452.5	99780	64476.8	36970.6	53897.8		72010.8
A0A5C2GLD0	IG c345_heavy_IGHV3-53_IGHD1-26_IGHJ5 (Fragment)		A0A5C2GLD0	A0A5C2GLD0		IG c345_heavy_IGHV3-53_IGHD1-26_IGHJ5 (Fragment)	A0A5C2GLD0_HUMAN	1	124628	180029	45815.4	49852.7	27842.6	114131	84019	42696		138211	56778.9	84308.8	71541.5	66467.3	85881.2	98521	97636	96707	57553.7	30285.6	81731.9		48216.7			97715.2	124729		27568.3	53087.5	54309.9	87706.7	43270.3	54120.6	57661.6		45080.3	54956.3	95103.1	52284.9	33340.3
A0A5C2GLD2	IG c747_light_IGKV3-15_IGKJ2 (Fragment)		A0A5C2GLD2	A0A5C2GLD2		IG c747_light_IGKV3-15_IGKJ2 (Fragment)	A0A5C2GLD2_HUMAN	1	207626	377141	249955	326808	394904	283227	231812	261983	176506	292288	322038	209348	225194	425196	462947	136951	195346	253368	156311	213402	270117	192647	259148	362934	22833.7	192251	327100	227170	79507.9	223402	77619.4	283346	323699	258197	199774	226613	283848	198167	459423	211061	169084
A0A5C2GLG6	IG c27_light_IGKV4-1_IGKJ1 (Fragment)		A0A5C2GLG6;A0A5C2H2H5	A0A5C2GLG6;A0A5C2H2H5		IG c27_light_IGKV4-1_IGKJ1 (Fragment);IG c1176_light_IGKV4-1_IGKJ1 (Fragment)	A0A5C2GLG6_HUMAN;A0A5C2H2H5_HUMAN	1	24808.1	37459.6	60298.5	74753.1	55913.1	52880.8	98254.3		60171.4	76871.8	32488.8	109600	101359	36130.2	102619	21940.5	20284.5	14226.7	79719.8	22283.2	56950.7	12479.3	150206	27225	53533.1	132580	65568.2	77589.8	59890.4	71643.8	62986.5	25242.2	68197.7		42904.4	32266.3	65910.7	45475.2	27475.6	67991.9	47850.5
A0A5C2GLM0	IG c402_heavy_IGHV3-21_IGHD3-10_IGHJ6 (Fragment)		A0A5C2GLM0	A0A5C2GLM0		IG c402_heavy_IGHV3-21_IGHD3-10_IGHJ6 (Fragment)	A0A5C2GLM0_HUMAN	3	142517	238584	236896	151316	118603	174905	133455	125459	763475	220339	135764	204932	142188	189954	170400	41213.6	2.15952e+06	132240	129778	923164	326735	196162	255955	261114	154928	216048	249147	145005	156613	164888	177399	205093	364130	209694	121921	104554	155189	152683	130872	171687	152937
A0A5C2GLP6	IG c465_heavy_IGHV3-49_IGHD3-22_IGHJ5 (Fragment)		A0A5C2GLP6	A0A5C2GLP6		IG c465_heavy_IGHV3-49_IGHD3-22_IGHJ5 (Fragment)	A0A5C2GLP6_HUMAN	1	171533	51171.3	212784	48374.7	21666.6	138398	173383	69273.4	39864.8	44933.9	43923.2	69415.8	26392	42520	128716	25428	30878.6	46729.3	30428	34141.4	72497.8	176105	61562.3	77582.8	109278	72824.2	114487	31200.4	62159.4	106029	39477.8	82905	54821.3	42273.9	73482.8	37122.3	40485.6	46779.1	30015.7		95836
A0A5C2GLU3	IG c148_heavy_IGHV3-7_IGHD3-3_IGHJ6 (Fragment)		A0A5C2GLU3	A0A5C2GLU3		IG c148_heavy_IGHV3-7_IGHD3-3_IGHJ6 (Fragment)	A0A5C2GLU3_HUMAN	1	45765.3		24397.1	9908.69	10954.5	9483.86		53786.5	8210.44	23009.7		8400.28	17642.9	20216.3	37675.3		17890.3	11326			21333.4	11158.5	47394.5		34088.4	7466.73	32129.8	12399.3		16226.6	6518.65		11577.7	38669.5	5848.09	13948.2	10029.8	7435.65	12627.7	9748.98
A0A5C2GLX2	IG c107_light_IGLV2-11_IGLJ1 (Fragment)		A0A5C2GLX2	A0A5C2GLX2		IG c107_light_IGLV2-11_IGLJ1 (Fragment)	A0A5C2GLX2_HUMAN	1	22602.3	40742.6	22957.2	112311	24556.4	125477	38838.9	22936.2	21385.8	22135.1	93162.6	17429.5	14935.4	29552.4	10542.1	26639.9	90709.1	43934.9	205176	55517.5	52077.1	10924.4	80005.3	54855.7	26526.8	31411.5	58041.2	29938.4	20590.9	117825	11348.2	17609.9	19601.9	45658.4	35465.9	29153.1	13515.5	25344.6	63425.4	57411.3	96522.2
A0A5C2GLY3	IG c366_heavy_IGHV3-7_IGHD1-26_IGHJ4 (Fragment)		A0A5C2GLY3	A0A5C2GLY3		IG c366_heavy_IGHV3-7_IGHD1-26_IGHJ4 (Fragment)	A0A5C2GLY3_HUMAN	3	35774.5	111765		23197.5	397559	151039	149541	129071		132838	132549	211799	230256	235374	116965	339498	168838	139270	21820.6	79511.7	155926	73214	12728.9	113292	149484	90662.2	405298	73308.4	285815	97640.1	136300	99951.4	157926	322097	94002.9	303656	126168	203425	37493.3	255004	317005
A0A5C2GLZ3	IG c1022_heavy_IGHV1-2_IGHD3-16_IGHJ6 (Fragment)		A0A5C2GLZ3	A0A5C2GLZ3		IG c1022_heavy_IGHV1-2_IGHD3-16_IGHJ6 (Fragment)	A0A5C2GLZ3_HUMAN	1	1.27872e+06	4318322	4286757	4.60799e+06	3.92561e+06	8138739	3.46105e+06	8928045	6051624	6793228	9672024	6133051	4046710	4.44155e+06	7240992	7557534	9424556	5.65684e+06	4.87907e+06	8905946	5.98742e+06	13151801	4.06058e+06	8.14833e+06	7774253	4560213	6844304	6721741	9478497	6091394	5380444	8481944	9941378	8817460	8562936	6.27296e+06	4.72138e+06	4.52861e+06	13454556	3161906	5278389
A0A5C2GM37	IG c1221_light_IGKV3-20_IGKJ2 (Fragment)		A0A5C2GM37;A0A5C2GSU0;A0A5C2H2M8	A0A5C2GM37;A0A5C2GSU0;A0A5C2H2M8		IG c1221_light_IGKV3-20_IGKJ2 (Fragment);IG c471_light_IGKV3-20_IGKJ2 (Fragment);IG c1226_light_IGKV3-20_IGKJ2 (Fragment)	A0A5C2GM37_HUMAN;A0A5C2GSU0_HUMAN;A0A5C2H2M8_HUMAN	3	3.74726e+06	6692979	460011	4491067	7320401	7.46834e+06	578518	550089	659748	631267	1.80493e+06	1.08194e+06	686113	347929	470140	10617878	1.03691e+06	7593102	875201	30766.2	2.85723e+06	822095	6.36908e+06	8791344	5.2245e+06	5.56506e+06	7.40251e+06	335121	5917603	5.49056e+06	5592779	650064	8612371	5.38013e+06	4647662	424647	4848421	7.45774e+06	111529	4503841	7.30282e+06
A0A5C2GM61	IG c542_heavy_IGHV4-31_IGHD3-16_IGHJ6 (Fragment)		A0A5C2GM61	A0A5C2GM61		IG c542_heavy_IGHV4-31_IGHD3-16_IGHJ6 (Fragment)	A0A5C2GM61_HUMAN	1	83834.8	166671	76893.7	108385	83010.8	86797	202278	152198	137588	200916	271240	198068	135189	155981	153069	160582				138747	147732	330018	165199	108781	116278	92223.5	115949	160082	106347	186301	187988	315885	78195.5	90533.6		94374.5	100377	95115.2	30964.9	62194.1	88799
A0A5C2GM65	IG c231_light_IGLV1-47_IGLJ2 (Fragment)		A0A5C2GM65	A0A5C2GM65		IG c231_light_IGLV1-47_IGLJ2 (Fragment)	A0A5C2GM65_HUMAN	2	26374.9	120375			20294.9	18328.7	32414.1	19522.6		54181.6		20693.8	28859.5	28133.9	122593	32603.4	51936	25876.3		31087	42218.3	42237.3	29324.4		43719.1		19498.6			60987.6	13897.2	39282	15337.9	53799.9	20652.3	33435.5	25171.8		4908.56	17956.2	33647.9
A0A5C2GMA1	IG c1071_light_IGKV1-5_IGKJ2 (Fragment)		A0A5C2GMA1	A0A5C2GMA1		IG c1071_light_IGKV1-5_IGKJ2 (Fragment)	A0A5C2GMA1_HUMAN	2	118384	358894	80789.5	179392	105151	355341	232759	130275	65985.7	215071	190675	53575	118380	209768	146417	127315	45334.7	77505.6	51780.8	42331.4	145256	148225	103627	209475	156945	173797	290996	111932	118033	100107	72885.5	226912	185472	87605.4	146953	84871.4	155000	108206	3175.06	131592	98810.4
A0A5C2GMD4	IG c3_heavy_IGHV3-48_IGHD3-16_IGHJ4 (Fragment)		A0A5C2GMD4	A0A5C2GMD4		IG c3_heavy_IGHV3-48_IGHD3-16_IGHJ4 (Fragment)	A0A5C2GMD4_HUMAN	2	59240.4	80045.9	41925.5	81835.6	30387.2	61161.2	58520.8	77877.6	64817.7	85485.6	99619	69515.9	47161.1	77635.6	100961	43836.3	119124	74196.4	98002.9	58198.1	71477.4	51915	61752.4	20336.8	73830.4	39927.2	189355	61538.7		70156.2	81415.9	189509	145135		100446		114575	89229
A0A5C2GME6	IG c366_heavy_IGHV3-11_IGHD5-12_IGHJ2 (Fragment)		A0A5C2GME6;A0A5C2GNW3	A0A5C2GME6;A0A5C2GNW3		IG c366_heavy_IGHV3-11_IGHD5-12_IGHJ2 (Fragment);IG c240_heavy_IGHV3-11_IGHD3-16_IGHJ5 (Fragment)	A0A5C2GME6_HUMAN;A0A5C2GNW3_HUMAN	2	273589	480599	297878	249230	219263	395249	244348	246558	288401	205119	254105	208991	245681	197404	419652	301510	581702	313897	309242	210865	297164	202045	267019	215477	339614	341950	453525	315890	271179	201913	191898	350054	282356	357305	297655	200737	353517	362644	352330	190061	163066
A0A5C2GMF3	IG c607_heavy_IGHV3-11_IGHD1-7_IGHJ4 (Fragment)		A0A5C2GMF3	A0A5C2GMF3		IG c607_heavy_IGHV3-11_IGHD1-7_IGHJ4 (Fragment)	A0A5C2GMF3_HUMAN	1	80483.4	85076.5	84131.2	66786.4		93770.7	51831	61954.9	68371.8	45033.1	67549.9	53854.2	56214.8	84490.1	88585.6	203407	126039	12904.2	45715.8	37179.8	74388.4	39891.2	92170	40253.4	25286.6	30096.1	45702.9	44596.1	39064.5	30099.9	34871.6	37375.2	39804.4	239608	33113.4	15490.1	53364	158141	49951.6	32216.6	54140.5
A0A5C2GMJ4	IG c340_heavy_IGHV3-15_IGHD3-9_IGHJ3 (Fragment)		A0A5C2GMJ4	A0A5C2GMJ4		IG c340_heavy_IGHV3-15_IGHD3-9_IGHJ3 (Fragment)	A0A5C2GMJ4_HUMAN	3	1.11909e+06	263169	810970	1.06133e+06	428936	385139	442426	407727	248493	450332	276005	485261	639448	322100	367440	2.27829e+06	539957	431402	498844	802076	612922	398584	728889	484295	404704	403448	412979	259073	183227	199124	352880	705002	312438	412569	468139	301965	450978	381345	329561	507904	264819
A0A5C2GML0	IG c775_heavy_IGHV3-15_IGHD3-10_IGHJ4 (Fragment)		A0A5C2GML0	A0A5C2GML0		IG c775_heavy_IGHV3-15_IGHD3-10_IGHJ4 (Fragment)	A0A5C2GML0_HUMAN	3	135150	178974	139562	54672.5	155394	159468	67151.5	157016	104687	119665	118619	804593	85364.3	109688	4.01312e+06	252415	90883.8	52536.3	60784.5	99905.5	347982	152773	87558.9	89854	83315.8	109149	166450	86076.3	947779	1.4671e+06	59703.1	1.11393e+06	140591	152405	79023.5	114188	87788.2	65516.7	75899.3	57046.7	52532.7
A0A5C2GML8	IG c1219_heavy_IGHV3-15_IGHD3-9_IGHJ3 (Fragment)		A0A5C2GML8	A0A5C2GML8		IG c1219_heavy_IGHV3-15_IGHD3-9_IGHJ3 (Fragment)	A0A5C2GML8_HUMAN	1		39658.5	20540.8	14339.7	72368.7	59323.8	18220	27571.3	32217.4	48473.9	34562.9	53409.7	51575.6	47750.9	10607.2	19322.3	62197.2	31386.1	21537	40255.2	37122	57266.2	20173.6	34916.7	19254.9	43500.2	29788.2	29562.1	23777.2	27302	35788.2	63988.1	74379.4	62510.7	47849.2		28252.6	61470.6	58893.9	26074.2
A0A5C2GMW8	IG c277_heavy_IGHV3-23_IGHD3-16_IGHJ4 (Fragment)		A0A5C2GMW8	A0A5C2GMW8		IG c277_heavy_IGHV3-23_IGHD3-16_IGHJ4 (Fragment)	A0A5C2GMW8_HUMAN	5	261706	432835	371503	336967	447230	372719	275047	384287	384475	320655	435715	330365	370367	352388	443133	271462	604154	320222	229909	347953	364655	246661	266758	366153	362145	300667	356975	336274	384258	224817	496727	341081	396834	364591	259236	260629	268889	301593	285200	237462	447534
A0A5C2GN22	IG c180_light_IGKV3-20_IGKJ3 (Fragment)		A0A5C2GN22	A0A5C2GN22		IG c180_light_IGKV3-20_IGKJ3 (Fragment)	A0A5C2GN22_HUMAN	2	801303	405907	519239	311194	368747	409449	331250	691587	424127	190699	438199	633078	700501	662327	903052	648340	745673	164439	339419	371215	502987	441850	267768	730748	520786	480131	1.0861e+06	471991	555679	161571	134695	154461	627554	291277	592685	331369	139217	725561	898908	627477	289129
A0A5C2GN44	IG c54_heavy_IGHV3-7_IGHD3-9_IGHJ5 (Fragment)		A0A5C2GN44	A0A5C2GN44		IG c54_heavy_IGHV3-7_IGHD3-9_IGHJ5 (Fragment)	A0A5C2GN44_HUMAN	3	174826	115126	299000	156163	66812.8	285289	286645	82386.7	43851.8	74259.2	104401	40467.3	78289.4	120467	136611	222498	123477	132453	81335.6	231666	142801	97547.3	89012.8	78955.4	137046	135229	382978	57074.8	101400	109860	80578.3	84740.7	126154	157078	78065.1	120762	111155	117411	54612.1	91828.4	158031
A0A5C2GN53	IG c980_light_IGLV1-47_IGLJ3 (Fragment)		A0A5C2GN53	A0A5C2GN53		IG c980_light_IGLV1-47_IGLJ3 (Fragment)	A0A5C2GN53_HUMAN	1	24722.7	10543.7	3542.16	11263.2	10828.9	9654.68	4270.48		23333.4	29071.5		7448.45	9893.06	9852.4	74035.3	14800.5	19556.2	40147	28162.5	15821.6	19274.9	14736.4	6537.39	19596.6	11078.4	19716.9	21413.8	6618.46		21617.5	6513.68	16022.2	12800	25516.4	33696.6	14635.9	11445.1	25839.9	10047	5829.86
A0A5C2GNC4	IG c742_light_IGKV1-5_IGKJ1 (Fragment)		A0A5C2GNC4	A0A5C2GNC4		IG c742_light_IGKV1-5_IGKJ1 (Fragment)	A0A5C2GNC4_HUMAN	1	228472	156977	42322	968762	116846	109597	172303	153789	129516	85628.8	184579	223766	247287	114112	198452	175898	129042	375248	183190	50722.4	202325	313271	109633	143503	200554	176628	274695	224974	73697.2	83184.9	116177	252449	100108	193580	106325	46648.5	46021	89441		100541	119375
A0A5C2GNL0	IG c926_heavy_IGHV1-46_IGHD1-26_IGHJ4 (Fragment)		A0A5C2GNL0	A0A5C2GNL0		IG c926_heavy_IGHV1-46_IGHD1-26_IGHJ4 (Fragment)	A0A5C2GNL0_HUMAN	4	900201	1.7797e+06	1250292	234851	1.19831e+06	519515	746176	868799	283590	511890	1.72024e+06	2.11494e+06	841876	838208	835596	159526	801119	990167	648999	786152	901508	1.92267e+06	702190	160717	543877	1.0545e+06	1.12257e+06	1.02741e+06	743920	1.0742e+06	191914	1.17493e+06	1.38228e+06	191015	1.31602e+06	525748	1195831	1.01372e+06	1.88481e+06	431755	383075
A0A5C2GNS1	IG c463_heavy_IGHV3-49_IGHD3-10_IGHJ5 (Fragment)		A0A5C2GNS1	A0A5C2GNS1		IG c463_heavy_IGHV3-49_IGHD3-10_IGHJ5 (Fragment)	A0A5C2GNS1_HUMAN	1	83123.4	193503		32919.5	77804	120684	44938.5	66318.7		52442.4		87190.4	68759.3	92442.5	96928	79450.4	1576721	26961.2	61736.4	48704.2	165331	63038.6	43999.3	27704.1	20562.5	54652.3	103707	43376.2	23636.8	159825	30042.1	104104	89834.7	43109.2	100196		15160	42221.3	74543.7	34493.8	31357.1
A0A5C2GNS8	IG c400_heavy_IGHV3-49_IGHD5-18_IGHJ4 (Fragment)		A0A5C2GNS8	A0A5C2GNS8		IG c400_heavy_IGHV3-49_IGHD5-18_IGHJ4 (Fragment)	A0A5C2GNS8_HUMAN	1	120175	10474.5	25970.2	9617.58	33964.8	11019.5	21930.4		29955.8	34342.2	31742.4	20206.1	8082.93	3386.99	21021.1	51647.1	27634	3321.91	39131.9	9685.16	27016.3	14089.4	5481.06	75006.3	21859.2	40071.3	8301.12	29245	4252.66	21895.1	36688.7	21765.5	29835.2	16796	31275.4	18848.3	29303.2	5614.76	18890.5	5043.48	6586.92
A0A5C2GP37	IG c320_heavy_IGHV5-51_IGHD3-3_IGHJ4 (Fragment)		A0A5C2GP37	A0A5C2GP37		IG c320_heavy_IGHV5-51_IGHD3-3_IGHJ4 (Fragment)	A0A5C2GP37_HUMAN	4	27009.8	341417	197109	194650	196141	193031	103067	152208	264206	198066	262493	224815	107160	169510	265141	195195	151870	225720	206547	144860	191011	226037	179136	353587	275541	129906	262625	106628	164568	225409	121055	166961	129591	155925	122515	153685	199219	219013	92843.6	129588	88791.9
A0A5C2GP91	IG c1205_heavy_IGHV4-39_IGHD6-19_IGHJ4 (Fragment)		A0A5C2GP91	A0A5C2GP91		IG c1205_heavy_IGHV4-39_IGHD6-19_IGHJ4 (Fragment)	A0A5C2GP91_HUMAN	2	66638.9	77087.6	75037.4	39903.9	95359.6	74385.8	68590.8	116435	37559.6	108048	108363	43359.9	50023.8	67200.6	77370.5	109633	63311.7	57137	60028	79445.5	73746	102800	54981.8	76984.3	72564.4	86976.8	95981.5	97189.7	95915	231303	241791	91328.9	57509.5	60213.1	61597.5	86408.4	120902	99625	77533.4	37356.5	34802.7
A0A5C2GPD5	IG c430_heavy_IGHV3-23_IGHD4-17_IGHJ2 (Fragment)		A0A5C2GPD5	A0A5C2GPD5		IG c430_heavy_IGHV3-23_IGHD4-17_IGHJ2 (Fragment)	A0A5C2GPD5_HUMAN	1	43538.6	64172.4	101053	61190.1	75046.2	100877	58283.5	119338	131917	112247	42716.9	47417	51978.7	54390.2	69479.8	188494	128603	39968.1	12074.8	97873.2	80033	82200.4	22011.3	94554.1	48584.6	19916.2		41078.1	254010	86188.4	33355.4	44906.2	44173.1	69404.1	26884.3	29467	23874.6	52289.3	70431.7	21473.3	57098.1
A0A5C2GPE7	IG c440_heavy_IGHV3-49_IGHD3-22_IGHJ4 (Fragment)		A0A5C2GPE7	A0A5C2GPE7		IG c440_heavy_IGHV3-49_IGHD3-22_IGHJ4 (Fragment)	A0A5C2GPE7_HUMAN	1	36939.2	39669.8	34893.1	19028.2	15072.9	61720.6	49847.9	71082.3	18772.2	63217.7	45026.6	30098.8	59797.1	32117.6	42315.8	24791.9	47950.6	36230.2	33937.5	21158.7	39183.4	38335.6	38693		23191.1	22941.1	40405.5	51752.5		35463.7	31539.8	38454.2	71952.1		26082.2		45836.4	34066.2	40331.8		34062
A0A5C2GPX1	IG c754_heavy_IGHV3-23_IGHD1-26_IGHJ4 (Fragment)		A0A5C2GPX1	A0A5C2GPX1		IG c754_heavy_IGHV3-23_IGHD1-26_IGHJ4 (Fragment)	A0A5C2GPX1_HUMAN	3	153485	262060	216361	246726	183133	234313	327892	215777	282290	225356	230808	280877	173936	206446	256109	1.13236e+06	1.85835e+06	190039	209899	293559	358989	240775	307326	221852	226079	172720	309415	176970	277173	338377	194048	209964	312582	250189	265637	164131	333571	214584	312248	185893	268928
A0A5C2GPZ7	IG c1074_light_IGKV4-1_IGKJ1 (Fragment)		A0A5C2GPZ7	A0A5C2GPZ7		IG c1074_light_IGKV4-1_IGKJ1 (Fragment)	A0A5C2GPZ7_HUMAN	4	806086	13547202	22806	6.6611e+06	13445770	8.15805e+06	7936794	3194566	17937520	1.21622e+06	22734448	18145746	8576749	4355676	7.91731e+06	14156030	14505099	23350554		33285984	1.15765e+07	43810052	5956222	9513236	20875870	6742546	14532670	7.9705e+06	8768165	3.71497e+06	3.7591e+06	19129428	4.97572e+06	29025752	961185	26460260	4893687	745838	12562963	10473102	25775246
A0A5C2GQ05	IG c1476_heavy_IGHV3-7_IGHD4-11_IGHJ4 (Fragment)		A0A5C2GQ05	A0A5C2GQ05		IG c1476_heavy_IGHV3-7_IGHD4-11_IGHJ4 (Fragment)	A0A5C2GQ05_HUMAN	3	448416	373283	493915	193582	225162	580095	271451	261569	216400	254550	367314	257375	416391	310854	391887	309307	521692	332277	421304	549053	359794	261004	289359	506953	853723	715559	1.01652e+06	224353	249185	275635	213217	506262	243285	490808	285476	446421	275550	382305	309100	425071	403878
A0A5C2GQ14	IG c814_heavy_IGHV3-49_IGHD5-12_IGHJ4 (Fragment)		A0A5C2GQ14	A0A5C2GQ14		IG c814_heavy_IGHV3-49_IGHD5-12_IGHJ4 (Fragment)	A0A5C2GQ14_HUMAN	2	93799.8	117221	69337.6	76220.6	40642.6	85234.4	67173.9	97563	49982.6	103974	134632	71497.9	77760.1	85674.4	103524	57011.6	73577.8	58811.5	90691	66616.9	81047.3	53754.9	91736.7	36680.6	64613.3	73599.4	151806	55035.4	65498.3	142413	42445.9	85207.8	103085	71552.4	88347.6	39526.7	93611.2	54216.8	113020	92650.5	37406.7
A0A5C2GQ18	IG c29_heavy_IGHV3-23_IGHD5-12_IGHJ4 (Fragment)		A0A5C2GQ18	A0A5C2GQ18		IG c29_heavy_IGHV3-23_IGHD5-12_IGHJ4 (Fragment)	A0A5C2GQ18_HUMAN	2	55523	100243	53442.3	53364.8	25865.7	130585	74723.1	167467	154812	45204.3	101292	77164	38834.3	42461.3	24963.5	105360	135728	82844.3	83894.4	80512.8	81714.3	36214.4	45824.8	34122.8	41560.4	35818.4	65524.2	42432.1	165148	47526.9	98012.2	41998.9	41278.3	121152	72921.5	64415.6	27998.7	29084.4	31726.2	61611.8
A0A5C2GQ20	IG c1432_heavy_IGHV3-48_IGHD3-22_IGHJ6 (Fragment)		A0A5C2GQ20	A0A5C2GQ20		IG c1432_heavy_IGHV3-48_IGHD3-22_IGHJ6 (Fragment)	A0A5C2GQ20_HUMAN	2	65584.2	107681	50963.4	72579.6	61777	65004.5	66620.5	137638	76883.4	88158.2	105408	49699.8	42371.1	69516.6	113999	49088.3	86148.1	77759.8	63829.5	84229.1	76746.9	46616.9	32625.4	46968.6	48295.4	78399.3	79495.5	66118.8	43046.6	81680.3	68025.8	101005	148227	71534	84255.2	58496	90504.4	72602.1	86363.2	60055.1	81201.6
A0A5C2GQ38	IG c1452_heavy_IGHV3-15_IGHD2-2_IGHJ4 (Fragment)		A0A5C2GQ38	A0A5C2GQ38		IG c1452_heavy_IGHV3-15_IGHD2-2_IGHJ4 (Fragment)	A0A5C2GQ38_HUMAN	1	150642	67012.4	77902	87956.2	126688	127126	99817.5	75359.1	65974.2	239891	450059	164447	135640	190174	153428	19237		93615.5	94685.2	468963	152033	44499.9	17551.9	65095.2	33905.2	97326.2	105602	86568.2	84442.7	176825	91591	208064	254420	284124		72714.8	133088	99889.6	136719		111568
A0A5C2GQ55	IG c1526_heavy_IGHV3-7_IGHD3-3_IGHJ4 (Fragment)		A0A5C2GQ55	A0A5C2GQ55		IG c1526_heavy_IGHV3-7_IGHD3-3_IGHJ4 (Fragment)	A0A5C2GQ55_HUMAN	2	36190.4	41732.4	311265	49954	45409.5	59703.5	21749.7	38013.9	16998.1	38044.7	21136.3	16509.8	44892.6	26953.8	35539.2	42657.6	149895	24849.7	34519.1	39271.3	54764.3	391611	15086.9	29582.9	65620.7	44706.8	48877.9	66935.4	11094.5	17251.2	15914.8	26531.5	39497.8	30785.3	32207.2	22877.7	48939.5	13338.1	39668.8	232259	9789.66
A0A5C2GQ76	IG c99_heavy_IGHV4-59_IGHD3-10_IGHJ3 (Fragment)		A0A5C2GQ76	A0A5C2GQ76		IG c99_heavy_IGHV4-59_IGHD3-10_IGHJ3 (Fragment)	A0A5C2GQ76_HUMAN	1	64032.5	114147	43346.1	44833.9	95782.4	109245	138833	85362.1	42772.6	103260	143019		58988.5	62440.8	89584.3	59575.3	40435.1	43998.1	100610	160943	84274.2	43546.8	109860	137922	186861	114404	4460.96	7636.35	82256.9	59237.4	33441.4	59958.6	72581	31460.7	19371.3	54026.7	116924	55244.3	42090.4		13621.8
A0A5C2GQ97	IG c1063_heavy_IGHV1-2_IGHD1-20_IGHJ4 (Fragment)		A0A5C2GQ97	A0A5C2GQ97		IG c1063_heavy_IGHV1-2_IGHD1-20_IGHJ4 (Fragment)	A0A5C2GQ97_HUMAN	1	462382	1.46646e+06	1.12398e+06	1.29805e+06	406200	478473	187983	1.62477e+06	559711	798139	370937	235974	1.13656e+06	695945	715275	1.08805e+06	664463	1.29202e+06	835256	1.17378e+06	830720	845405	1.37127e+06	2.09392e+06	1.82653e+06	395720	718791	540879	732595	73829.9	795696	353447	406509	111228	173908	398597	742896	707660	498358	737130	482879
A0A5C2GQG9	IG c1582_heavy_IGHV5-51_IGHD3-3_IGHJ6 (Fragment)		A0A5C2GQG9	A0A5C2GQG9		IG c1582_heavy_IGHV5-51_IGHD3-3_IGHJ6 (Fragment)	A0A5C2GQG9_HUMAN	2		11755.5		8847.02		33340.9		12982.3	9455.44		20215.3		17147.7			46802	1.61242e+06	41078.4		35346.9	168127	46547.5	20318.5	17286.1	13566.5		23594.6	24307				18503.1				8943.87	90202	17598.4	19060.6
A0A5C2GQI8	IG c1488_heavy_IGHV4-61_IGHD4-23_IGHJ4 (Fragment)		A0A5C2GQI8	A0A5C2GQI8		IG c1488_heavy_IGHV4-61_IGHD4-23_IGHJ4 (Fragment)	A0A5C2GQI8_HUMAN	1	44906.9	68910.9	114572	49708.8	78101.2	136002	96446.8	107836	70066.7	61110.9	135248	104772	255320	124362	125537	77320	121749	130056	91987	111332	105267	156772	84189.1	189424	79144.3	96570	88925.1	132766	87185.8	137188	84853	149772	135944	75146	52759.9	55206.2	116432	74323.1	51614.9	79466.8	119630
A0A5C2GQJ7	IG c1173_heavy_IGHV3-23_IGHD3-3_IGHJ6 (Fragment)		A0A5C2GQJ7;A0A5C2GT20	A0A5C2GQJ7;A0A5C2GT20		IG c1173_heavy_IGHV3-23_IGHD3-3_IGHJ6 (Fragment);IG c1854_heavy_IGHV3-23_IGHD3-3_IGHJ6 (Fragment)	A0A5C2GQJ7_HUMAN;A0A5C2GT20_HUMAN	2	79124.2	172495	88940.4	34002.5	83029.9	183224	42390.8	117281	117674	81459.4	244710	79342.4	151743	47950.7	49947.4	105961	128843	91943.5	130638	151859	109128	186721	190333	324229	320878	106009	94566.5	82198.6	159525	80403.2	86559.7	64861.7	77495.1	172666	79309.2	160429	64975.8	195799	104647	43412.3	74477.9
A0A5C2GQQ2	IG c1745_heavy_IGHV5-51_IGHD1-26_IGHJ4 (Fragment)		A0A5C2GQQ2	A0A5C2GQQ2		IG c1745_heavy_IGHV5-51_IGHD1-26_IGHJ4 (Fragment)	A0A5C2GQQ2_HUMAN	5	223911	228466	784085	468320	428340	354168	224988	755186	686428	353560	844051	295671	371627	235357	240725	687745	529940	272342	235419	713886	446711	856094	240312	727308	635971	287264	248942	520299	741534	322221	393370	682310	808187	730929	1.23948e+06	812515	566889	221199	1.2068e+06	148824	827425
A0A5C2GQV6	IG c920_heavy_IGHV3-74_IGHD7-27_IGHJ2 (Fragment)		A0A5C2GQV6	A0A5C2GQV6		IG c920_heavy_IGHV3-74_IGHD7-27_IGHJ2 (Fragment)	A0A5C2GQV6_HUMAN	1	102234	122411	60692.5	50349.7	56550.9	81328.4	53078	68877	26912.1	73420.9	29559.3	82661.6	44415.4	99446.2	56137.7	16186	40552.7	29844.8	29417.8	81739.2	60290.8	80938.3	63458.1	91149.4	58618.3	25501.2	67365	57291.3	54400.3	57910	63901.3	36800.7	38213.4	116214	50860.9	27129.4	22250.8	59800.1		25566.2	32282.2
A0A5C2GQY4	IG c950_heavy_IGHV4-39_IGHD2-2_IGHJ5 (Fragment)		A0A5C2GQY4	A0A5C2GQY4		IG c950_heavy_IGHV4-39_IGHD2-2_IGHJ5 (Fragment)	A0A5C2GQY4_HUMAN	2	51700.5	73538.4	29898.5	36121.3	37292.6	105501	71060.9	177682	55454.5	135168	84351	56338.2	51655	52899.8	85213.8	33423	45529.3		14674.8	80147.2	67244.8	83115.8	51101.6	23662.7	53326.7	77824	105289	31819.6	98363.8	87447.5	72320.1	54093.6	104566	47004.6	48519.2	91670.8	76647.6	82958.2	117127	52977	29309.9
A0A5C2GR08	IG c970_heavy_IGHV3-48_IGHD3-3_IGHJ6 (Fragment)		A0A5C2GR08	A0A5C2GR08		IG c970_heavy_IGHV3-48_IGHD3-3_IGHJ6 (Fragment)	A0A5C2GR08_HUMAN	1	46147.2	37923.8	24732.7	34244.7		71112.2				3937.82			63266.5	35132.5	14276.9	6570.79				92342.8	39062.5		26596.1	49302	21150		23956.2	13645.3	18860.1		21129.1	6603.55	6817.97	28485.2	9890.85			16564.8	65275		87300.4
A0A5C2GR14	IG c1317_light_IGKV2-28_IGKJ3 (Fragment)		A0A5C2GR14	A0A5C2GR14		IG c1317_light_IGKV2-28_IGKJ3 (Fragment)	A0A5C2GR14_HUMAN	1	259092	216322	5.47244e+06	79819.2	102635	98075.5	108266	168923	185582	101195	244120	290684	548078	185210	252537	145355	38733.8	202511	191068	180214	453543	240942	200738	150486	318796	169694	165719	214260	190211	125339	158371	142523	221609	161394	127742	69839.8	116618	133802	8007295	98040.9	188999
A0A5C2GR58	IG c1383_heavy_IGHV3-7_IGHD3-22_IGHJ5 (Fragment)		A0A5C2GR58	A0A5C2GR58		IG c1383_heavy_IGHV3-7_IGHD3-22_IGHJ5 (Fragment)	A0A5C2GR58_HUMAN	2	1.80683e+06	2.03245e+06	237273	1.3755e+06	379877	1.68903e+06	1073475	167061	170325	442724	463121	400296	110701	1.2819e+06	1.48585e+06	114206	189356	87831.3	1.51853e+06	384163	770525	1.43532e+06	462870	1.22728e+06	1.2303e+06	1.80739e+06	2.40244e+06	2.52617e+06	171406	147464	147062	2012775	3.6727e+06	253338	2.38046e+06	1.45133e+06	78795.4	209629	217514	139864	244547
A0A5C2GR94	IG c4_light_IGKV3-20_IGKJ3 (Fragment)		A0A5C2GR94	A0A5C2GR94		IG c4_light_IGKV3-20_IGKJ3 (Fragment)	A0A5C2GR94_HUMAN	1	265829	260606	133314	244913	284496	215377	171222	120057	130812	153963	170130	164435	262686	136483	296606	210449	154175	139067	149719	107462	188590	183639	150707	134129	163960	151612	288427	123873	199364	210243	199508	191988	218212	82041.1	1.44937e+06	271016	214323	84687.7	467000	95053.4	67534.6
A0A5C2GRD0	IG c1080_heavy_IGHV3-21_IGHD5-12_IGHJ4 (Fragment)		A0A5C2GRD0	A0A5C2GRD0		IG c1080_heavy_IGHV3-21_IGHD5-12_IGHJ4 (Fragment)	A0A5C2GRD0_HUMAN	5	138215	226946	200474	132116	179059	361840	177256	109409	102979	126508	148939	128730	91381.1	260996	225723	195130	305607	103883	133025	2.83275e+06	309049	134454	104394	163663	163438	128496	201897	164924	128054	228447	119689	181128	256592	290969	121706	143212	108728	136337	165609	86763	145634
A0A5C2GRF6	IG c1110_heavy_IGHV5-51_IGHD6-6_IGHJ4 (Fragment)		A0A5C2GRF6	A0A5C2GRF6		IG c1110_heavy_IGHV5-51_IGHD6-6_IGHJ4 (Fragment)	A0A5C2GRF6_HUMAN	2	31183.9	35665.4	34503.1	45240.1	21114.1	73237.2		53498.5	68255.3	30394.8	52377	115683	37346.5	24859.4		82733.4	38805.5		55762.6	45593.4	49779.6	183726	44264.8	54295.8	63450.1	27674.7	49342.8	60017	27303.7	24858.4		82891.4	37716.3	125154	61555.2	50603.4	77903.1	41696.8	181573		40266.1
A0A5C2GRL3	IG c271_heavy_IGHV3-74_IGHD2-8_IGHJ6 (Fragment)		A0A5C2GRL3	A0A5C2GRL3		IG c271_heavy_IGHV3-74_IGHD2-8_IGHJ6 (Fragment)	A0A5C2GRL3_HUMAN	1	23241.9	28763.1	14468.7	11554.6	9366.06	10136.3	12590.3	13105.6	7910.29	13786.2	14680.7	14305.4	11735.3	22092.1	10005	14087.6	11425.5	18508.6	14000	22523.5	14914.3	14405.4	28701.6	13192.5	20512.9	27479.6	11147.6	9514.06	10963.7	4204.48	11641.7	17141	22975.4	15952.7	19615.6	10408.5	14045	6177.98	21869.1	6123.28	14128
A0A5C2GRL8	IG c51_light_IGLV2-14_IGLJ1 (Fragment)		A0A5C2GRL8	A0A5C2GRL8		IG c51_light_IGLV2-14_IGLJ1 (Fragment)	A0A5C2GRL8_HUMAN	1	73815.3	81247.2	43816.9		101983	10674.2	104573	84406.6	175320	40980.1	205101	95814.8	144471	58777.7	59117.5	19214.1	19908.5	55579.3	147352	183494	89770.9	163295		103246			145403	22196.6	23067.7	16363.7	81383.7	25580.8	81648.8		36274.6	25528.9			55073.2	134551	76546.1
A0A5C2GRM8	IG c1364_heavy_IGHV3-66_IGHD3-3_IGHJ4 (Fragment)		A0A5C2GRM8	A0A5C2GRM8		IG c1364_heavy_IGHV3-66_IGHD3-3_IGHJ4 (Fragment)	A0A5C2GRM8_HUMAN	2	291677	95512.3	94001.4	84600.2	50926.8	140255	66428.4	118295	38852.3	113989	113663	112305	117148	88925.6	159498	57871.2	117410	236622	93806.2	118865	115533	93034.4	131175	69702.8	100813	204360	93591.8	121492	43708.2	48562.3	64807.1	142701	129087	179070	75611.3	77688.8	122924	49562.7	77204.4	52375.3	59583.1
A0A5C2GRN3	IG c291_heavy_IGHV3-48_IGHD2-21_IGHJ6 (Fragment)		A0A5C2GRN3	A0A5C2GRN3		IG c291_heavy_IGHV3-48_IGHD2-21_IGHJ6 (Fragment)	A0A5C2GRN3_HUMAN	4	394593	484714	439034	389515	448235	363214	3.41922e+06	347797	313093	279644	455187	294414	271404	367730	485774	415132	588231	341122	250716	259447	530411	309040	271744	225168	265922	260230	299108	258180	208885	335969	183774	320726	304323	382514	298131	162013	262944	199100	320008	214709	322594
A0A5C2GRN5	IG c71_light_IGKV1D-13_IGKJ3 (Fragment)		A0A5C2GRN5	A0A5C2GRN5		IG c71_light_IGKV1D-13_IGKJ3 (Fragment)	A0A5C2GRN5_HUMAN	1	15627.8	24616.5		15091.3	9721.69		46693	29946.2			66871.5	135035	24764	3984.69	17239	46334.3	5818.02	7166.65	15715.8	34069.6	31168.4	55556.9	8705.78		5639.97	18637.7	26167	34889.8	44000.3	24822.3	11675	28537.5	14715.6	21148	4801.41			25892.5	101455		24710.5
A0A5C2GRP9	IG c1563_heavy_IGHV3-73_IGHD2-15_IGHJ4 (Fragment)		A0A5C2GRP9	A0A5C2GRP9		IG c1563_heavy_IGHV3-73_IGHD2-15_IGHJ4 (Fragment)	A0A5C2GRP9_HUMAN	1	16215.5	35920	23022.9	34600.8	15544.7	27048	16131.2	39852.2	24356	45960.4	73722.5	34292	26696.3	73564	39609.6	16234.4	16124	44617.3	15441.1	18413.4	31868.3	53589	19530.7	19226.8	44136.8	30080.6	31283.8	34721.8	19431.3	10036.1	39444.8	32367	28452.7	28470.6	54435.4	24609.2	41108.2	23999.8	58692.7	14440.3	21488.4
A0A5C2GRU8	IG c234_light_IGKV3-15_IGKJ1 (Fragment)		A0A5C2GRU8	A0A5C2GRU8		IG c234_light_IGKV3-15_IGKJ1 (Fragment)	A0A5C2GRU8_HUMAN	2	24215.9	126620	50084.3	88235.6	66675.4	70536.7	50492.5	39584.2	44486.1	29835.9	60244	40162.1	64858.4	73904.1	59119.3	46534.6	45045.7	33403	37556.1	74826.6	56321.1	58376.8	35094.4	322176	53180.8	38801.1	79451.5	31461.4	56221.2	32570.6	31524.7	76607.4	49463.7	25486.3	42872.7	34762.1	72330.8	27323.2	58938.1	80091.3	27690.6
A0A5C2GS13	IG c275_light_IGKV3-20_IGKJ2 (Fragment)		A0A5C2GS13	A0A5C2GS13		IG c275_light_IGKV3-20_IGKJ2 (Fragment)	A0A5C2GS13_HUMAN	1	197623	63292	48076.5	89162.6	162705	77257.7	30006.5	42766.3	79606.4	1.72255e+06	171152	125260	116139	150646	171570	139961			80168.9	93918.7	197881	215730	129093	125817	264965	157889	109176	108987	106273	131785	111007	152168	106172	74732.4	134196	84015.4	58489.5	53157.8	278935	74773.4	69049
A0A5C2GS26	IG c1713_heavy_IGHV3-66_IGHD5-18_IGHJ5 (Fragment)		A0A5C2GS26	A0A5C2GS26		IG c1713_heavy_IGHV3-66_IGHD5-18_IGHJ5 (Fragment)	A0A5C2GS26_HUMAN	2	2.51442e+06	1.00886e+06	3.04516e+06	1.26346e+06	377374	1.82586e+06	235499	1.71213e+06	1.37122e+06	636240	626619	588790	602317	904991	281492	1.07462e+06	1579887	443163	1.67937e+06	842759	1.13071e+06	1.77478e+06	246418	2.38397e+06	948570	1.91049e+06	2817417	235884	701865	205763	2.48495e+06	2.12096e+06	224656	560868	360931	182766	184518	431163	1.91178e+06	244821	432780
A0A5C2GSD1	IG c977_light_IGKV4-1_IGKJ4 (Fragment)		A0A5C2GSD1	A0A5C2GSD1		IG c977_light_IGKV4-1_IGKJ4 (Fragment)	A0A5C2GSD1_HUMAN	9	1082697	1.64327e+06	6.6772e+06	2.5772e+06	7.43859e+06	9652617	4.48473e+06	2.43545e+06	11473062	3.76334e+06	4.29971e+06	3.66883e+06	5026006	2.84394e+06	1.52916e+06	3684319	4.5146e+06	11266208	2.28286e+06	4.6673e+06	4.75055e+06	10357898	3.76854e+06	3713388	2.06886e+06	3.48044e+06	11078267	3.05375e+06	6.99822e+06	1.3731e+06	1.22015e+06	8641021	7196810	3246092	732510	6.28876e+06	571697	4.77067e+06	2.95212e+06	675566	5.25176e+06
A0A5C2GSD5	IG c1331_heavy_IGHV3-48_IGHD3-22_IGHJ6 (Fragment)		A0A5C2GSD5	A0A5C2GSD5		IG c1331_heavy_IGHV3-48_IGHD3-22_IGHJ6 (Fragment)	A0A5C2GSD5_HUMAN	1	189933	160507	86319.1	33730.6	76943.5	177191	51442.1	57412.3	66283.6	74426.9	73589	37788.8	185309	118174	105323	134858	86344.9	36673.1	58315.2	76417.8	94349.1	91944.8	90801.3	241864	106784	50614.7	129125	99899.5	115086	44566.1	51216.6	30709	85199.6	105888	21241	124030	83852	61150.6	198388	37066.6	45082.5
A0A5C2GSM5	IG c1149_light_IGLV1-40_IGLJ3 (Fragment)		A0A5C2GSM5	A0A5C2GSM5		IG c1149_light_IGLV1-40_IGLJ3 (Fragment)	A0A5C2GSM5_HUMAN	2	47466.5		62332.1	13639	98174.7	56671.4	145720	221630	50823.1	169340	120461	83861.4	99204.2	44722.1		82233.6	176821		22518.4	87085.4	93100.3	222928	20139.8	104642	163706	68551.5	64583.7	48716.2	96399.2	81062	98888.2	104115			48326.9	71669.6	161932	14666.7	163141	31757.8	49549.6
A0A5C2GSW5	IG c417_light_IGLV3-21_IGLJ3 (Fragment)		A0A5C2GSW5	A0A5C2GSW5		IG c417_light_IGLV3-21_IGLJ3 (Fragment)	A0A5C2GSW5_HUMAN	1	74875.7	18662.5	18321.4	24681.3	28120.4	101465	14873.9	38109.7	40647.4	78630.6	57352.2	46979	21444	50521.3	39341.5	20957.8	39219.9	35672.7	36904.5	44159.4	41547	31478.1	82547.6	243871	41863.7	27254.3	70051.3	31330.1	35761.9	24644.1	22473.2	33397.1	26587.6	45727.3	56347.5	33137.1	71732.7	37567.1	55625.2	116523	30141.8
A0A5C2GSZ9	IG c939_heavy_IGHV3-21_IGHD7-27_IGHJ3 (Fragment)		A0A5C2GSZ9	A0A5C2GSZ9		IG c939_heavy_IGHV3-21_IGHD7-27_IGHJ3 (Fragment)	A0A5C2GSZ9_HUMAN	1	51798.6	77060.5	69000.3	34115.7	94664	109337	40566.6	148146	39894.5	51703.2	256328	42222.4	48201.2	61754	78135.7	41923.1	71108.5	92754.8	58439.8	54334.1	76074.4	61809	316599	39916.7	135825	60463.8	86456.2	68044.2	42183.5	206096	47014.4	193144	89432.2	161535	181586	104150	59280.4	78717.4	102963	125177	46541.6
A0A5C2GT12	IG c1844_heavy_IGHV3-23_IGHD3-22_IGHJ2 (Fragment)		A0A5C2GT12	A0A5C2GT12		IG c1844_heavy_IGHV3-23_IGHD3-22_IGHJ2 (Fragment)	A0A5C2GT12_HUMAN	3	265703	247390	367435	339459	286355	627068	246699	447961	493414	662822	430038	499304	519499	404469	571782	573416	404146	474727	339184	503606	435224	540690	385032	275248	598536	434050	729124	330921	394138	203067	592936	482584	593299	478117	275576	280719	496369	338219	350624	294921	362727
A0A5C2GT13	IG c655_light_IGKV1D-13_IGKJ5 (Fragment)		A0A5C2GT13;A0A5C2GTP9	A0A5C2GT13;A0A5C2GTP9		IG c655_light_IGKV1D-13_IGKJ5 (Fragment);IG c864_light_IGKV1D-13_IGKJ1 (Fragment)	A0A5C2GT13_HUMAN;A0A5C2GTP9_HUMAN	1	165548	206602	121936	117314	101078	167454	247650	99368.3	94472.6	112898	80497.1	121239	84457.4	109009	138785	92220.5	77332	85755.7	55953	160778	122017	130940	47494.8	105608	63188.8	93320.8	133026	97146.5	111026	95437.4	94135.4	111808	122726	42917	288624	26649.2	35492	91652.3	942588	62793.5	83640
A0A5C2GT47	IG c517_light_IGKV3-15_IGKJ1 (Fragment)		A0A5C2GT47	A0A5C2GT47		IG c517_light_IGKV3-15_IGKJ1 (Fragment)	A0A5C2GT47_HUMAN	1	13416.4	29281.2	23016.5	7175.5	15450.3	10529.6	5663.24	22190.9	11299.3	23615.3	16845.6	15407.8	14750.1	25952.4	26883	71949.5	69412.8	8191.54	12984	6127.83	21507.1	54155.2	13988.8	5753.42	10070.6	21518.5	16052.8	6711.65	13224.5	4769.51	8708.32	12288.3	10383.4	17648.2	14287.6	16539.9	19249.3	21472.1	17289.6	17498.2	4849.97
A0A5C2GT62	IG c1690_heavy_IGHV3-21_IGHD5-18_IGHJ6 (Fragment)		A0A5C2GT62	A0A5C2GT62		IG c1690_heavy_IGHV3-21_IGHD5-18_IGHJ6 (Fragment)	A0A5C2GT62_HUMAN	1	105621	292890		140274	20981.7	178769	98489.4	145121	88868.7	159559	122158	85696.4	139049	32264.5		92096.1	261257	96743.8	58138.3	129018	124833	360309	95087	111441	62740.2	99744.1	101451	133349	48967.1		94641.3		200220	168846	21770.3		26128.8	90860.5	66279.7	36971.3	177707
A0A5C2GT63	IG c537_light_IGLV1-44_IGLJ3 (Fragment)		A0A5C2GT63	A0A5C2GT63		IG c537_light_IGLV1-44_IGLJ3 (Fragment)	A0A5C2GT63_HUMAN	1	516500	549832	414215	79708.9	416262	515742	132141	341036	294461	448114	793656	460184	829914	580739	265283	102454	522835		157024	178537	399928	1.01874e+06	126843	136510	180323	587799	247508	135279	185574	316119	135857	523451	336869	182287	177039	74017.5	128204	180461	836653	180317	210482
A0A5C2GTC1	IG c704_light_IGLV2-14_IGLJ1 (Fragment)		A0A5C2GTC1	A0A5C2GTC1		IG c704_light_IGLV2-14_IGLJ1 (Fragment)	A0A5C2GTC1_HUMAN	1	107042	60263.9	81140.7	272039	44117.4	317822					291235	165031	99676.5	178092	61633.1	86972.2	292053	130644	327059	71537.2	161647	59803.8	488708	162481	224350	294598	198019	401883		533077	67940.9	48641.1	71560.1	106445		123829	186946	154391	154180	141433	303676
A0A5C2GTE8	IG c791_heavy_IGHV3-9_IGHD3-10_IGHJ3 (Fragment)		A0A5C2GTE8	A0A5C2GTE8		IG c791_heavy_IGHV3-9_IGHD3-10_IGHJ3 (Fragment)	A0A5C2GTE8_HUMAN	6	89846.5	195107	875304	130965	784204	156042	95127.6	211833	359340	112306	225728	112157	118780	107630	196858	117180	222211	118327	116482	121001	223321	219300	135404	25240.7	385223	90528.1	178068	105684	72828.3	69654.6	86567.4	124495	105963	143044	211741	97316.2	76350.6	120013	112105	54590.4	155605
A0A5C2GTG7	IG c1800_heavy_IGHV3-23_IGHD1-26_IGHJ3 (Fragment)		A0A5C2GTG7	A0A5C2GTG7		IG c1800_heavy_IGHV3-23_IGHD1-26_IGHJ3 (Fragment)	A0A5C2GTG7_HUMAN	2	4318091	10489612	5925603	4.95786e+06	5.54464e+06	5768604	2722297	6360747	7523709	5714618	5.76573e+06	5.43623e+06	5866599	4.77937e+06	7586363	3.04997e+06	5.94645e+06	4480226	3.33299e+06	5511876	5.55408e+06	3410660	4409545	4364714	6754676	3.46553e+06	4739167	5.48267e+06	7.25489e+06	583714	5.12574e+06	3367741	8566043	6.13694e+06	6633547	3.91041e+06	3803430	3.4749e+06	8273906	4328883	7459482
A0A5C2GTI8	IG c784_light_IGKV1D-13_IGKJ4 (Fragment)		A0A5C2GTI8;A0A5C2GTW6	A0A5C2GTI8;A0A5C2GTW6		IG c784_light_IGKV1D-13_IGKJ4 (Fragment);IG c383_light_IGKV1D-13_IGKJ4 (Fragment)	A0A5C2GTI8_HUMAN;A0A5C2GTW6_HUMAN	1	20027.3	58732.7	59683	47286.3		28755.8	93733	63984.8	39217	20085.7	7553.28	48276.2	17355.5	59344.4	197036	20421.5	17301.9	31165.6	11832.6	195211	54579.1	36735.5	7460.05	38897.4	10085	74004.3	48948.1	8008.18	89111	18064.9	31255.5	15724.4	144540	43047.1	22141	18536.1	8117.52	5968.77	516980	893.409	36699.4
A0A5C2GTT7	IG c925_light_IGKV4-1_IGKJ2 (Fragment)		A0A5C2GTT7	A0A5C2GTT7		IG c925_light_IGKV4-1_IGKJ2 (Fragment)	A0A5C2GTT7_HUMAN	1	116869	90837.8	216399	127680	85683.1	133707	67082.7	116938	82448.9	94833.7	83584.3	228052	51627.1	127350	137350	93816	48176	152870	80570.4	267014	120144	274054	512300	127753	151686	197220	227953	138913	69604.6	93828.9	177114	162548	104014	87051.2	115228	80510	68407.4	104301	83622.7	112028	66305.3
A0A5C2GTV7	IG c148_light_IGKV1-5_IGKJ2 (Fragment)		A0A5C2GTV7	A0A5C2GTV7		IG c148_light_IGKV1-5_IGKJ2 (Fragment)	A0A5C2GTV7_HUMAN	1	36148.8	28504.8	44565.8	60932.8	25223.7	50713.5	65474.3	128387	47382.9	23405.4	36888.2	56290.5	75003.9	53824.3	49145.7	18836.6	1101064		31434.3	58163.1	104810	94168.7	75601.5	35603.7	40034.7	65191.2	54271.9	42650.2	55564.3	38818.8	62098.1	41718	69041.9	47463	128219	42652.2	88244.4	86496	111185	26659.9	57314.2
A0A5C2GTY0	IG c49_light_IGKV1D-13_IGKJ5 (Fragment)		A0A5C2GTY0	A0A5C2GTY0		IG c49_light_IGKV1D-13_IGKJ5 (Fragment)	A0A5C2GTY0_HUMAN	3	93656.4	44180.9	17048.3	84868.1	37441.3	31873.5	114329	30741.4	15793.3	17801.8	18008	38168.3	14153.6	21781.7	37419.1	32723.6	58318.6	17967.2	59004.1	321536	55340.7	35872.2	19936.5	33383.2	10855.3	30559.4	23416	20712.1	29526.8	11269.3	24275.6	15556.7	69497.2	23981.8	16486.9			23301.1	592968	18088.4	15906.4
A0A5C2GU50	IG c119_light_IGKV3-11_IGKJ4 (Fragment)		A0A5C2GU50	A0A5C2GU50		IG c119_light_IGKV3-11_IGKJ4 (Fragment)	A0A5C2GU50_HUMAN	1	53757	139625	115364	73212.4	95106.5	108468	113879	210529	73032.2	49977.1	118658	126644	52358.8	76509.7	60958.4	87463.1	36719	58527.6	41794.3	56861	87472.2	120810	129994	71100.2	46992.9	52461.7	68618.2	41148	36289.9	32877.4	58322	67941.6	53052.6	108671	85497	28899.6	48509.9	50603.4	91778.6	32854.5	58732.2
A0A5C2GU73	IG c857_light_IGLV3-21_IGLJ2 (Fragment)		A0A5C2GU73	A0A5C2GU73		IG c857_light_IGLV3-21_IGLJ2 (Fragment)	A0A5C2GU73_HUMAN	2	261929	108209	172628	86782.9	145844	104853	120007	278274	124318	232580	159820	329693	115350	228610	102358	131646	145065	130275	94658.4	270149	167152	248466	94368.1	167548	101927	180484	129881	134316	365762	116701	129650	183794	107875	247311	399069	67822.1	170103	399257	330002	89208	128299
A0A5C2GUA2	IG c522_light_IGKV1-27_IGKJ3 (Fragment)		A0A5C2GUA2	A0A5C2GUA2		IG c522_light_IGKV1-27_IGKJ3 (Fragment)	A0A5C2GUA2_HUMAN	1	201412	230081			56142.7	59490.7	121376		87893	25822.3	45156.4	38897.1	26443.9	146865	134003	120098	72917.2	52765.5	62438.3	123181	94410.8	91495.6	93833.4	67407.3	66270.4	55373.6	181767	49646.8	63740.7	18241.1	42835.7	40624.4	92388.1	10212.3			52202.4	14023.9			47365.2
A0A5C2GUB1	IG c897_light_IGKV4-1_IGKJ2 (Fragment)		A0A5C2GUB1	A0A5C2GUB1		IG c897_light_IGKV4-1_IGKJ2 (Fragment)	A0A5C2GUB1_HUMAN	1		19456.2	119605	55891.5	18863.5	10229.4	13714.3	11579.9		3533.2			10653.2	15553.1			30567.3	139917			37463.6	38993.9	33307.7	10804.7	12272.2	48874.3	15443.3	4517.14	4972	16592.9	4013.04	11870	6455.93	7616.71	12283.1		9947.04		28477.4
A0A5C2GUB4	IG c1469_heavy_IGHV3-49_IGHD3-3_IGHJ6 (Fragment)		A0A5C2GUB4	A0A5C2GUB4		IG c1469_heavy_IGHV3-49_IGHD3-3_IGHJ6 (Fragment)	A0A5C2GUB4_HUMAN	2	247627	181753	70585.5	73922.2	78024.2	163986	93762.4	68155.3	10066.3	256531	112655	124593	106471	144040	185315	105001	127504	155250	121993	82823.4	125503	59524.3	77355.9	42652.2	62635.7	158337	251509	66375.1	103057	196895	71178.4	169901	334270	71745	49194.3	25744	82785.8	104662	16203.8	99200.4	47062.6
A0A5C2GUF4	IG c137_heavy_IGHV3-30_IGHD3-9_IGHJ2 (Fragment)		A0A5C2GUF4	A0A5C2GUF4		IG c137_heavy_IGHV3-30_IGHD3-9_IGHJ2 (Fragment)	A0A5C2GUF4_HUMAN	2	824364	1588556	1.16319e+06	711964	1.10193e+06	955266	739088	795357	765283	880428	640917	920801	641505	591038	1.58139e+06	926595	1.08001e+06	1.10431e+06	754698	725651	924617	1.08769e+06	446058	598864	1.03399e+06	1.51063e+06	2.91451e+06	349907	530154	855268	382736	1.09743e+06	1.22174e+06	1.02016e+06	312185	431508	1.66414e+06	560996	501499	652319	535873
A0A5C2GUG4	IG c1155_light_IGKV2-30_IGKJ4 (Fragment)		A0A5C2GUG4	A0A5C2GUG4		IG c1155_light_IGKV2-30_IGKJ4 (Fragment)	A0A5C2GUG4_HUMAN	1	44830.6	117188	78317.2	86063.1	92741	54830.9	99110	97823.9	32337.7		43547.2		87477.4	77535.8	40592.9	28318.9			30907.7	19688.2	64456.9	41083.8	67504.5	59947.1		82762.1		57109.2	59908.6	37843.1	20984.3	189336	38362.1			113214	27221.4	32477.1	25711.6		46725.9
A0A5C2GUN9	IG c1141_light_IGKV1-16_IGKJ4 (Fragment)		A0A5C2GUN9	A0A5C2GUN9		IG c1141_light_IGKV1-16_IGKJ4 (Fragment)	A0A5C2GUN9_HUMAN	2	33425.1	86487.3	51529.5	38725.5	77300.8	120785	40296.1	30802.9	18117.4	49602.1	40287.6	15297.3	36861.2	98277.5	34084.4	14998.5	21208.3	12939.6	11936.9	28976.2	43096.9	24965.4	15551.1	40499.2	41829.1	22928.5	51934.5	31555.6	38997.1	26051.2	86558.3	27159.6	79802.6	27411.2	62942.4	11651.8	38237.5	35219.6	106798	24731	40782.1
A0A5C2GUT4	IG c1191_light_IGKV1-33_IGKJ2 (Fragment)		A0A5C2GUT4	A0A5C2GUT4		IG c1191_light_IGKV1-33_IGKJ2 (Fragment)	A0A5C2GUT4_HUMAN	1	66191.1	88140.6	15485.9	29490.2	50562.6	80763.7	31255.3	54228.9	34204.6	64437.3	20666	35421.6	53555.9	56037.5	71435.4	39803.4	79112.9	42287	37619.2	22089.7	48639.4	80372.3	33007.4	31891.3	63934.1	26322.2	45910.9	14590.8	40407.4	20347.7	24654.6	55019.2	61256.4	21508.5	20473.1	22502.6	35051.2		73600.5	8843.35	14576.8
A0A5C2GUV2	IG c1194_light_IGLV3-10_IGLJ3 (Fragment)		A0A5C2GUV2	A0A5C2GUV2		IG c1194_light_IGLV3-10_IGLJ3 (Fragment)	A0A5C2GUV2_HUMAN	1	33213.2	41035.3	42334.2	85896	76820.6	85506.7	56132.7		40778.2	55396.8	53203.7	53539.6	41252.6	84881.5	107069	72558.1		58310.7	47656.9	141290	65382	60361	61825.3	95034.2	50804.5	84110.5	55139.2	48514.2	65314.6	55250.6	24216.5	122100	42066.4	43012.2		135857	123418	11254.2	24230.7	94595	16075.5
A0A5C2GUW7	IG c1117_light_IGLV3-21_IGLJ3 (Fragment)		A0A5C2GUW7	A0A5C2GUW7		IG c1117_light_IGLV3-21_IGLJ3 (Fragment)	A0A5C2GUW7_HUMAN	3	149417	47465.9	108117	55506.6	169217	70032.2	40411.9	136927	47336.1	303516	48809.8	150685	62740.7	86903.9	81550.6	72175.1	83009.1	36741.7	95647.9	270502	105836	127133	49991.3	189981	56731.9	68998.5	145760	58771.3	211090	46838.7	61420.4	63062.3	90208.5	128182	166724	84050.9	168308	101989	113699	62454.3	41630.8
A0A5C2GUX6	IG c389_light_IGKV3-11_IGKJ1 (Fragment)		A0A5C2GUX6	A0A5C2GUX6		IG c389_light_IGKV3-11_IGKJ1 (Fragment)	A0A5C2GUX6_HUMAN	1	150767	519155	152961	191947	252712	402107	277872	335758	165944	435535	229111	271201	148064	348348	261803	576671	437359	427153	359641	273931	310902	420763	221212	377771	168492	443271	227003	305100	298012	223280	177505	421163	224645	394676	244343	222730	237353	257238	359093	148846	154604
A0A5C2GUY4	IG c1345_light_IGKV1-5_IGKJ1 (Fragment)		A0A5C2GUY4	A0A5C2GUY4		IG c1345_light_IGKV1-5_IGKJ1 (Fragment)	A0A5C2GUY4_HUMAN	2	229189	560279	379207	574415	297180	621473	344123	454342	495979	502111	730179	518612	376101	541748	481294	468651	914050	530106	773074	447975	512004	1.1337e+06	457606	609293	557288	1.08061e+06	647757	371162	597757	289921	283577	594589	705158	599823	2.60383e+06	303924	302267	393637	55618.5	453447	1.57953e+06
A0A5C2GV66	IG c1455_light_IGKV1D-39_IGKJ1 (Fragment)		A0A5C2GV66	A0A5C2GV66		IG c1455_light_IGKV1D-39_IGKJ1 (Fragment)	A0A5C2GV66_HUMAN	2	131102	231874	150311	61718.8	95907.6	240125	61385.5	146398	134024	135428	90069.5	101009	75414	169998	313201	23527.8	47386.4	31788.2	81908.3	173990	124828	167058	84378.5	110279	93048.6	109534	58817.8	147154	158987	59095.5	85553.9	83760.4	169416	50945.9	41461.8	19421	148093	93246.3	56094	77208.6	42837.4
A0A5C2GV81	IG c1689_heavy_IGHV3-23_IGHD5-18_IGHJ4 (Fragment)		A0A5C2GV81	A0A5C2GV81		IG c1689_heavy_IGHV3-23_IGHD5-18_IGHJ4 (Fragment)	A0A5C2GV81_HUMAN	2	178083	449324	294317	217671	244396	436250	120290	277609	326925	277350	209787	165254	207516	195055	243391	180489	151944	149886	117705	244090	234367	144072	231843	121474	313182	181701	117902	146192	1.09556e+06	493430	135484	129919	155155	173269	1.27262e+06	96200.4	151060	97735.5	175151	841069	116580
A0A5C2GV93	IG c1485_light_IGLV3-25_IGLJ2 (Fragment)		A0A5C2GV93	A0A5C2GV93		IG c1485_light_IGLV3-25_IGLJ2 (Fragment)	A0A5C2GV93_HUMAN	2	34374.2	70656.5	31059.4	10657.1	120988	41705.4	22889.7	33324.6	32273.6	70912.7	35107.4	24738.5	24130.6	30446.4	61619.1	20810.8	14076.6	18431.5	17162.2	40402.7	37788.3	51701.3	21087.1	22127	23931.5	33037.5	36998.8	27623.1	8342.82	40091.1	10146	38316.3	13418.8	28974.7	12779.5	29185.8	29332.7	30777.8	24729.4	24324	16155.4
A0A5C2GVA7	IG c792_light_IGKV1-5_IGKJ2 (Fragment)		A0A5C2GVA7;A0A5C2GW72	A0A5C2GVA7;A0A5C2GW72		IG c792_light_IGKV1-5_IGKJ2 (Fragment);IG c1133_light_IGKV1-5_IGKJ2 (Fragment)	A0A5C2GVA7_HUMAN;A0A5C2GW72_HUMAN	1	102282	43290.7	94804.5	53451.9	109015	29952.2	25249.6	53701.4	23359.6	59897.2	59197.1	205516	40519.5	47115.9	38059.4	156154	135999	42609.6			73343.1	310843	29493	85731.6	38522.7	178437	273762		150782	54185.3	21140.7	42387.9	99040.7	188982	39742.7	33282.8	55475.1	97088.4		97884.5	37921.9
A0A5C2GVB1	IG c1257_light_IGKV3-15_IGKJ4 (Fragment)		A0A5C2GVB1	A0A5C2GVB1		IG c1257_light_IGKV3-15_IGKJ4 (Fragment)	A0A5C2GVB1_HUMAN	1	55064.8	58951.9	52158.8	61730.2	38690.6	45171	46779.1	12578.1	28295.3	62335.6	19298	96552.5	56070.9	111585	179658	54596.2	20515.3	26553.3	28893.9	55215.8	55534.7	28728.4	53048.8	170935	11352.6	57534.3	28052.5	13324.3	128047	11628.2	97595.5	88056.9	33990.6	50480.2	69398.6	5268.12	59615.3	8526.61	68349.2	31749.9	30947.5
A0A5C2GVB5	IG c487_heavy_IGHV3-48_IGHD4-4_IGHJ6 (Fragment)		A0A5C2GVB5	A0A5C2GVB5		IG c487_heavy_IGHV3-48_IGHD4-4_IGHJ6 (Fragment)	A0A5C2GVB5_HUMAN	1	14241020	19106670	16817406	10013113	14999153	12326915	8950707	11474686	9946472	12752828	12921007	13337481	10214566	12245968	16540297	5319215	19094568	11893752	11424119	11811031	1.27715e+07	12007833	13140140	9537924	9234742	13213974	16257086	11389476	9434260	8140044	5893222	12445359	16297746	13115059	10404491	6.1402e+06	6.85359e+06	14243378	10707197	5.80676e+06	10543502
A0A5C2GVE5	IG c517_heavy_IGHV1-8_IGHD3-16_IGHJ5 (Fragment)		A0A5C2GVE5	A0A5C2GVE5		IG c517_heavy_IGHV1-8_IGHD3-16_IGHJ5 (Fragment)	A0A5C2GVE5_HUMAN	1	121593	240006	122205	52175.4	47400.6	237414	79641.1	184881	64908.2	108026	110738	127242	86171.9	176363	254429	100316	74622.2	75514.9	58864.1	91873.2	120719	290417	261521	162008	56589.3	74018.3	240384	43993.2	282241	89892	145531	66537.5	87860.5	86613.3	58680.3	58522.2	93370.2	84794.6	176797	59509.6	32172.1
A0A5C2GVM3	IG c846_light_IGKV3-20_IGKJ4 (Fragment)		A0A5C2GVM3	A0A5C2GVM3		IG c846_light_IGKV3-20_IGKJ4 (Fragment)	A0A5C2GVM3_HUMAN	2		58234.4	37765	20888.2	54728.9	72613.9	27996.6	36717.4	15386		45424.2	36250	61670.2	36962.3	26145.7	37177.2	49050.9	21469.7	12370.3	45210	38670.1	32533.8	43584.6	30170.8	28860.6	39484	30342.6	81528.3	14482.6	24278.3	215380	46622.5	24870.2	14615.5			18911	34436.5	83430.4		10253.7
A0A5C2GVQ7	IG c1571_heavy_IGHV4-59_IGHD3-10_IGHJ4 (Fragment)		A0A5C2GVQ7	A0A5C2GVQ7		IG c1571_heavy_IGHV4-59_IGHD3-10_IGHJ4 (Fragment)	A0A5C2GVQ7_HUMAN	1	69391.1	94684.4	65109	100631	180701	118684	119258	138220	298303	154372	289863	148660	187095	129556	233529		298641	377447	72398.4	122364	168364	181794	353524	102472	193510	157588	160189	208607	284381	118368	94851	311223	141813	130807	120947	132324	130163	85939.8	109095	86171.8	116903
A0A5C2GVU0	IG c552_heavy_IGHV3-7_IGHD4-23_IGHJ4 (Fragment)		A0A5C2GVU0	A0A5C2GVU0		IG c552_heavy_IGHV3-7_IGHD4-23_IGHJ4 (Fragment)	A0A5C2GVU0_HUMAN	1	23660.2	50415.4	20725.5	268461	33131.1	36250.2	25891.6	33051.5	33491.8	31003.6	22299.3	24709.4	29852.5	20098.6	24283	4276663	5436114	38162	33705.7	52268.6	525712	37880	70692.6	82667.2	70315.5	20674.8	35349.9	31129.3	24296.3	36614.4	21115.6	47023.3	46351.6	97658.1	13181.7	20765.9	40916.3	38721.9	25257.7	14665.4	20887.7
A0A5C2GVX4	IG c1735_light_IGKV3-20_IGKJ2 (Fragment)		A0A5C2GVX4	A0A5C2GVX4		IG c1735_light_IGKV3-20_IGKJ2 (Fragment)	A0A5C2GVX4_HUMAN	2	516261	675380	485349	456438	426522	977761	501416	659502	739035	920552	1.35538e+06	1.31092e+06	1.39343e+06	840962	763138	424482	771497	552283	770398	1.11308e+06	782689	1.23686e+06	439542	1.07926e+06	884055	1642803	2.54027e+06	1.03074e+06	768756	770730	466074	1.21594e+06	652141	1.96529e+06	1.14009e+06	835865	1345424	1.00754e+06	250723	657359	1.00185e+06
A0A5C2GVY5	IG c727_heavy_IGHV3-30_IGHD5-12_IGHJ4 (Fragment)		A0A5C2GVY5	A0A5C2GVY5		IG c727_heavy_IGHV3-30_IGHD5-12_IGHJ4 (Fragment)	A0A5C2GVY5_HUMAN	1	21102			41737.2	22319.4	44204.3	16226	15992.1		7230.44		46188.8		19857.7	31250	18481.4	50680.6	17567.7	27571	37114.3	27834.9	78645.1	23909.4	14074.2	23267.5	19582		11276.9	43701.4	17448.6		14139.7	13508.6		29085.1	8362.86	10461.7		35128
A0A5C2GVY9	IG c1611_light_IGLV1-40_IGLJ2 (Fragment)		A0A5C2GVY9;A0A5C2H0C7	A0A5C2GVY9;A0A5C2H0C7		IG c1611_light_IGLV1-40_IGLJ2 (Fragment);IG c1398_light_IGLV1-40_IGLJ2 (Fragment)	A0A5C2GVY9_HUMAN;A0A5C2H0C7_HUMAN	3	14338.9	22886.6	81763.7					22524.6	7045.14		14463.5		41090.4		16828		96279.5		26147.9	37403.2	34615.6			98419.6	26991.3	15979.6	20500.2	9898.94	11890.4	11358.5	7844.65	25203.9	18730.2	25555.7	41070.8	11646.6		21648.3	12282.6	224896	58887.1
A0A5C2GW70	IG c689_light_IGKV3-20_IGKJ1 (Fragment)		A0A5C2GW70	A0A5C2GW70		IG c689_light_IGKV3-20_IGKJ1 (Fragment)	A0A5C2GW70_HUMAN	2	331466	413439	481683	518880	485614	349010	134807	1113872	371275	904711	430445	677119	962290	318326	717934	571089	67749.3	319917	100101	110944	469034	249146	127191	655834	264835	414300	399584	472711	356055	655056	893846	411907	342952	159228	180121	217986	721329	645940	170681	186365	253939
A0A5C2GWH0	IG c907_heavy_IGHV3-9_IGHD6-19_IGHJ4 (Fragment)		A0A5C2GWH0	A0A5C2GWH0		IG c907_heavy_IGHV3-9_IGHD6-19_IGHJ4 (Fragment)	A0A5C2GWH0_HUMAN	3	90877	2.64549e+06	216438	604727	765273	117530	1.39222e+06	1.27062e+06	123303	173913	965325	108785	920348	158077	1.8034e+06	77391.6	66429	92863.5	1.31461e+06	93805.8	650070	48014.5	1.14954e+06	76055.9	79916.6	1.18941e+06	2308538	673465	154069	84720.8	40286.7	1.14415e+06	112685	109914	29060.3	143367	87527.8	101610	226726	735162	658512
A0A5C2GWS2	IG c1272_light_IGLV2-11_IGLJ3 (Fragment)		A0A5C2GWS2	A0A5C2GWS2		IG c1272_light_IGLV2-11_IGLJ3 (Fragment)	A0A5C2GWS2_HUMAN	1	43680.4	49956.2	6725.34	223042	64114.6	412377	19354.1	48372.2	44257.2	13438.1	111238	67356.6	44015	73748.7	48524.6	36661.4	82567.5	56317.1	72525.7	269389	89383	11813.2	82704.3	54429.2	45343.1	43045	54367.1	72033.6	14139.9	70456	10683.4	17149.5	12610	75775.2	11662.6	55758.5	28269.4	20095.6	112078	25887.7	100605
A0A5C2GWT9	IG c1687_light_IGKV3-20_IGKJ2 (Fragment)		A0A5C2GWT9	A0A5C2GWT9		IG c1687_light_IGKV3-20_IGKJ2 (Fragment)	A0A5C2GWT9_HUMAN	1	431890	598689		382630	1.21219e+06	539843	581893	430319	597466	483046	631192	427772	357307	562438	683005	414636	461020	18627.9	6823.37	350977	482724	407175	240060	505398	412126	305678	595265	441723	434269	310448	344927	590274	513034	590451	407004	221591	338026	314210	448855	442317	305718
A0A5C2GWV5	IG c1423_light_IGKV3-20_IGKJ4 (Fragment)		A0A5C2GWV5	A0A5C2GWV5		IG c1423_light_IGKV3-20_IGKJ4 (Fragment)	A0A5C2GWV5_HUMAN	1	24192.3	66382.7	14192.9	30960.4	87133.1	43318	69222.2	33926.7	36917.6		36371.5	21904.4	89283.7	65660	29132.8	28358.5	38691.5	25771.2	13995.2	26142	41134.6	33396.7	24526	11234.4	11022.3	13113.6	51030.9	91649.5	36417.4	19298	8025.66	50474.7	46333.5		8149.41		25244	30391.6	5898.66	15817.3	30204.7
A0A5C2GX23	IG c979_light_IGKV3-20_IGKJ3 (Fragment)		A0A5C2GX23	A0A5C2GX23		IG c979_light_IGKV3-20_IGKJ3 (Fragment)	A0A5C2GX23_HUMAN	2	750350	1743231	1095759	788477	532452	1.46344e+06	1.43884e+06	1.21263e+06	851686	1.11052e+06	575035	721767	909798	1.40266e+06	1.17482e+06	763831	316900	704596	224923	346009	906386	354094	742992	1.03076e+06	851088	570069	1.57134e+06	658307	882565	895612	1.01309e+06	1.12449e+06	1.27514e+06	912572	55900	480899	607908	682692	209057	68420	784843
[truncated: 236 more rows]
[truncated: 3 more columns]

## Sheet: CC_vs_HSIL显著性差异分析
Protein	Protein Description	Gene Name	PG.ProteinGroups	PG.ProteinAccessions	PG.Genes	PG.ProteinDescriptions	PG.ProteinNames	SequenceNumber	Cancer1	Cancer2	Cancer3	Cancer4	Cancer5	Cancer6	Cancer7	Cancer8	Cancer9	Cancer10	Cancer11	Cancer12	Cancer13	Cancer14	Cancer15	Cancer16	Cancer17	Cancer18	Cancer19	Cancer20	average CC	HSIL1	HSIL2	HSIL3	HSIL4	HSIL5	HSIL6	HSIL7	HSIL8	HSIL9	HSIL10	HSIL11	HSIL12	HSIL13	HSIL14	HSIL15	HSIL16	HSIL17	HSIL18	HSIL19	HSIL20
[truncated: 1,037 more rows]
[truncated: 3 more columns]

[truncated: 2 more sheets: CC_vs_CK显著性差异分析, CK_CC_HSIL]
