# Supplementary material for: The Plasma DIA-Based Quantitative Proteomics Reveals the Pathogenic Pathways and New Biomarkers in Cervical Cancer and High Grade Squamous Intraepithelial Lesion
Source: J Clin Med. 2022 Dec 1;11(23):7155. doi: 10.3390/jcm11237155 (PMC9736146; doi:10.3390/jcm11237155)
Supplement: Supplementary file 1 [file jcm-11-07155-s001.zip › jcm-2011552-Supplementary Tables/Supplementary Table S5 GO results among the three groups.xlsx]

## Sheet: BP
Level	GO_ID	Term	Type	Seqs_Num	Sequences
1	GO:0008150	biological_process	Biological Process	91	F5H5D3,Q9H4B7,P01031,B0ZBE2,P23528,P33151,P02753,A0A384MEK5,P24593,A0A0K0K1J1,A0A024RAG6,P06702,A0A140VKF3,O00187,O75636,P48740,Q9BWP8,P02768,Q6N095,O75460,P02750,A0A0S2Z3D5,P08697,P02675,P02679,A0A1W2PQB1,A0A075B6I0,A0A075B6K4,O43866,A0A024R944,O00391,P02763,P02776,P19652,Q06033,Q86UX7,E9PHK0,Q68DS3,P02790,P35542,A0A0C4DH33,A0A0J9YVY3,A0A384NPR0,A0M8Q6,A0A2Y9CYF2,B4DPQ3,F2RM37,P00742,P05546,P208…
2	GO:0000003	reproduction	Biological Process	7	A0A384MEK5,Q9UGM5,B0ZBE2,P24593,A0A0K0K1J1,A0A140VKF3,P02753
2	GO:0008152	metabolic process	Biological Process	65	P01031,P02753,O00187,O75636,P48740,Q9BWP8,P33151,A0M8Q6,A8K8Z4,B7Z550,P08603,P09871,P0C0L5,A0A024R592,A0A024RAB7,A8KA37,O75460,P23528,Q14520,A0A5C2GIX2,A0A5C2GSD9,Q6MZX7,Q6N093,Q6N095,P55056,Q13790,A0A024R0T8,A0A0S2Z3D5,P06702,A0A024RAG6,A0A0C4DH33,A0A0J9YVY3,A0A1U9X8X3,A0A3B3ISR2,P20851,A0A2Y9CYF2,A0A5C2GIJ0,P00742,A0A140VK24,B3KXX0,P02776,A0A140VKF3,E9PHK0,Q68DS3,P08697,P05546,Q9UGM5,H0YJW9,O00…
2	GO:0001906	cell killing	Biological Process	3	P02776,P08603,O43866
2	GO:0002376	immune system process	Biological Process	46	A0A024RAG6,O00187,O75636,P48740,Q9BWP8,P02675,P02679,P06702,A0A1W2PQB1,A0A075B6I0,A0A075B6K4,A0A024R944,A0A384MEK5,P02790,P02763,P19652,A0M8Q6,A8K8Z4,B7Z550,P08603,P09871,P0C0L5,A0A024R035,D9ZGG2,P02776,P10720,P01031,A0A0C4DH33,A0A0J9YVY3,A0A1U9X8X3,A0A3B3ISR2,P20851,A0A2Y9CYF2,A0A5C2GIJ0,A0A5C2GIX2,A0A5C2GSD9,Q6MZX7,Q6N093,Q6N095,O43866,H0YJW9,O00391,P02750,A0A0S2Z3D5,A0A0H5AY34,P02753
2	GO:0040007	growth	Biological Process	4	P24593,P06702,B0ZBE2,P02753
2	GO:0007610	behavior	Biological Process	3	B0ZBE2,A0A140VKF3,A0A0K0K1J1
2	GO:0008283	cell proliferation	Biological Process	10	O75460,P02750,A0A0K0K1J1,P33151,P02776,P24593,B0ZBE2,P08697,P02753,A0A140VKF3
2	GO:0009987	cellular process	Biological Process	64	F5H5D3,Q9H4B7,P01031,P23528,P33151,P02753,P24593,A0A024RAG6,A0A0K0K1J1,P02750,B0ZBE2,P02675,P02679,P06702,O00391,P02763,P02768,P02776,P08697,P19652,Q06033,Q86UX7,E9PHK0,Q68DS3,O43866,O75460,A0A024R0T8,A0A0S2Z3D5,A5PL27,P02790,A0A0C4DH33,A0A0J9YVY3,A0M8Q6,A0A2Y9CYF2,Q6MZX7,Q6N093,Q6N095,A0A140VKE9,A0A1W2PRM8,Q9UGM5,A0A384MEK5,A0A140VKF3,P05546,H0YJW9,P10720,D9ZGG2,A2RTY6,P00742,B4DEW5,P55056,A0A5C…
2	GO:0022414	reproductive process	Biological Process	7	A0A384MEK5,Q9UGM5,B0ZBE2,P24593,A0A0K0K1J1,A0A140VKF3,P02753
2	GO:0022610	biological adhesion	Biological Process	12	A0A1Z1VXF2,Q14520,P33151,A0A384MEK5,Q86UX7,D9ZGG2,P02675,P02679,A0A0H5AY34,H0YJW9,P06702,P08697
2	GO:0023052	signaling	Biological Process	31	P01031,B0ZBE2,P02675,P02679,P06702,P24593,O75460,P33151,P02776,A0A1W2PRM8,Q86UX7,P23528,P02750,B4DEW5,H0YJW9,P02753,A0M8Q6,A0A2Y9CYF2,A0A5C2GIJ0,A0A5C2GIX2,A0A5C2GSD9,A0A1W2PQB1,Q6MZX7,Q6N093,Q6N095,P02790,P08697,A0A0C4DH33,A0A0J9YVY3,P00742,P10720
2	GO:0032501	multicellular organismal process	Biological Process	39	A0A384MEK5,P24593,A0A0K0K1J1,P02753,P23528,P06702,A0A140VKF3,P02768,Q6N095,P33151,B0ZBE2,A0A0S2Z3D5,P08697,B4DPQ3,F2RM37,P00742,P02675,P02679,P05546,P20851,Q9BWP8,A0A024R944,P01031,A0A024RAG6,P02776,P10720,B3KXX0,A0A0S2Z4K3,H0YJW9,E9PHK0,Q68DS3,P02763,P55056,P02750,D9ZGG2,P19652,Q86UX7,B4DEW5,A0A140VK24
2	GO:0032502	developmental process	Biological Process	25	P33151,A0A384MEK5,P24593,A0A0K0K1J1,P02753,P23528,A0A140VKF3,Q9BWP8,A0A024RAG6,B0ZBE2,C9JF17,A0A024R944,P02776,A0A0S2Z3D5,P06702,E9PHK0,Q68DS3,Q86UX7,H0YJW9,P02679,P08697,P02750,D9ZGG2,B4DEW5,P02675
2	GO:0040011	locomotion	Biological Process	18	P23528,P06702,P01031,P05546,A0A140VKF3,H0YJW9,P24593,P00742,P33151,Q86UX7,P02776,P10720,A0A0H5AY34,A0M8Q6,P35542,A0A384MEK5,B4DEW5,B0ZBE2
2	GO:0048511	rhythmic process	Biological Process	2	A0A140VKF3,A0A0K0K1J1
2	GO:0048518	positive regulation of biological process	Biological Process	53	P01031,O00187,O75636,P48740,Q9BWP8,P02750,P02675,P02679,P06702,P02790,B0ZBE2,A0M8Q6,A8K8Z4,B7Z550,P08603,P09871,P0C0L5,A0A024RAG6,A0A0C4DH33,A0A0J9YVY3,A0A1U9X8X3,A0A3B3ISR2,P20851,A0A2Y9CYF2,A0A5C2GIJ0,A0A5C2GIX2,A0A5C2GSD9,Q6MZX7,Q6N093,Q6N095,O75460,A0A0K0K1J1,P02776,P33151,E9PHK0,Q68DS3,D9ZGG2,H0YJW9,A0A0S2Z3D5,P55056,A0A140VKF3,P00742,Q86UX7,O43866,P23528,A0A384MEK5,P02753,P08697,A0A1W2PQB1,…
2	GO:0048519	negative regulation of biological process	Biological Process	26	O75460,P02768,P23528,P33151,A0A140VKF3,A0A0S2Z3D5,P08697,P01031,P05546,Q9UGM5,H0YJW9,P24593,O00391,B0ZBE2,P02776,A0A0S2Z4K3,B4DEW5,P02763,P02675,P02679,P48740,P20851,O75636,A0A384MEK5,P02753,A0A0K0K1J1
2	GO:0050789	regulation of biological process	Biological Process	64	P01031,P24593,O00187,O75636,P48740,Q9BWP8,P33151,P02750,B0ZBE2,P02675,P02679,P06702,A0A1W2PQB1,P02790,P02763,P19652,A0M8Q6,A8K8Z4,B7Z550,P08603,P09871,P0C0L5,O00391,O75460,A0A024RAG6,A0A0C4DH33,A0A0J9YVY3,A0A1U9X8X3,A0A3B3ISR2,P20851,A0A2Y9CYF2,A0A5C2GIJ0,A0A5C2GIX2,A0A5C2GSD9,Q6MZX7,Q6N093,Q6N095,P02776,A0A1W2PRM8,Q86UX7,P23528,P02768,A0A0K0K1J1,A0A384MEK5,B3KXX0,A0A140VKF3,A0A0S2Z3D5,E9PHK0,Q68…
2	GO:0050896	response to stimulus	Biological Process	69	P01031,A0A0K0K1J1,A0A024RAG6,O00187,O75636,P48740,Q9BWP8,A0A384MEK5,A0A0S2Z3D5,P02675,P02679,P06702,A0A1W2PQB1,A0A075B6I0,A0A075B6K4,A0A024R944,P02790,P02763,P08697,P19652,P35542,A0A0C4DH33,A0A0J9YVY3,A0A384NPR0,A0M8Q6,A0A2Y9CYF2,P23528,B4DPQ3,F2RM37,P00742,P05546,P20851,A8K8Z4,B7Z550,P08603,P09871,P0C0L5,P24593,A0A090N7U9,O43866,P02776,P10720,A0A024R035,D9ZGG2,A0A1U9X8X3,A0A3B3ISR2,A0A5C2GIJ0,A0…
2	GO:0051179	localization	Biological Process	56	B0ZBE2,P23528,P06702,O00391,P02675,P02679,P02763,P02768,P02776,P08697,P19652,Q06033,Q86UX7,E9PHK0,Q68DS3,A0A1W2PRM8,A5PL27,A3KPE2,A5PL32,C9JF17,Q13790,P00742,A0M8Q6,P02790,P48740,Q9BWP8,A0A2Y9CYF2,A0A5C2GIJ0,A0A5C2GIX2,A0A5C2GSD9,A0A0C4DH33,A0A0J9YVY3,Q6MZX7,Q6N093,Q6N095,A0A024R944,P0C0L5,A0A140VKF3,P01031,A0A0S2Z3D5,P55056,H0YJW9,P24593,P33151,P10720,P02753,A0A1W2PQB1,P02750,O75636,A0A0S2Z3F6,B…
2	GO:0051704	multi-organism process	Biological Process	26	A0A1W2PQB1,P06702,Q9BWP8,A0A0C4DH33,A0A0J9YVY3,A0A384NPR0,A0M8Q6,A0A2Y9CYF2,P23528,Q9UGM5,B0ZBE2,P24593,A0A0K0K1J1,Q6MZX7,Q6N093,Q6N095,P02790,P08603,P20851,P02750,P02776,P0C0L5,P02675,O75636,P10720,A0A384MEK5
2	GO:0065007	biological regulation	Biological Process	67	P01031,P24593,O00187,O75636,P48740,Q9BWP8,P02768,Q6N095,P33151,P02750,B0ZBE2,P08697,P02675,P02679,P06702,A0A1W2PQB1,P02790,P02763,P19652,B4DPQ3,F2RM37,P00742,P05546,P20851,A0M8Q6,A8K8Z4,B7Z550,P08603,P09871,P0C0L5,O00391,O75460,A0A0S2Z3D5,A5PL27,A0A024RAG6,A0A0C4DH33,A0A0J9YVY3,A0A1U9X8X3,A0A3B3ISR2,A0A2Y9CYF2,A0A5C2GIJ0,A0A5C2GIX2,A0A5C2GSD9,Q6MZX7,Q6N093,P02776,A0A1W2PRM8,Q86UX7,P23528,A0A024R9…
2	GO:0071840	cellular component organization or biogenesis	Biological Process	31	Q9H4B7,P33151,P24593,B0ZBE2,P23528,A0A0C4DH33,A0A0J9YVY3,A0M8Q6,A0A2Y9CYF2,Q6MZX7,Q6N093,Q6N095,A0A384MEK5,A0A0S2Z3D5,A0A140VKF3,P06702,D9ZGG2,P02675,P02679,H0YJW9,P08697,Q86UX7,P02768,P55056,O00391,A0A140VK24,A0A1W2PQB1,A0A024RAA7,A0A024RAG6,P20851,P0C0L5
3	GO:0019953	sexual reproduction	Biological Process	1	Q9UGM5
3	GO:0032504	multicellular organism reproduction	Biological Process	1	A0A140VKF3
3	GO:0055114	oxidation-reduction process	Biological Process	1	A8KA37
3	GO:0006807	nitrogen compound metabolic process	Biological Process	55	P01031,O00187,O75636,P48740,Q9BWP8,P33151,A0M8Q6,A8K8Z4,B7Z550,P08603,P09871,P0C0L5,O75460,P23528,Q14520,A0A5C2GIX2,A0A5C2GSD9,Q6MZX7,Q6N093,Q6N095,P06702,A0A024RAG6,A0A0C4DH33,A0A0J9YVY3,A0A1U9X8X3,A0A3B3ISR2,P20851,A0A2Y9CYF2,A0A5C2GIJ0,P00742,E9PHK0,Q68DS3,P08697,P05546,Q9UGM5,H0YJW9,P24593,P02790,A2RTY6,Q06033,O43866,P02675,P02679,A0A024R0T8,A3KPE2,A5PL32,A0A0S2Z3D5,A0A140VK24,O00391,P02768,A…
3	GO:0009056	catabolic process	Biological Process	7	O75460,A0A0S2Z3D5,P06702,O00391,P20851,A0A090N7U9,A0A1W2PQB1
3	GO:0009058	biosynthetic process	Biological Process	12	P02753,P24593,P33151,P08697,A0A0S2Z3D5,A0A140VK24,P02776,A0A384MEK5,B0ZBE2,A0A0K0K1J1,P06702,O75636
3	GO:0009892	negative regulation of metabolic process	Biological Process	13	O75460,A0A0S2Z3D5,A0A140VKF3,P08697,P05546,Q9UGM5,H0YJW9,O00391,P24593,P02776,P48740,P20851,O75636
3	GO:0009893	positive regulation of metabolic process	Biological Process	18	P01031,P06702,O75460,P02776,P33151,E9PHK0,Q68DS3,A0A0S2Z3D5,B0ZBE2,P08697,P02790,A0A384MEK5,P20851,A0A0K0K1J1,H0YJW9,P02675,P02679,A0A1W2PQB1
3	GO:0019222	regulation of metabolic process	Biological Process	33	P01031,P33151,O75460,P06702,B3KXX0,P02776,A0A0S2Z3D5,A0A140VKF3,E9PHK0,Q68DS3,P08697,P05546,Q9UGM5,H0YJW9,O00391,P24593,A0M8Q6,O43866,P08603,P09871,P0C0L5,P20851,B0ZBE2,P02790,A0A384MEK5,A0A0K0K1J1,P48740,A0A090N7U9,P02675,P02679,A0A1W2PQB1,O75636,A0A024R944
3	GO:0032963	collagen metabolic process	Biological Process	1	P08697
3	GO:0042440	pigment metabolic process	Biological Process	1	P02790
3	GO:0042445	hormone metabolic process	Biological Process	1	P02753
3	GO:0044237	cellular metabolic process	Biological Process	31	P01031,P02753,P33151,O75460,P23528,A0A024R0T8,P06702,E9PHK0,Q68DS3,P08697,A0A0S2Z3D5,P05546,Q9UGM5,H0YJW9,O00391,P24593,P02790,A2RTY6,Q06033,B0ZBE2,A0A140VK24,P02679,P02768,A0A384MEK5,A0A0K0K1J1,P48740,P02776,P20851,P02675,A0A1W2PQB1,O75636
3	GO:0044238	primary metabolic process	Biological Process	59	P01031,P02753,O00187,O75636,P48740,Q9BWP8,P33151,A0M8Q6,A8K8Z4,B7Z550,P08603,P09871,P0C0L5,A0A024R592,A0A024RAB7,O75460,P23528,Q14520,A0A5C2GIX2,A0A5C2GSD9,Q6MZX7,Q6N093,Q6N095,P55056,Q13790,A0A024R0T8,A0A0S2Z3D5,P06702,A0A024RAG6,A0A0C4DH33,A0A0J9YVY3,A0A1U9X8X3,A0A3B3ISR2,P20851,A0A2Y9CYF2,A0A5C2GIJ0,P00742,A0A140VK24,E9PHK0,Q68DS3,P08697,P05546,Q9UGM5,H0YJW9,P24593,P02790,O43866,P02675,P02679,…
3	GO:0044281	small molecule metabolic process	Biological Process	8	A0A024RAB7,P02753,A0A0S2Z3D5,A0A024R0T8,A0A140VK24,Q13790,A2RTY6,Q06033
3	GO:0071704	organic substance metabolic process	Biological Process	63	P01031,P02753,O00187,O75636,P48740,Q9BWP8,P33151,A0M8Q6,A8K8Z4,B7Z550,P08603,P09871,P0C0L5,A0A024R592,A0A024RAB7,O75460,P23528,Q14520,A0A5C2GIX2,A0A5C2GSD9,Q6MZX7,Q6N093,Q6N095,P55056,Q13790,A0A024R0T8,A0A0S2Z3D5,P06702,A0A024RAG6,A0A0C4DH33,A0A0J9YVY3,A0A1U9X8X3,A0A3B3ISR2,P20851,A0A2Y9CYF2,A0A5C2GIJ0,P00742,A0A140VK24,B3KXX0,P02776,A0A140VKF3,E9PHK0,Q68DS3,P08697,P05546,Q9UGM5,H0YJW9,P24593,P02…
3	GO:0031341	regulation of cell killing	Biological Process	2	P08603,O43866
3	GO:0031343	positive regulation of cell killing	Biological Process	1	O43866
3	GO:0031640	killing of cells of other organism	Biological Process	1	P02776
3	GO:0097278	complement-dependent cytotoxicity	Biological Process	2	P08603,O43866
3	GO:0002252	immune effector process	Biological Process	35	O00187,O75636,P48740,Q9BWP8,A0A1W2PQB1,A0A384MEK5,P02790,A0M8Q6,A8K8Z4,B7Z550,P08603,P09871,P0C0L5,P01031,A0A024RAG6,A0A0C4DH33,A0A0J9YVY3,A0A1U9X8X3,A0A3B3ISR2,P20851,A0A2Y9CYF2,A0A5C2GIJ0,A0A5C2GIX2,A0A5C2GSD9,Q6MZX7,Q6N093,Q6N095,O43866,H0YJW9,O00391,P02750,P02763,P06702,P19652,P02753
3	GO:0002253	activation of immune response	Biological Process	30	O00187,O75636,P48740,Q9BWP8,P02675,P02679,P06702,A0M8Q6,A8K8Z4,B7Z550,P08603,P09871,P0C0L5,P01031,A0A024RAG6,A0A0C4DH33,A0A0J9YVY3,A0A1U9X8X3,A0A3B3ISR2,P20851,A0A2Y9CYF2,A0A5C2GIJ0,A0A5C2GIX2,A0A5C2GSD9,Q6MZX7,Q6N093,Q6N095,O43866,H0YJW9,A0A1W2PQB1
3	GO:0002440	production of molecular mediator of immune response	Biological Process	4	A0A075B6I0,A0A075B6K4,P02790,P02753
3	GO:0002520	immune system development	Biological Process	1	P02776
3	GO:0002682	regulation of immune system process	Biological Process	36	O00187,O75636,P48740,Q9BWP8,P02675,P02679,P06702,A0A1W2PQB1,P02790,A0M8Q6,A8K8Z4,B7Z550,P08603,P09871,P0C0L5,P01031,A0A024RAG6,A0A0C4DH33,A0A0J9YVY3,A0A1U9X8X3,A0A3B3ISR2,P20851,A0A2Y9CYF2,A0A5C2GIJ0,A0A5C2GIX2,A0A5C2GSD9,Q6MZX7,Q6N093,Q6N095,O43866,H0YJW9,A0A0S2Z3D5,P02776,P02753,P02763,P19652
3	GO:0002683	negative regulation of immune system process	Biological Process	4	P01031,P02776,P48740,P20851
3	GO:0002684	positive regulation of immune system process	Biological Process	33	O00187,O75636,P48740,Q9BWP8,P02675,P02679,P06702,P02790,A0M8Q6,A8K8Z4,B7Z550,P08603,P09871,P0C0L5,P01031,A0A024RAG6,A0A0C4DH33,A0A0J9YVY3,A0A1U9X8X3,A0A3B3ISR2,P20851,A0A2Y9CYF2,A0A5C2GIJ0,A0A5C2GIX2,A0A5C2GSD9,Q6MZX7,Q6N093,Q6N095,O43866,H0YJW9,A0A1W2PQB1,P02776,P02753
3	GO:0006955	immune response	Biological Process	44	O00187,O75636,P48740,Q9BWP8,P02675,P02679,P06702,A0A075B6I0,A0A075B6K4,A0A024R944,A0A384MEK5,P02790,A0M8Q6,A8K8Z4,B7Z550,P08603,P09871,P0C0L5,P01031,A0A024RAG6,A0A0C4DH33,A0A0J9YVY3,A0A1U9X8X3,A0A3B3ISR2,P20851,A0A2Y9CYF2,A0A5C2GIJ0,A0A5C2GIX2,A0A5C2GSD9,Q6MZX7,Q6N093,Q6N095,O43866,H0YJW9,A0A1W2PQB1,O00391,P02750,P02763,P19652,A0A0S2Z3D5,P02776,P10720,A0A024R035,D9ZGG2
3	GO:0019882	antigen processing and presentation	Biological Process	1	A0A384MEK5
3	GO:0045321	leukocyte activation	Biological Process	13	A0A024RAG6,O00391,P02750,P02763,P06702,P19652,A0A0C4DH33,A0A0J9YVY3,A0M8Q6,A0A2Y9CYF2,Q6MZX7,Q6N093,Q6N095
3	GO:0050900	leukocyte migration	Biological Process	7	P06702,P01031,P02776,P10720,A0A384MEK5,A0A0H5AY34,A0M8Q6
3	GO:0016049	cell growth	Biological Process	3	P24593,P06702,B0ZBE2
3	GO:0040008	regulation of growth	Biological Process	4	P24593,P06702,B0ZBE2,P02753
3	GO:0045926	negative regulation of growth	Biological Process	3	B0ZBE2,P02753,P24593
3	GO:0045927	positive regulation of growth	Biological Process	1	P06702
3	GO:0048589	developmental growth	Biological Process	2	P02753,B0ZBE2
3	GO:0007611	learning or memory	Biological Process	2	A0A140VKF3,B0ZBE2
3	GO:0007622	rhythmic behavior	Biological Process	1	A0A0K0K1J1
3	GO:0007631	feeding behavior	Biological Process	1	B0ZBE2
3	GO:0008284	positive regulation of cell proliferation	Biological Process	6	P02750,B0ZBE2,P08697,O75460,P24593,A0A0K0K1J1
3	GO:0008285	negative regulation of cell proliferation	Biological Process	4	P24593,P02753,A0A140VKF3,P33151
3	GO:0033002	muscle cell proliferation	Biological Process	5	B0ZBE2,P08697,P24593,P02753,O75460
3	GO:0042127	regulation of cell proliferation	Biological Process	10	P02750,A0A0K0K1J1,P33151,B0ZBE2,P08697,P24593,P02753,A0A140VKF3,O75460,P02776
3	GO:0048144	fibroblast proliferation	Biological Process	1	B0ZBE2
3	GO:0050673	epithelial cell proliferation	Biological Process	4	O75460,P02750,P24593,A0A140VKF3
3	GO:0007017	microtubule-based process	Biological Process	4	Q9H4B7,A0A140VKE9,P33151,F5H5D3
3	GO:0001775	cell activation	Biological Process	19	A0A024RAG6,P02776,P10720,O00391,P02750,P02763,P06702,P19652,A0A0C4DH33,A0A0J9YVY3,A0M8Q6,A0A2Y9CYF2,Q6MZX7,Q6N093,Q6N095,P02675,P02679,Q86UX7,A0A0K0K1J1
3	GO:0006457	protein folding	Biological Process	1	O00391
3	GO:0007165	signal transduction	Biological Process	30	P01031,P02675,P02679,P06702,P24593,O75460,B0ZBE2,P33151,P02776,A0A1W2PRM8,Q86UX7,P23528,P02750,B4DEW5,H0YJW9,A0M8Q6,A0A2Y9CYF2,A0A5C2GIJ0,A0A5C2GIX2,A0A5C2GSD9,A0A1W2PQB1,Q6MZX7,Q6N093,Q6N095,P02790,P08697,A0A0C4DH33,A0A0J9YVY3,P00742,P10720
3	GO:0006928	movement of cell or subcellular component	Biological Process	18	P23528,P06702,A0A140VKE9,A0A140VKF3,P01031,H0YJW9,P24593,P00742,P33151,Q86UX7,P02776,P10720,A0A0H5AY34,A0M8Q6,P35542,A0A384MEK5,B4DEW5,B0ZBE2
3	GO:0007049	cell cycle	Biological Process	3	Q9H4B7,P23528,O75460
3	GO:0007154	cell communication	Biological Process	33	P01031,B0ZBE2,P02675,P02679,P06702,P24593,O75460,P33151,P02776,A0A1W2PRM8,Q86UX7,P23528,P02768,P02750,B4DEW5,H0YJW9,A0A384MEK5,P02753,A0M8Q6,A0A2Y9CYF2,A0A5C2GIJ0,A0A5C2GIX2,A0A5C2GSD9,A0A1W2PQB1,Q6MZX7,Q6N093,Q6N095,P02790,P08697,A0A0C4DH33,A0A0J9YVY3,P00742,P10720
3	GO:0007163	establishment or maintenance of cell polarity	Biological Process	2	P23528,P33151
3	GO:0008219	cell death	Biological Process	14	A0A0K0K1J1,O43866,P06702,P02768,P23528,B0ZBE2,A0A0S2Z3D5,O75460,Q9BWP8,A0A140VKF3,A0A024RAG6,P02675,P02679,P02776
3	GO:0008037	cell recognition	Biological Process	9	A0A0C4DH33,A0A0J9YVY3,A0M8Q6,A0A2Y9CYF2,Q6MZX7,Q6N093,Q6N095,Q9UGM5,O75636
3	GO:0019835	cytolysis	Biological Process	1	P01031
3	GO:0016043	cellular component organization	Biological Process	31	Q9H4B7,P33151,P24593,B0ZBE2,P23528,A0A0C4DH33,A0A0J9YVY3,A0M8Q6,A0A2Y9CYF2,Q6MZX7,Q6N093,Q6N095,A0A384MEK5,A0A0S2Z3D5,A0A140VKF3,P06702,D9ZGG2,P02675,P02679,H0YJW9,P08697,Q86UX7,P02768,P55056,O00391,A0A140VK24,A0A1W2PQB1,A0A024RAA7,A0A024RAG6,P20851,P0C0L5
3	GO:0019725	cellular homeostasis	Biological Process	10	O00391,A0A0S2Z3D5,P33151,A5PL27,P02790,B0ZBE2,P06702,A0A140VKF3,A0A384MEK5,O75460
3	GO:0022402	cell cycle process	Biological Process	3	P23528,O75460,Q9H4B7
3	GO:0030029	actin filament-based process	Biological Process	3	P23528,A0A384MEK5,P08697
3	GO:0032940	secretion by cell	Biological Process	18	B0ZBE2,O00391,P02675,P02679,P02763,P02768,P02776,P08697,P19652,Q06033,Q86UX7,E9PHK0,Q68DS3,P02753,P02750,P06702,B3KXX0,P01031
3	GO:0048522	positive regulation of cellular process	Biological Process	36	P01031,P02750,B0ZBE2,P06702,O75460,A0A0K0K1J1,P02776,E9PHK0,Q68DS3,A0A0S2Z3D5,A0A140VKF3,H0YJW9,P00742,P33151,Q86UX7,P23528,A0A384MEK5,P02753,P02790,P24593,P08697,P02675,P02679,B3KXX0,P02763,P19652,A0A0C4DH33,A0A0J9YVY3,A0M8Q6,A0A2Y9CYF2,Q6MZX7,Q6N093,Q6N095,A0A1W2PQB1,A0A024RAG6,P0C0L5
3	GO:0048523	negative regulation of cellular process	Biological Process	23	O75460,P02768,P23528,P33151,A0A140VKF3,P08697,P01031,P05546,Q9UGM5,H0YJW9,P24593,O00391,B0ZBE2,B4DEW5,P02776,P48740,P20851,P02753,A0A0K0K1J1,A0A0S2Z3D5,P02679,P02675,O75636
3	GO:0048869	cellular developmental process	Biological Process	18	P33151,P24593,P23528,A0A384MEK5,P02776,A0A0S2Z3D5,A0A140VKF3,B0ZBE2,P06702,A0A024RAG6,Q86UX7,H0YJW9,P02679,P08697,D9ZGG2,P02750,A0A0K0K1J1,P02675
3	GO:0050794	regulation of cellular process	Biological Process	50	P01031,P24593,P33151,P02750,B0ZBE2,P02675,P02679,P06702,O00391,O75460,P02776,A0A1W2PRM8,Q86UX7,P23528,P02768,A0A0K0K1J1,A0A384MEK5,A0A140VKF3,E9PHK0,Q68DS3,P08697,A0A0S2Z3D5,P05546,Q9UGM5,H0YJW9,P00742,B4DEW5,P02753,A0M8Q6,A0A2Y9CYF2,A0A5C2GIJ0,A0A5C2GIX2,A0A5C2GSD9,A0A1W2PQB1,Q6MZX7,Q6N093,Q6N095,P02790,P48740,B3KXX0,P20851,P02763,P19652,A0A0C4DH33,A0A0J9YVY3,P10720,A0A140VK24,A0A024RAG6,O75636,…
3	GO:0051301	cell division	Biological Process	1	P23528
3	GO:0051651	maintenance of location in cell	Biological Process	2	P02768,A0A0S2Z3D5
3	GO:0051716	cellular response to stimulus	Biological Process	37	P01031,P02675,P02679,P06702,P24593,O75460,B0ZBE2,P33151,P02776,A0A1W2PRM8,Q86UX7,P23528,P02768,P02750,P10720,B4DEW5,H0YJW9,A0A384MEK5,A0M8Q6,A0A2Y9CYF2,A0A5C2GIJ0,A0A5C2GIX2,A0A5C2GSD9,A0A1W2PQB1,Q6MZX7,Q6N093,Q6N095,P02790,P08697,A0A0C4DH33,A0A0J9YVY3,P00742,P35542,A0A0K0K1J1,A0A140VKF3,E9PHK0,Q68DS3
3	GO:0061919	process utilizing autophagic mechanism	Biological Process	4	P06702,O75460,O00391,A0A1W2PQB1
3	GO:0097194	execution phase of apoptosis	Biological Process	1	Q9BWP8
3	GO:0003006	developmental process involved in reproduction	Biological Process	4	A0A384MEK5,P02753,A0A0K0K1J1,A0A140VKF3
3	GO:0007566	embryo implantation	Biological Process	1	A0A0K0K1J1
3	GO:0009566	fertilization	Biological Process	1	Q9UGM5
3	GO:0035036	sperm-egg recognition	Biological Process	1	Q9UGM5
3	GO:0044703	multi-organism reproductive process	Biological Process	4	Q9UGM5,B0ZBE2,P24593,A0A0K0K1J1
3	GO:0048609	multicellular organismal reproductive process	Biological Process	1	A0A140VKF3
3	GO:0060767	epithelial cell proliferation involved in prostate gland development	Biological Process	1	A0A140VKF3
3	GO:2000241	regulation of reproductive process	Biological Process	1	A0A140VKF3
3	GO:2000242	negative regulation of reproductive process	Biological Process	1	A0A140VKF3
3	GO:0007155	cell adhesion	Biological Process	12	P33151,A0A384MEK5,Q86UX7,D9ZGG2,P02675,P02679,A0A0H5AY34,H0YJW9,P06702,P08697,A0A1Z1VXF2,Q14520
3	GO:0007267	cell-cell signaling	Biological Process	5	B0ZBE2,P02753,P02675,P02679,P06702
3	GO:0023051	regulation of signaling	Biological Process	16	P01031,B0ZBE2,O75460,P02750,P33151,B4DEW5,H0YJW9,P02753,P02790,P24593,P08697,P00742,P02675,P02679,P02776,P06702
3	GO:0023056	positive regulation of signaling	Biological Process	14	P01031,O75460,P02750,P33151,H0YJW9,P02753,P02790,P24593,P08697,B0ZBE2,P00742,P02675,P02679,P06702
3	GO:0023057	negative regulation of signaling	Biological Process	5	B4DEW5,P24593,P02675,P02679,P02776
3	GO:0035637	multicellular organismal signaling	Biological Process	1	B0ZBE2
3	GO:0001503	ossification	Biological Process	3	P24593,E9PHK0,Q68DS3
3	GO:0001816	cytokine production	Biological Process	7	P01031,P06702,P02763,P02776,B0ZBE2,P19652,P08697
3	GO:0002021	response to dietary excess	Biological Process	1	A0A0S2Z3D5
3	GO:0003008	system process	Biological Process	10	B0ZBE2,P08697,P02753,A0A384MEK5,A0A140VKF3,A0A0S2Z3D5,P33151,P02675,P02679,P24593
3	GO:0007275	multicellular organism development	Biological Process	21	A0A384MEK5,A0A0K0K1J1,P02753,P23528,A0A140VKF3,P33151,A0A024R944,A0A0S2Z3D5,B0ZBE2,P06702,A0A024RAG6,P02776,E9PHK0,Q68DS3,P24593,H0YJW9,P02750,P08697,D9ZGG2,B4DEW5,Q9BWP8
3	GO:0007389	pattern specification process	Biological Process	1	A0A024RAG6
3	GO:0007586	digestion	Biological Process	1	P02753
3	GO:0022404	molting cycle process	Biological Process	1	P24593
3	GO:0030431	sleep	Biological Process	1	A0A0K0K1J1
3	GO:0034381	plasma lipoprotein particle clearance	Biological Process	2	P55056,A0A0S2Z3D5
3	GO:0035265	organ growth	Biological Process	2	P02753,B0ZBE2
3	GO:0042303	molting cycle	Biological Process	1	P24593
3	GO:0044706	multi-multicellular organism process	Biological Process	3	B0ZBE2,P24593,A0A0K0K1J1
3	GO:0048771	tissue remodeling	Biological Process	2	B0ZBE2,P24593
3	GO:0048871	multicellular organismal homeostasis	Biological Process	3	P02768,Q6N095,P02753
3	GO:0050817	coagulation	Biological Process	15	B4DPQ3,F2RM37,P00742,P02675,P02679,P05546,P20851,P02776,P10720,B3KXX0,A0A0S2Z4K3,H0YJW9,P08697,Q86UX7,A0A024R944
3	GO:0051239	regulation of multicellular organismal process	Biological Process	23	B0ZBE2,P01031,A0A140VKF3,A0A0S2Z3D5,P06702,P02776,B3KXX0,A0A0S2Z4K3,H0YJW9,P02763,P02675,P02679,P08697,P24593,P02750,P33151,A0A384MEK5,P19652,P02753,P23528,B4DEW5,A0A140VK24,A0A024R944
3	GO:0051240	positive regulation of multicellular organismal process	Biological Process	14	B0ZBE2,P01031,A0A0S2Z3D5,A0A140VKF3,P06702,P02776,P02750,P33151,A0A384MEK5,P02675,P02679,P02763,P19652,P08697
3	GO:0051241	negative regulation of multicellular organismal process	Biological Process	12	A0A140VKF3,B0ZBE2,P02776,A0A0S2Z4K3,H0YJW9,P02763,P02675,P02679,P08697,P24593,P02753,B4DEW5
3	GO:0071827	plasma lipoprotein particle organization	Biological Process	4	A0A0S2Z3D5,P02768,P55056,A0A140VK24
3	GO:0090130	tissue migration	Biological Process	2	A0A140VKF3,B4DEW5
3	GO:0097242	amyloid-beta clearance	Biological Process	1	A0A0S2Z3D5
3	GO:0009653	anatomical structure morphogenesis	Biological Process	16	P33151,P23528,A0A384MEK5,A0A140VKF3,B0ZBE2,P02776,P24593,Q86UX7,H0YJW9,P02750,P08697,P02753,A0A0S2Z3D5,B4DEW5,P02675,P02679
3	GO:0007568	aging	Biological Process	6	A0A384MEK5,A0A024RAG6,A0A140VKF3,B0ZBE2,C9JF17,P24593
3	GO:0048646	anatomical structure formation involved in morphogenesis	Biological Process	9	P23528,A0A140VKF3,B0ZBE2,P02776,H0YJW9,P02750,P33151,P02753,B4DEW5
3	GO:0021700	developmental maturation	Biological Process	3	P33151,A0A024RAG6,P02679
3	GO:0048856	anatomical structure development	Biological Process	24	P33151,A0A384MEK5,A0A0K0K1J1,P02753,P23528,A0A140VKF3,Q9BWP8,A0A024R944,A0A0S2Z3D5,B0ZBE2,P06702,A0A024RAG6,P02776,E9PHK0,Q68DS3,P24593,Q86UX7,H0YJW9,P02679,P02750,P08697,D9ZGG2,B4DEW5,P02675
3	GO:0050793	regulation of developmental process	Biological Process	15	A0A384MEK5,P02776,A0A0S2Z3D5,A0A140VKF3,B0ZBE2,P06702,P23528,P08697,P24593,P02750,P33151,P02753,B4DEW5,P02675,P02679
3	GO:0051093	negative regulation of developmental process	Biological Process	6	A0A140VKF3,B0ZBE2,P02776,P24593,P02753,B4DEW5
3	GO:0051094	positive regulation of developmental process	Biological Process	10	P02776,A0A0S2Z3D5,A0A140VKF3,B0ZBE2,P06702,P08697,P02750,P33151,P02675,P02679
3	GO:0040012	regulation of locomotion	Biological Process	9	A0A140VKF3,P01031,H0YJW9,P24593,P00742,P33151,Q86UX7,B4DEW5,B0ZBE2
3	GO:0040013	negative regulation of locomotion	Biological Process	4	A0A140VKF3,P01031,P24593,B4DEW5
3	GO:0040017	positive regulation of locomotion	Biological Process	6	H0YJW9,P00742,P33151,Q86UX7,B0ZBE2,P24593
3	GO:0042330	taxis	Biological Process	6	P01031,P05546,P02776,P06702,P10720,P35542
3	GO:0048870	cell motility	Biological Process	17	P23528,P06702,A0A140VKF3,P01031,H0YJW9,P24593,P00742,P33151,Q86UX7,P02776,P10720,A0A0H5AY34,A0M8Q6,P35542,A0A384MEK5,B4DEW5,B0ZBE2
3	GO:0007623	circadian rhythm	Biological Process	1	A0A0K0K1J1
3	GO:0042698	ovulation cycle	Biological Process	1	A0A140VKF3
3	GO:0043902	positive regulation of multi-organism process	Biological Process	1	P23528
3	GO:0044089	positive regulation of cellular component biogenesis	Biological Process	3	A0A384MEK5,P33151,P08697
3	GO:0045785	positive regulation of cell adhesion	Biological Process	6	D9ZGG2,H0YJW9,P02675,P02679,A0A384MEK5,P08697
3	GO:0048584	positive regulation of response to stimulus	Biological Process	38	P01031,O00187,O75636,P48740,Q9BWP8,P02675,P02679,P06702,P02790,A0M8Q6,A8K8Z4,B7Z550,P08603,P09871,P0C0L5,A0A024RAG6,A0A0C4DH33,A0A0J9YVY3,A0A1U9X8X3,A0A3B3ISR2,P20851,A0A2Y9CYF2,A0A5C2GIJ0,A0A5C2GIX2,A0A5C2GSD9,Q6MZX7,Q6N093,Q6N095,O75460,O43866,H0YJW9,P02750,P33151,A0A1W2PQB1,P24593,P08697,B0ZBE2,P00742
3	GO:0051050	positive regulation of transport	Biological Process	10	B0ZBE2,P02753,P02675,P02679,B3KXX0,H0YJW9,P02763,P19652,P01031,P0C0L5
3	GO:0051091	positive regulation of DNA-binding transcription factor activity	Biological Process	2	A0A384MEK5,P06702
3	GO:1900048	positive regulation of hemostasis	Biological Process	1	P08697
3	GO:1904951	positive regulation of establishment of protein localization	Biological Process	6	P02753,P02675,P02679,P02763,P19652,P01031
3	GO:1905954	positive regulation of lipid localization	Biological Process	1	P55056
3	GO:0043901	negative regulation of multi-organism process	Biological Process	1	O75636
3	GO:0048585	negative regulation of response to stimulus	Biological Process	14	P01031,A0A0S2Z4K3,H0YJW9,B4DEW5,P02675,P02679,P08697,P24593,P48740,P20851,A0A0S2Z3D5,A0A140VKF3,P33151,P02776
3	GO:0051051	negative regulation of transport	Biological Process	1	A0A384MEK5
3	GO:0051918	negative regulation of fibrinolysis	Biological Process	1	P08697
3	GO:1900047	negative regulation of hemostasis	Biological Process	5	A0A0S2Z4K3,H0YJW9,P02675,P02679,P08697
3	GO:0030155	regulation of cell adhesion	Biological Process	7	D9ZGG2,H0YJW9,Q86UX7,P02675,P02679,A0A384MEK5,P08697
3	GO:0032879	regulation of localization	Biological Process	19	B0ZBE2,A0A140VKF3,P01031,P55056,H0YJW9,P24593,P00742,P33151,Q86UX7,P02753,P02675,P02679,B3KXX0,P02763,P19652,A0A384MEK5,B4DEW5,P20851,P0C0L5
3	GO:0043900	regulation of multi-organism process	Biological Process	3	A0A1W2PQB1,P23528,O75636
3	GO:0044087	regulation of cellular component biogenesis	Biological Process	4	A0A384MEK5,P33151,P08697,A0A140VK24
3	GO:0048583	regulation of response to stimulus	Biological Process	45	P01031,O00187,O75636,P48740,Q9BWP8,P02675,P02679,P06702,A0A1W2PQB1,P02790,A0M8Q6,A8K8Z4,B7Z550,P08603,P09871,P0C0L5,A0A024RAG6,A0A0C4DH33,A0A0J9YVY3,A0A1U9X8X3,A0A3B3ISR2,P20851,A0A2Y9CYF2,A0A5C2GIJ0,A0A5C2GIX2,A0A5C2GSD9,Q6MZX7,Q6N093,Q6N095,O75460,B0ZBE2,B3KXX0,A0A0S2Z4K3,H0YJW9,O43866,P02750,P33151,B4DEW5,P08697,P24593,A0A0S2Z3D5,A0A140VKF3,P00742,A0A024R944,P02776
3	GO:0097006	regulation of plasma lipoprotein particle levels	Biological Process	4	A0A0S2Z3D5,P02768,P55056,A0A140VK24
3	GO:1900046	regulation of hemostasis	Biological Process	7	B3KXX0,A0A0S2Z4K3,H0YJW9,P02675,P02679,P08697,A0A024R944
3	GO:0006950	response to stress	Biological Process	49	A0A0K0K1J1,A0A024RAG6,O00187,O75636,P48740,Q9BWP8,P02675,P02679,P06702,A0A1W2PQB1,A0A024R944,A0A384MEK5,P02763,P08697,P19652,P35542,A0A0C4DH33,A0A0J9YVY3,A0A384NPR0,A0M8Q6,A0A2Y9CYF2,B4DPQ3,F2RM37,P00742,P05546,P20851,A0A090N7U9,O43866,P01031,P02776,P0C0L5,P10720,P08603,A0A087X1J7,A0A0S2Z3D5,O75460,Q6MZX7,Q6N093,Q6N095,P02768,B3KXX0,A0A0S2Z4K3,H0YJW9,P09871,A0A140VKF3,P33151,B0ZBE2,P02790,Q86UX7
3	GO:0009605	response to external stimulus	Biological Process	39	A0A0S2Z3D5,A0A1W2PQB1,P06702,Q9BWP8,A0A0C4DH33,A0A0J9YVY3,A0A384NPR0,A0M8Q6,A0A2Y9CYF2,P23528,P01031,P05546,A0A024R944,Q6MZX7,Q6N093,Q6N095,P02768,P20851,P02750,B0ZBE2,B3KXX0,A0A0S2Z4K3,H0YJW9,O43866,P08603,P09871,P0C0L5,P02776,P10720,A0A0K0K1J1,A0A384MEK5,P02675,P02679,P08697,P48740,A0A140VKF3,P33151,O75636,P35542
3	GO:0009607	response to biotic stimulus	Biological Process	20	A0A1W2PQB1,P06702,Q9BWP8,A0A0C4DH33,A0A0J9YVY3,A0A384NPR0,A0M8Q6,A0A2Y9CYF2,P23528,Q6MZX7,Q6N093,Q6N095,P20851,P02750,P0C0L5,P02776,P02675,O75636,P10720,A0A384MEK5
3	GO:0009628	response to abiotic stimulus	Biological Process	4	A0A0K0K1J1,A0A384MEK5,A0A140VKF3,B0ZBE2
3	GO:0009719	response to endogenous stimulus	Biological Process	10	P33151,P02750,A0A0K0K1J1,B0ZBE2,A0A384MEK5,P02675,P24593,A0A140VKF3,E9PHK0,Q68DS3
3	GO:0014823	response to activity	Biological Process	1	B0ZBE2
3	GO:0014874	response to stimulus involved in regulation of muscle adaptation	Biological Process	1	B0ZBE2
3	GO:0042221	response to chemical	Biological Process	27	A0A384MEK5,P01031,P05546,O75460,P33151,A0A024R944,A0A0K0K1J1,P08697,A0A024RAG6,A0A140VKF3,P02776,P02750,P06702,P10720,B4DEW5,H0YJW9,B0ZBE2,P0C0L5,P02753,P23528,P02675,P02679,P35542,P02790,P24593,E9PHK0,Q68DS3
3	GO:0043500	muscle adaptation	Biological Process	2	B0ZBE2,P24593
3	GO:0051606	detection of stimulus	Biological Process	1	P0C0L5
3	GO:0072376	protein activation cascade	Biological Process	30	O00187,O75636,P48740,Q9BWP8,A0M8Q6,A8K8Z4,B7Z550,P08603,P09871,P0C0L5,P01031,A0A024RAG6,A0A0C4DH33,A0A0J9YVY3,A0A1U9X8X3,A0A3B3ISR2,P20851,A0A2Y9CYF2,A0A5C2GIJ0,A0A5C2GIX2,A0A5C2GSD9,Q6MZX7,Q6N093,Q6N095,P00742,O43866,H0YJW9,P02675,P02679,A0A024R944
3	GO:0033036	macromolecule localization	Biological Process	16	B0ZBE2,A3KPE2,A5PL32,C9JF17,Q13790,P02679,A0A0S2Z3D5,P55056,P02753,A0A0S2Z3F6,B3KXX0,P02675,P02763,P19652,P01031,P33151
3	GO:0051234	establishment of localization	Biological Process	47	B0ZBE2,O00391,P02675,P02679,P02763,P02768,P02776,P08697,P19652,Q06033,Q86UX7,E9PHK0,Q68DS3,A0A1W2PRM8,A5PL27,A3KPE2,A5PL32,C9JF17,Q13790,P00742,A0M8Q6,P02790,P48740,Q9BWP8,A0A2Y9CYF2,A0A5C2GIJ0,A0A5C2GIX2,A0A5C2GSD9,A0A0C4DH33,A0A0J9YVY3,Q6MZX7,Q6N093,Q6N095,A0A024R944,P0C0L5,A0A0S2Z3D5,P02753,A0A1W2PQB1,P02750,P06702,O75636,A0A0S2Z3F6,B3KXX0,H0YJW9,A0A384MEK5,P01031,P20851
3	GO:0051235	maintenance of location	Biological Process	4	A0A0S2Z3D5,P55056,P06702,P02768
3	GO:0051641	cellular localization	Biological Process	4	B0ZBE2,P00742,A0A0S2Z3D5,P02768
3	GO:0051674	localization of cell	Biological Process	17	P23528,P06702,A0A140VKF3,P01031,H0YJW9,P24593,P00742,P33151,Q86UX7,P02776,P10720,A0A0H5AY34,A0M8Q6,P35542,A0A384MEK5,B4DEW5,B0ZBE2
3	GO:0051707	response to other organism	Biological Process	20	A0A1W2PQB1,P06702,Q9BWP8,A0A0C4DH33,A0A0J9YVY3,A0A384NPR0,A0M8Q6,A0A2Y9CYF2,P23528,Q6MZX7,Q6N093,Q6N095,P20851,P02750,P0C0L5,P02776,P02675,O75636,P10720,A0A384MEK5
3	GO:0044419	interspecies interaction between organisms	Biological Process	6	P02790,P08603,P02776,P06702,P23528,O75636
3	GO:0065008	regulation of biological quality	Biological Process	31	P02768,Q6N095,B0ZBE2,P08697,B4DPQ3,F2RM37,P00742,P02675,P02679,P05546,P20851,O00391,A0A0S2Z3D5,P33151,A5PL27,P02790,A0A024R944,A0A384MEK5,P55056,P02776,P10720,B3KXX0,A0A0S2Z4K3,H0YJW9,P02753,P23528,P06702,P24593,Q86UX7,A0A140VKF3,O75460
3	GO:0065009	regulation of molecular function	Biological Process	10	P01031,P06702,B0ZBE2,O75460,P05546,P08697,Q9UGM5,H0YJW9,A0A384MEK5,B3KXX0
3	GO:0044085	cellular component biogenesis	Biological Process	11	P33151,A0A384MEK5,Q86UX7,P55056,P02675,P02679,Q9H4B7,D9ZGG2,P08697,O00391,A0A140VK24
4	GO:0034641	cellular nitrogen compound metabolic process	Biological Process	10	O75460,P24593,P33151,A0A384MEK5,B0ZBE2,A0A0K0K1J1,P02776,P08697,P06702,O75636
4	GO:0051171	regulation of nitrogen compound metabolic process	Biological Process	28	P01031,P33151,P06702,O75460,E9PHK0,Q68DS3,P08697,P05546,Q9UGM5,H0YJW9,P24593,A0M8Q6,O43866,P08603,P09871,P0C0L5,P20851,P02790,A0A384MEK5,B0ZBE2,A0A0K0K1J1,P48740,P02776,P02675,P02679,O75636,A0A0S2Z3D5,A0A024R944
4	GO:0051172	negative regulation of nitrogen compound metabolic process	Biological Process	9	P08697,P05546,Q9UGM5,H0YJW9,P24593,P48740,P20851,O75636,A0A0S2Z3D5
4	GO:0051173	positive regulation of nitrogen compound metabolic process	Biological Process	16	P01031,P06702,O75460,E9PHK0,Q68DS3,P33151,P02790,A0A384MEK5,B0ZBE2,P20851,A0A0K0K1J1,P02776,P08697,H0YJW9,P02675,P02679
4	GO:1901564	organonitrogen compound metabolic process	Biological Process	53	P01031,O00187,O75636,P48740,Q9BWP8,P33151,A0M8Q6,A8K8Z4,B7Z550,P08603,P09871,P0C0L5,O75460,P23528,Q14520,A0A5C2GIX2,A0A5C2GSD9,Q6MZX7,Q6N093,Q6N095,P06702,A0A024RAG6,A0A0C4DH33,A0A0J9YVY3,A0A1U9X8X3,A0A3B3ISR2,P20851,A0A2Y9CYF2,A0A5C2GIJ0,P00742,E9PHK0,Q68DS3,P08697,P05546,Q9UGM5,H0YJW9,P24593,P02790,A2RTY6,Q06033,O43866,P02675,P02679,A0A024R0T8,A3KPE2,A5PL32,A0A0S2Z3D5,A0A140VK24,O00391,P02768,A…
4	GO:2001057	reactive nitrogen species metabolic process	Biological Process	2	A0A384MEK5,B0ZBE2
4	GO:0009894	regulation of catabolic process	Biological Process	5	O75460,O00391,P20851,A0A090N7U9,A0A1W2PQB1
4	GO:0009895	negative regulation of catabolic process	Biological Process	1	O00391
4	GO:0009896	positive regulation of catabolic process	Biological Process	2	P20851,A0A1W2PQB1
4	GO:0044248	cellular catabolic process	Biological Process	4	O75460,P06702,O00391,A0A1W2PQB1
4	GO:0044282	small molecule catabolic process	Biological Process	1	A0A0S2Z3D5
4	GO:1901575	organic substance catabolic process	Biological Process	4	O75460,A0A0S2Z3D5,P20851,A0A090N7U9
4	GO:0009889	regulation of biosynthetic process	Biological Process	9	P24593,P33151,P08697,P02776,A0A384MEK5,B0ZBE2,A0A0K0K1J1,P06702,O75636
4	GO:0009890	negative regulation of biosynthetic process	Biological Process	3	P24593,P02776,O75636
4	GO:0009891	positive regulation of biosynthetic process	Biological Process	5	P08697,A0A384MEK5,B0ZBE2,A0A0K0K1J1,P02776
4	GO:0032964	collagen biosynthetic process	Biological Process	1	P08697
4	GO:0044249	cellular biosynthetic process	Biological Process	11	P24593,P33151,A0A0S2Z3D5,A0A140VK24,A0A384MEK5,B0ZBE2,A0A0K0K1J1,P02776,P08697,P06702,O75636
4	GO:0044283	small molecule biosynthetic process	Biological Process	1	P02753
4	GO:1901576	organic substance biosynthetic process	Biological Process	11	P02753,P24593,P33151,A0A0S2Z3D5,A0A140VK24,P02776,A0A0K0K1J1,P08697,A0A384MEK5,P06702,O75636
4	GO:1903409	reactive oxygen species biosynthetic process	Biological Process	2	A0A384MEK5,B0ZBE2
4	GO:0010605	negative regulation of macromolecule metabolic process	Biological Process	12	O75460,A0A0S2Z3D5,A0A140VKF3,P08697,P05546,Q9UGM5,H0YJW9,P24593,P02776,P48740,P20851,O75636
4	GO:0031324	negative regulation of cellular metabolic process	Biological Process	10	P08697,P05546,Q9UGM5,H0YJW9,O00391,P24593,P48740,P20851,A0A0S2Z3D5,O75636
4	GO:0045833	negative regulation of lipid metabolic process	Biological Process	1	A0A0S2Z3D5
4	GO:0010604	positive regulation of macromolecule metabolic process	Biological Process	15	P01031,P06702,O75460,P02776,P33151,E9PHK0,Q68DS3,P02790,P20851,A0A0K0K1J1,P08697,A0A384MEK5,H0YJW9,P02675,P02679
4	GO:0010714	positive regulation of collagen metabolic process	Biological Process	1	P08697
4	GO:0031325	positive regulation of cellular metabolic process	Biological Process	17	P01031,P06702,O75460,E9PHK0,Q68DS3,A0A0S2Z3D5,B0ZBE2,P33151,P02790,A0A384MEK5,A0A0K0K1J1,P02776,P08697,H0YJW9,P02675,P02679,A0A1W2PQB1
4	GO:0045834	positive regulation of lipid metabolic process	Biological Process	1	A0A0S2Z3D5
4	GO:0010712	regulation of collagen metabolic process	Biological Process	1	P08697
4	GO:0031323	regulation of cellular metabolic process	Biological Process	24	P01031,P33151,P06702,O75460,E9PHK0,Q68DS3,P08697,A0A0S2Z3D5,P05546,Q9UGM5,H0YJW9,O00391,P24593,B0ZBE2,P02790,A0A384MEK5,A0A0K0K1J1,P48740,P02776,P20851,P02675,P02679,A0A1W2PQB1,O75636
4	GO:0060255	regulation of macromolecule metabolic process	Biological Process	29	P01031,P33151,O75460,P06702,B3KXX0,P02776,A0A0S2Z3D5,A0A140VKF3,E9PHK0,Q68DS3,P08697,P05546,Q9UGM5,H0YJW9,P24593,A0M8Q6,O43866,P08603,P09871,P0C0L5,P20851,P02790,A0A0K0K1J1,P48740,A0A384MEK5,P02675,P02679,O75636,A0A024R944
4	GO:0080090	regulation of primary metabolic process	Biological Process	28	P01031,P33151,P06702,O75460,E9PHK0,Q68DS3,P08697,A0A0S2Z3D5,P05546,Q9UGM5,H0YJW9,P24593,A0M8Q6,O43866,P08603,P09871,P0C0L5,P20851,P02790,A0A0K0K1J1,P48740,P02776,A0A384MEK5,A0A090N7U9,P02675,P02679,O75636,A0A024R944
4	GO:0042168	heme metabolic process	Biological Process	1	P02790
4	GO:0034754	cellular hormone metabolic process	Biological Process	1	P02753
4	GO:0006082	organic acid metabolic process	Biological Process	2	A2RTY6,Q06033
4	GO:0006725	cellular aromatic compound metabolic process	Biological Process	9	O75460,P33151,P02790,A0A0K0K1J1,P02776,P08697,A0A384MEK5,P06702,O75636
4	GO:0006793	phosphorus metabolic process	Biological Process	11	P01031,P33151,O75460,P23528,P02790,P08697,A0A384MEK5,H0YJW9,B0ZBE2,P02675,P02679
4	GO:0072593	reactive oxygen species metabolic process	Biological Process	2	B0ZBE2,A0A384MEK5
4	GO:0017144	drug metabolic process	Biological Process	2	A0A384MEK5,B0ZBE2
4	GO:0042133	neurotransmitter metabolic process	Biological Process	2	A0A384MEK5,B0ZBE2
4	GO:0044255	cellular lipid metabolic process	Biological Process	3	P02753,A0A024R0T8,A0A0S2Z3D5
4	GO:0044260	cellular macromolecule metabolic process	Biological Process	25	P01031,P33151,O75460,P23528,P06702,E9PHK0,Q68DS3,P08697,P05546,Q9UGM5,H0YJW9,P24593,P02790,A0A0S2Z3D5,A0A140VK24,O00391,P02679,P02768,A0A0K0K1J1,P48740,P02776,P20851,A0A384MEK5,B0ZBE2,P02675
4	GO:0046483	heterocycle metabolic process	Biological Process	9	O75460,P33151,P02790,A0A0K0K1J1,P02776,P08697,A0A384MEK5,P06702,O75636
4	GO:0051186	cofactor metabolic process	Biological Process	1	P02790
4	GO:0005975	carbohydrate metabolic process	Biological Process	3	A0A024RAB7,P02753,A0A024R592
4	GO:0006139	nucleobase-containing compound metabolic process	Biological Process	8	O75460,P33151,A0A0K0K1J1,P02776,P08697,A0A384MEK5,P06702,O75636
4	GO:0006629	lipid metabolic process	Biological Process	7	P02753,A0A024R0T8,A0A0S2Z3D5,A0A140VK24,Q13790,A0A090N7U9,P55056
4	GO:0019538	protein metabolic process	Biological Process	51	P01031,O00187,O75636,P48740,Q9BWP8,P33151,A0M8Q6,A8K8Z4,B7Z550,P08603,P09871,P0C0L5,O75460,P23528,Q14520,A0A5C2GIX2,A0A5C2GSD9,Q6MZX7,Q6N093,Q6N095,P06702,A0A024RAG6,A0A0C4DH33,A0A0J9YVY3,A0A1U9X8X3,A0A3B3ISR2,P20851,A0A2Y9CYF2,A0A5C2GIJ0,P00742,E9PHK0,Q68DS3,P08697,P05546,Q9UGM5,H0YJW9,P24593,P02790,O43866,P02675,P02679,A0A024R0T8,A3KPE2,A5PL32,A0A0S2Z3D5,A0A140VK24,O00391,P02768,A0A384MEK5,B0ZB…
4	GO:0005996	monosaccharide metabolic process	Biological Process	2	A0A024RAB7,P02753
4	GO:0006066	alcohol metabolic process	Biological Process	5	A0A0S2Z3D5,A0A024R0T8,A0A140VK24,Q13790,P02753
4	GO:0043170	macromolecule metabolic process	Biological Process	57	P01031,O00187,O75636,P48740,Q9BWP8,P33151,A0M8Q6,A8K8Z4,B7Z550,P08603,P09871,P0C0L5,O75460,P23528,Q14520,A0A5C2GIX2,A0A5C2GSD9,Q6MZX7,Q6N093,Q6N095,P06702,A0A024RAG6,A0A0C4DH33,A0A0J9YVY3,A0A1U9X8X3,A0A3B3ISR2,P20851,A0A2Y9CYF2,A0A5C2GIJ0,P00742,A0A0S2Z3D5,B3KXX0,P02776,A0A140VKF3,E9PHK0,Q68DS3,P08697,P05546,Q9UGM5,H0YJW9,P24593,P02790,A2RTY6,Q06033,O43866,P02675,P02679,A0A024R0T8,A3KPE2,A5PL32,A…
4	GO:1901135	carbohydrate derivative metabolic process	Biological Process	2	A2RTY6,Q06033
4	GO:1901360	organic cyclic compound metabolic process	Biological Process	13	O75460,A0A0S2Z3D5,A0A024R0T8,A0A140VK24,Q13790,P33151,P02790,A0A0K0K1J1,P02776,P08697,A0A384MEK5,P06702,O75636
4	GO:1901615	organic hydroxy compound metabolic process	Biological Process	5	A0A0S2Z3D5,A0A024R0T8,A0A140VK24,Q13790,P02753
4	GO:1903659	regulation of complement-dependent cytotoxicity	Biological Process	2	O43866,P08603
4	GO:1903661	positive regulation of complement-dependent cytotoxicity	Biological Process	1	O43866
4	GO:0051883	killing of cells in other organism involved in symbiotic interaction	Biological Process	1	P02776
4	GO:0002263	cell activation involved in immune response	Biological Process	5	O00391,P02750,P02763,P06702,P19652
4	GO:0002433	immune response-regulating cell surface receptor signaling pathway involved in phagocytosis	Biological Process	9	A0M8Q6,A0A1W2PQB1,A0A2Y9CYF2,A0A5C2GIJ0,A0A5C2GIX2,A0A5C2GSD9,Q6MZX7,Q6N093,Q6N095
4	GO:0002443	leukocyte mediated immunity	Biological Process	25	A0A384MEK5,P02790,A0A024RAG6,A0A0C4DH33,A0A0J9YVY3,A0A1U9X8X3,A0A3B3ISR2,A0M8Q6,O00187,P01031,P09871,P0C0L5,P20851,A0A2Y9CYF2,A0A5C2GIJ0,A0A5C2GIX2,A0A5C2GSD9,Q6MZX7,Q6N093,Q6N095,O00391,P02750,P02763,P06702,P19652
4	GO:0002697	regulation of immune effector process	Biological Process	12	A0A1W2PQB1,P02790,A0M8Q6,O43866,P01031,P08603,P09871,P0C0L5,P20851,H0YJW9,P48740,P02753
4	GO:0002698	negative regulation of immune effector process	Biological Process	2	P48740,P20851
4	GO:0002699	positive regulation of immune effector process	Biological Process	2	P02790,P02753
4	GO:0006956	complement activation	Biological Process	26	O00187,O75636,P48740,Q9BWP8,P01031,P08603,A0A024RAG6,A0A0C4DH33,A0A0J9YVY3,A0A1U9X8X3,A0A3B3ISR2,A0M8Q6,P09871,P0C0L5,P20851,A0A2Y9CYF2,A0A5C2GIJ0,A0A5C2GIX2,A0A5C2GSD9,Q6MZX7,Q6N093,Q6N095,O43866,H0YJW9,A8K8Z4,B7Z550
4	GO:0008228	opsonization	Biological Process	2	P20851,P0C0L5
4	GO:0043299	leukocyte degranulation	Biological Process	5	O00391,P02750,P02763,P06702,P19652
4	GO:0051607	defense response to virus	Biological Process	2	A0A1W2PQB1,O75636
4	GO:0002218	activation of innate immune response	Biological Process	3	P02675,P02679,P06702
4	GO:0002757	immune response-activating signal transduction	Biological Process	14	P02675,P02679,P06702,A0M8Q6,A0A1W2PQB1,A0A2Y9CYF2,A0A5C2GIJ0,A0A5C2GIX2,A0A5C2GSD9,Q6MZX7,Q6N093,Q6N095,A0A0C4DH33,A0A0J9YVY3
4	GO:0002377	immunoglobulin production	Biological Process	4	P02790,P02753,A0A075B6I0,A0A075B6K4
4	GO:0002700	regulation of production of molecular mediator of immune response	Biological Process	2	P02790,P02753
4	GO:0002702	positive regulation of production of molecular mediator of immune response	Biological Process	2	P02790,P02753
4	GO:0048534	hematopoietic or lymphoid organ development	Biological Process	1	P02776
4	GO:0002685	regulation of leukocyte migration	Biological Process	1	P01031
4	GO:0002694	regulation of leukocyte activation	Biological Process	7	A0A0C4DH33,A0A0J9YVY3,A0M8Q6,A0A2Y9CYF2,Q6MZX7,Q6N093,Q6N095
4	GO:0050776	regulation of immune response	Biological Process	32	O00187,O75636,P48740,Q9BWP8,P02675,P02679,P06702,P02790,A0M8Q6,A8K8Z4,B7Z550,P08603,P09871,P0C0L5,P01031,A0A024RAG6,A0A0C4DH33,A0A0J9YVY3,A0A1U9X8X3,A0A3B3ISR2,P20851,A0A2Y9CYF2,A0A5C2GIJ0,A0A5C2GIX2,A0A5C2GSD9,Q6MZX7,Q6N093,Q6N095,O43866,H0YJW9,A0A1W2PQB1,A0A0S2Z3D5
4	GO:1903706	regulation of hemopoiesis	Biological Process	1	P02776
4	GO:0002686	negative regulation of leukocyte migration	Biological Process	1	P01031
4	GO:0050777	negative regulation of immune response	Biological Process	2	P48740,P20851
4	GO:1903707	negative regulation of hemopoiesis	Biological Process	1	P02776
4	GO:0002696	positive regulation of leukocyte activation	Biological Process	7	A0A0C4DH33,A0A0J9YVY3,A0M8Q6,A0A2Y9CYF2,Q6MZX7,Q6N093,Q6N095
4	GO:0050778	positive regulation of immune response	Biological Process	31	O00187,O75636,P48740,Q9BWP8,P02675,P02679,P06702,P02790,A0M8Q6,A8K8Z4,B7Z550,P08603,P09871,P0C0L5,P01031,A0A024RAG6,A0A0C4DH33,A0A0J9YVY3,A0A1U9X8X3,A0A3B3ISR2,P20851,A0A2Y9CYF2,A0A5C2GIJ0,A0A5C2GIX2,A0A5C2GSD9,Q6MZX7,Q6N093,Q6N095,O43866,H0YJW9,A0A1W2PQB1
4	GO:1903708	positive regulation of hemopoiesis	Biological Process	1	P02776
4	GO:0002250	adaptive immune response	Biological Process	23	A0A384MEK5,P02790,A0A024RAG6,A0A0C4DH33,A0A0J9YVY3,A0A1U9X8X3,A0A3B3ISR2,A0M8Q6,O00187,P01031,P09871,P0C0L5,P20851,A0A2Y9CYF2,A0A5C2GIJ0,A0A5C2GIX2,A0A5C2GSD9,Q6MZX7,Q6N093,Q6N095,A0A075B6I0,A0A075B6K4,P02675
4	GO:0002437	inflammatory response to antigenic stimulus	Biological Process	2	A0A024R944,A0A384MEK5
4	GO:0006959	humoral immune response	Biological Process	31	O00187,O75636,P48740,Q9BWP8,P02790,P06702,A0M8Q6,A8K8Z4,B7Z550,P08603,P09871,P0C0L5,P01031,A0A024RAG6,A0A0C4DH33,A0A0J9YVY3,A0A1U9X8X3,A0A3B3ISR2,P20851,A0A2Y9CYF2,A0A5C2GIJ0,A0A5C2GIX2,A0A5C2GSD9,Q6MZX7,Q6N093,Q6N095,O43866,H0YJW9,P02675,P02776,P10720
4	GO:0045087	innate immune response	Biological Process	22	O00187,O75636,P48740,Q9BWP8,P02675,P02679,P06702,P01031,P08603,A0A0S2Z3D5,P02790,A0A384MEK5,A0A0C4DH33,A0A0J9YVY3,A0M8Q6,P09871,P0C0L5,P20851,A0A2Y9CYF2,Q6MZX7,Q6N093,Q6N095
4	GO:0002457	T cell antigen processing and presentation	Biological Process	1	A0A384MEK5
4	GO:0002269	leukocyte activation involved in inflammatory response	Biological Process	1	A0A024RAG6
4	GO:0002274	myeloid leukocyte activation	Biological Process	6	A0A024RAG6,O00391,P02750,P02763,P06702,P19652
4	GO:0002366	leukocyte activation involved in immune response	Biological Process	5	O00391,P02750,P02763,P06702,P19652
4	GO:0046649	lymphocyte activation	Biological Process	7	A0A0C4DH33,A0A0J9YVY3,A0M8Q6,A0A2Y9CYF2,Q6MZX7,Q6N093,Q6N095
4	GO:0002523	leukocyte migration involved in inflammatory response	Biological Process	1	P06702
4	GO:0030595	leukocyte chemotaxis	Biological Process	4	P01031,P02776,P06702,P10720
4	GO:0045123	cellular extravasation	Biological Process	1	A0A384MEK5
4	GO:0072676	lymphocyte migration	Biological Process	1	A0A384MEK5
4	GO:0097529	myeloid leukocyte migration	Biological Process	4	P01031,P02776,P06702,P10720
4	GO:0001558	regulation of cell growth	Biological Process	3	P06702,B0ZBE2,P24593
4	GO:0030307	positive regulation of cell growth	Biological Process	1	P06702
4	GO:0030308	negative regulation of cell growth	Biological Process	1	B0ZBE2
4	GO:0048588	developmental cell growth	Biological Process	1	B0ZBE2
4	GO:0048638	regulation of developmental growth	Biological Process	1	P02753
4	GO:0048640	negative regulation of developmental growth	Biological Process	1	P02753
4	GO:0055017	cardiac muscle tissue growth	Biological Process	2	P02753,B0ZBE2
4	GO:0007612	learning	Biological Process	1	B0ZBE2
4	GO:0007613	memory	Biological Process	1	A0A140VKF3
4	GO:0048512	circadian behavior	Biological Process	1	A0A0K0K1J1
4	GO:0042756	drinking behavior	Biological Process	1	B0ZBE2
4	GO:0048146	positive regulation of fibroblast proliferation	Biological Process	1	B0ZBE2
4	GO:0048661	positive regulation of smooth muscle cell proliferation	Biological Process	4	B0ZBE2,O75460,P24593,P08697
4	GO:0050679	positive regulation of epithelial cell proliferation	Biological Process	1	P02750
4	GO:0048662	negative regulation of smooth muscle cell proliferation	Biological Process	1	P24593
4	GO:0050680	negative regulation of epithelial cell proliferation	Biological Process	1	A0A140VKF3
4	GO:0060044	negative regulation of cardiac muscle cell proliferation	Biological Process	1	P02753
4	GO:0014855	striated muscle cell proliferation	Biological Process	1	P02753
4	GO:0048659	smooth muscle cell proliferation	Biological Process	4	P08697,P24593,B0ZBE2,O75460
4	GO:0048145	regulation of fibroblast proliferation	Biological Process	1	B0ZBE2
4	GO:0048660	regulation of smooth muscle cell proliferation	Biological Process	4	P08697,P24593,B0ZBE2,O75460
4	GO:0050678	regulation of epithelial cell proliferation	Biological Process	2	P02750,A0A140VKF3
4	GO:0060043	regulation of cardiac muscle cell proliferation	Biological Process	1	P02753
4	GO:0001935	endothelial cell proliferation	Biological Process	2	P02750,O75460
4	GO:0044342	type B pancreatic cell proliferation	Biological Process	1	P24593
4	GO:0000226	microtubule cytoskeleton organization	Biological Process	2	P33151,Q9H4B7
4	GO:0007018	microtubule-based movement	Biological Process	1	A0A140VKE9
4	GO:0032886	regulation of microtubule-based process	Biological Process	1	P33151
4	GO:0030168	platelet activation	Biological Process	5	P02675,P02679,Q86UX7,P02776,P10720
4	GO:0050865	regulation of cell activation	Biological Process	8	A0A0C4DH33,A0A0J9YVY3,A0M8Q6,A0A2Y9CYF2,Q6MZX7,Q6N093,Q6N095,P02679
4	GO:0050866	negative regulation of cell activation	Biological Process	1	P02679
4	GO:0050867	positive regulation of cell activation	Biological Process	7	A0A0C4DH33,A0A0J9YVY3,A0M8Q6,A0A2Y9CYF2,Q6MZX7,Q6N093,Q6N095
4	GO:0061900	glial cell activation	Biological Process	1	A0A024RAG6
4	GO:0002764	immune response-regulating signaling pathway	Biological Process	14	P02675,P02679,P06702,A0M8Q6,A0A2Y9CYF2,A0A5C2GIJ0,A0A5C2GIX2,A0A5C2GSD9,A0A1W2PQB1,Q6MZX7,Q6N093,Q6N095,A0A0C4DH33,A0A0J9YVY3
4	GO:0035556	intracellular signal transduction	Biological Process	12	P01031,P02776,O75460,P23528,P02790,P08697,B0ZBE2,P00742,P24593,P02675,P02679,P06702
4	GO:0007166	cell surface receptor signaling pathway	Biological Process	25	P33151,Q86UX7,P02776,P02750,B4DEW5,H0YJW9,P23528,A0M8Q6,A0A2Y9CYF2,A0A5C2GIJ0,A0A5C2GIX2,A0A5C2GSD9,A0A1W2PQB1,Q6MZX7,Q6N093,Q6N095,P24593,B0ZBE2,A0A0C4DH33,A0A0J9YVY3,P02790,P10720,P02675,P02679,P01031
4	GO:0007186	G protein-coupled receptor signaling pathway	Biological Process	4	P02776,A0A1W2PRM8,B0ZBE2,P01031
4	GO:0009966	regulation of signal transduction	Biological Process	15	P01031,O75460,P02750,P33151,B4DEW5,H0YJW9,P02790,P24593,P08697,B0ZBE2,P00742,P02675,P02679,P02776,P06702
4	GO:0009967	positive regulation of signal transduction	Biological Process	13	P01031,O75460,P02750,P33151,H0YJW9,P02790,P24593,P08697,B0ZBE2,P00742,P02675,P02679,P06702
4	GO:0009968	negative regulation of signal transduction	Biological Process	5	B4DEW5,P24593,P02675,P02679,P02776
4	GO:0023014	signal transduction by protein phosphorylation	Biological Process	6	P01031,O75460,P08697,B0ZBE2,P02675,P02679
4	GO:0030968	endoplasmic reticulum unfolded protein response	Biological Process	1	O75460
4	GO:0038034	signal transduction in absence of ligand	Biological Process	1	P02776
4	GO:0097190	apoptotic signaling pathway	Biological Process	5	O75460,P02675,P02679,P02776,P06702
4	GO:0051270	regulation of cellular component movement	Biological Process	9	A0A140VKF3,P01031,H0YJW9,P24593,P00742,P33151,Q86UX7,B4DEW5,B0ZBE2
4	GO:0051271	negative regulation of cellular component movement	Biological Process	4	A0A140VKF3,P01031,P24593,B4DEW5
4	GO:0051272	positive regulation of cellular component movement	Biological Process	6	H0YJW9,P00742,P33151,Q86UX7,B0ZBE2,P24593
4	GO:0000278	mitotic cell cycle	Biological Process	2	P23528,Q9H4B7
4	GO:0051726	regulation of cell cycle	Biological Process	1	O75460
4	GO:0045786	negative regulation of cell cycle	Biological Process	1	O75460
4	GO:0010646	regulation of cell communication	Biological Process	16	P01031,B0ZBE2,O75460,P02750,P33151,B4DEW5,H0YJW9,P02753,P02790,P24593,P08697,P00742,P02675,P02679,P02776,P06702
4	GO:0010647	positive regulation of cell communication	Biological Process	14	P01031,O75460,P02750,P33151,H0YJW9,P02753,P02790,P24593,P08697,B0ZBE2,P00742,P02675,P02679,P06702
4	GO:0010648	negative regulation of cell communication	Biological Process	5	B4DEW5,P24593,P02675,P02679,P02776
4	GO:0019226	transmission of nerve impulse	Biological Process	1	B0ZBE2
4	GO:0031668	cellular response to extracellular stimulus	Biological Process	2	P02768,A0A384MEK5
4	GO:0030010	establishment of cell polarity	Biological Process	2	P33151,P23528
4	GO:0032878	regulation of establishment or maintenance of cell polarity	Biological Process	1	P33151
4	GO:0012501	programmed cell death	Biological Process	12	A0A0K0K1J1,O43866,P06702,P02768,P23528,B0ZBE2,A0A0S2Z3D5,O75460,Q9BWP8,P02675,P02679,P02776
4	GO:0010941	regulation of cell death	Biological Process	11	P06702,P02768,P23528,B0ZBE2,A0A0S2Z3D5,A0A0K0K1J1,A0A140VKF3,A0A024RAG6,P02675,P02679,P02776
4	GO:0010942	positive regulation of cell death	Biological Process	3	P06702,B0ZBE2,A0A024RAG6
4	GO:0060548	negative regulation of cell death	Biological Process	7	P02768,P23528,A0A140VKF3,P02675,P02679,P02776,A0A0K0K1J1
4	GO:0070997	neuron death	Biological Process	2	A0A140VKF3,A0A024RAG6
4	GO:0006910	phagocytosis, recognition	Biological Process	8	O75636,A0A0C4DH33,A0A0J9YVY3,A0M8Q6,A0A2Y9CYF2,Q6MZX7,Q6N093,Q6N095
4	GO:0009988	cell-cell recognition	Biological Process	1	Q9UGM5
4	GO:0006996	organelle organization	Biological Process	7	Q9H4B7,P23528,A0A384MEK5,P33151,P06702,P08697,A0A1W2PQB1
4	GO:0022607	cellular component assembly	Biological Process	11	P33151,A0A384MEK5,Q86UX7,P55056,P02675,P02679,Q9H4B7,D9ZGG2,P08697,O00391,A0A140VK24
4	GO:0022411	cellular component disassembly	Biological Process	4	P23528,A0A1W2PQB1,A0A024RAA7,A0A024RAG6
4	GO:0030030	cell projection organization	Biological Process	6	A0A0S2Z3D5,A0A140VKF3,B0ZBE2,P06702,P23528,A0A384MEK5
4	GO:0032535	regulation of cellular component size	Biological Process	2	P23528,A0A384MEK5
4	GO:0032989	cellular component morphogenesis	Biological Process	6	P33151,A0A384MEK5,P23528,Q86UX7,P02675,P02679
4	GO:0034330	cell junction organization	Biological Process	1	P33151
4	GO:0043062	extracellular structure organization	Biological Process	11	B0ZBE2,D9ZGG2,P02675,P02679,H0YJW9,P08697,A0A0S2Z3D5,P02768,P55056,O00391,A0A140VK24
4	GO:0043933	protein-containing complex subunit organization	Biological Process	12	P23528,P08697,A0A384MEK5,P33151,Q86UX7,A0A0S2Z3D5,P02768,P55056,P02675,P02679,D9ZGG2,A0A140VK24
4	GO:0050808	synapse organization	Biological Process	4	A0A0S2Z3D5,P23528,A0A024RAA7,A0A024RAG6
4	GO:0051128	regulation of cellular component organization	Biological Process	16	P24593,B0ZBE2,A0A384MEK5,A0A0S2Z3D5,A0A140VKF3,P06702,P23528,P33151,H0YJW9,P08697,A0A140VK24,A0A1W2PQB1,P02675,P02679,P20851,P0C0L5
4	GO:0051129	negative regulation of cellular component organization	Biological Process	2	P33151,A0A0S2Z3D5
4	GO:0051130	positive regulation of cellular component organization	Biological Process	13	B0ZBE2,A0A0S2Z3D5,A0A140VKF3,P06702,P23528,A0A384MEK5,P33151,H0YJW9,P08697,A0A1W2PQB1,P02675,P02679,P0C0L5
4	GO:0061024	membrane organization	Biological Process	7	A0A0C4DH33,A0A0J9YVY3,A0M8Q6,A0A2Y9CYF2,Q6MZX7,Q6N093,Q6N095
4	GO:0097435	supramolecular fiber organization	Biological Process	5	P23528,P08697,A0A384MEK5,P33151,A0A0S2Z3D5
4	GO:0099173	postsynapse organization	Biological Process	1	P23528
4	GO:0045454	cell redox homeostasis	Biological Process	1	O00391
4	GO:0055082	cellular chemical homeostasis	Biological Process	9	A0A0S2Z3D5,P33151,A5PL27,P02790,B0ZBE2,P06702,A0A140VKF3,A0A384MEK5,O75460
4	GO:0000910	cytokinesis	Biological Process	1	P23528
4	GO:0007050	cell cycle arrest	Biological Process	1	O75460
4	GO:0007051	spindle organization	Biological Process	1	Q9H4B7
4	GO:1903047	mitotic cell cycle process	Biological Process	1	P23528
4	GO:0030036	actin cytoskeleton organization	Biological Process	3	P23528,A0A384MEK5,P08697
4	GO:0032970	regulation of actin filament-based process	Biological Process	3	P23528,A0A384MEK5,P08697
4	GO:0023061	signal release	Biological Process	4	B0ZBE2,P02753,P02675,P02679
4	GO:0006887	exocytosis	Biological Process	15	O00391,P02675,P02679,P02763,P02768,P02776,P08697,P19652,Q06033,Q86UX7,E9PHK0,Q68DS3,P02750,P06702,B3KXX0
4	GO:0009306	protein secretion	Biological Process	8	P02753,B0ZBE2,B3KXX0,P02675,P02679,P02763,P19652,P01031
4	GO:0050432	catecholamine secretion	Biological Process	1	B0ZBE2
4	GO:0070278	extracellular matrix constituent secretion	Biological Process	1	B0ZBE2
4	GO:1903530	regulation of secretion by cell	Biological Process	8	B0ZBE2,P02753,P02675,P02679,B3KXX0,P02763,P19652,P01031
4	GO:1903532	positive regulation of secretion by cell	Biological Process	8	B0ZBE2,P02753,P02675,P02679,B3KXX0,P02763,P19652,P01031
4	GO:0045597	positive regulation of cell differentiation	Biological Process	9	P02776,A0A0S2Z3D5,A0A140VKF3,B0ZBE2,P06702,P02675,P02679,P33151,P08697
4	GO:1900078	positive regulation of cellular response to insulin stimulus	Biological Process	1	B0ZBE2
4	GO:1903846	positive regulation of cellular response to transforming growth factor beta stimulus	Biological Process	1	P02750
4	GO:1905898	positive regulation of response to endoplasmic reticulum stress	Biological Process	1	O75460
4	GO:0007162	negative regulation of cell adhesion	Biological Process	1	P02679
4	GO:0045596	negative regulation of cell differentiation	Biological Process	2	P02776,P24593
4	GO:0090288	negative regulation of cellular response to growth factor stimulus	Biological Process	1	B4DEW5
4	GO:0007569	cell aging	Biological Process	1	A0A384MEK5
4	GO:0030154	cell differentiation	Biological Process	18	P24593,P23528,P02776,A0A0S2Z3D5,A0A140VKF3,B0ZBE2,P06702,A0A024RAG6,Q86UX7,H0YJW9,P02679,P08697,D9ZGG2,P02750,A0A0K0K1J1,A0A384MEK5,P02675,P33151
4	GO:0048468	cell development	Biological Process	12	P23528,A0A0S2Z3D5,A0A140VKF3,B0ZBE2,P06702,A0A024RAG6,Q86UX7,P02679,A0A0K0K1J1,A0A384MEK5,P02675,P33151
4	GO:0048469	cell maturation	Biological Process	2	A0A024RAG6,P02679
4	GO:0045595	regulation of cell differentiation	Biological Process	11	P02776,A0A0S2Z3D5,A0A140VKF3,B0ZBE2,P06702,P08697,P24593,P23528,P02675,P02679,P33151
4	GO:0060627	regulation of vesicle-mediated transport	Biological Process	6	P02675,P02679,B3KXX0,H0YJW9,P20851,P0C0L5
4	GO:0080135	regulation of cellular response to stress	Biological Process	2	O75460,P08697
4	GO:0090287	regulation of cellular response to growth factor stimulus	Biological Process	4	P02750,P33151,B4DEW5,H0YJW9
4	GO:1900076	regulation of cellular response to insulin stimulus	Biological Process	1	B0ZBE2
4	GO:0051657	maintenance of organelle location	Biological Process	1	P02768
4	GO:0033554	cellular response to stress	Biological Process	7	O75460,P02768,P08697,B0ZBE2,A0A0K0K1J1,A0A384MEK5,A0A1W2PQB1
4	GO:0070887	cellular response to chemical stimulus	Biological Process	21	O75460,P33151,P01031,P02776,P02750,P06702,P10720,B4DEW5,H0YJW9,P23528,P02675,B0ZBE2,P35542,P02790,A0A0K0K1J1,A0A384MEK5,A0A140VKF3,P24593,P02679,E9PHK0,Q68DS3
4	GO:0071216	cellular response to biotic stimulus	Biological Process	3	A0A384MEK5,P02776,P10720
4	GO:0104004	cellular response to environmental stimulus	Biological Process	1	B0ZBE2
4	GO:0006914	autophagy	Biological Process	4	O75460,O00391,A0A1W2PQB1,P06702
4	GO:0007548	sex differentiation	Biological Process	3	A0A384MEK5,P02753,A0A0K0K1J1
4	GO:0035112	genitalia morphogenesis	Biological Process	1	P02753
4	GO:0045137	development of primary sexual characteristics	Biological Process	2	A0A384MEK5,A0A0K0K1J1
4	GO:0048608	reproductive structure development	Biological Process	4	A0A384MEK5,P02753,A0A0K0K1J1,A0A140VKF3
4	GO:0060008	Sertoli cell differentiation	Biological Process	2	A0A0K0K1J1,A0A384MEK5
4	GO:0060009	Sertoli cell development	Biological Process	2	A0A384MEK5,A0A0K0K1J1
4	GO:0007338	single fertilization	Biological Process	1	Q9UGM5
4	GO:0007339	binding of sperm to zona pellucida	Biological Process	1	Q9UGM5
4	GO:0007565	female pregnancy	Biological Process	3	A0A0K0K1J1,B0ZBE2,P24593
4	GO:0060768	regulation of epithelial cell proliferation involved in prostate gland development	Biological Process	1	A0A140VKF3
4	GO:0060770	negative regulation of epithelial cell proliferation involved in prostate gland development	Biological Process	1	A0A140VKF3
4	GO:0031589	cell-substrate adhesion	Biological Process	5	D9ZGG2,P02675,P02679,H0YJW9,Q86UX7
4	GO:0033627	cell adhesion mediated by integrin	Biological Process	3	Q86UX7,A0A384MEK5,H0YJW9
4	GO:0098609	cell-cell adhesion	Biological Process	8	P33151,A0A384MEK5,Q86UX7,A0A0H5AY34,P02675,P02679,P06702,P08697
4	GO:0099536	synaptic signaling	Biological Process	1	B0ZBE2
4	GO:0046883	regulation of hormone secretion	Biological Process	4	B0ZBE2,P02753,P02675,P02679
4	GO:0051969	regulation of transmission of nerve impulse	Biological Process	1	B0ZBE2
4	GO:0099177	regulation of trans-synaptic signaling	Biological Process	1	B0ZBE2
4	GO:0046887	positive regulation of hormone secretion	Biological Process	3	P02753,P02675,P02679
4	GO:0001649	osteoblast differentiation	Biological Process	1	P24593
4	GO:0030278	regulation of ossification	Biological Process	1	P24593
4	GO:0030279	negative regulation of ossification	Biological Process	1	P24593
4	GO:0030282	bone mineralization	Biological Process	2	E9PHK0,Q68DS3
4	GO:0001817	regulation of cytokine production	Biological Process	5	P01031,P02763,P02776,P19652,P08697
4	GO:0001818	negative regulation of cytokine production	Biological Process	1	P02763
4	GO:0001819	positive regulation of cytokine production	Biological Process	5	P01031,P02776,P02763,P19652,P08697
4	GO:0010573	vascular endothelial growth factor production	Biological Process	1	P01031
4	GO:0032602	chemokine production	Biological Process	2	P01031,P06702
4	GO:0032612	interleukin-1 production	Biological Process	2	P02763,P19652
4	GO:0032635	interleukin-6 production	Biological Process	1	P02763
4	GO:0050663	cytokine secretion	Biological Process	4	P02763,P19652,P01031,B0ZBE2
4	GO:0071604	transforming growth factor beta production	Biological Process	1	P08697
4	GO:0071706	tumor necrosis factor superfamily cytokine production	Biological Process	3	P02763,P02776,P19652
4	GO:0003012	muscle system process	Biological Process	2	B0ZBE2,P24593
4	GO:0003013	circulatory system process	Biological Process	7	B0ZBE2,P08697,A0A0S2Z3D5,P33151,A0A384MEK5,P02675,P02679
4	GO:0003014	renal system process	Biological Process	2	B0ZBE2,P08697
4	GO:0050877	nervous system process	Biological Process	4	B0ZBE2,P02753,A0A384MEK5,A0A140VKF3
4	GO:0007588	excretion	Biological Process	1	B0ZBE2
4	GO:0022600	digestive system process	Biological Process	1	P02753
4	GO:0044057	regulation of system process	Biological Process	5	B0ZBE2,A0A384MEK5,P02675,P02679,P24593
4	GO:0050886	endocrine process	Biological Process	2	B0ZBE2,P08697
4	GO:0009790	embryo development	Biological Process	3	P23528,H0YJW9,P02753
4	GO:0035295	tube development	Biological Process	11	P23528,A0A140VKF3,B0ZBE2,P02776,P02753,P02750,P33151,P24593,P08697,A0A0S2Z3D5,B4DEW5
4	GO:0046660	female sex differentiation	Biological Process	2	A0A384MEK5,P02753
4	GO:0046661	male sex differentiation	Biological Process	2	A0A0K0K1J1,A0A384MEK5
4	GO:0048731	system development	Biological Process	20	A0A384MEK5,A0A0K0K1J1,P02753,P23528,A0A140VKF3,P33151,A0A024R944,A0A0S2Z3D5,B0ZBE2,P06702,A0A024RAG6,P02776,E9PHK0,Q68DS3,P24593,P02750,P08697,D9ZGG2,H0YJW9,B4DEW5
4	GO:2000026	regulation of multicellular organismal development	Biological Process	10	A0A0S2Z3D5,A0A140VKF3,B0ZBE2,P06702,P02776,P02750,P33151,P02753,P23528,B4DEW5
4	GO:0003002	regionalization	Biological Process	1	A0A024RAG6
4	GO:0022405	hair cycle process	Biological Process	1	P24593
4	GO:0050802	circadian sleep/wake cycle, sleep	Biological Process	1	A0A0K0K1J1
4	GO:0034447	very-low-density lipoprotein particle clearance	Biological Process	1	P55056
4	GO:0071830	triglyceride-rich lipoprotein particle clearance	Biological Process	1	A0A0S2Z3D5
4	GO:0046620	regulation of organ growth	Biological Process	1	P02753
4	GO:0046621	negative regulation of organ growth	Biological Process	1	P02753
4	GO:0060419	heart growth	Biological Process	2	P02753,B0ZBE2
4	GO:0042633	hair cycle	Biological Process	1	P24593
4	GO:0034103	regulation of tissue remodeling	Biological Process	1	B0ZBE2
4	GO:0034104	negative regulation of tissue remodeling	Biological Process	1	B0ZBE2
4	GO:0060056	mammary gland involution	Biological Process	1	P24593
4	GO:0001894	tissue homeostasis	Biological Process	3	P02768,Q6N095,P02753
4	GO:0007596	blood coagulation	Biological Process	15	P00742,P02776,P10720,B3KXX0,A0A0S2Z4K3,H0YJW9,P02675,P02679,P08697,Q86UX7,A0A024R944,B4DPQ3,F2RM37,P05546,P20851
4	GO:0050819	negative regulation of coagulation	Biological Process	5	A0A0S2Z4K3,H0YJW9,P02675,P02679,P08697
4	GO:0050818	regulation of coagulation	Biological Process	7	B3KXX0,A0A0S2Z4K3,H0YJW9,P02675,P02679,P08697,A0A024R944
4	GO:0050820	positive regulation of coagulation	Biological Process	1	P08697
4	GO:0010632	regulation of epithelial cell migration	Biological Process	2	A0A140VKF3,B4DEW5
4	GO:0090107	regulation of high-density lipoprotein particle assembly	Biological Process	1	A0A140VK24
4	GO:1900221	regulation of amyloid-beta clearance	Biological Process	1	A0A0S2Z3D5
4	GO:0035815	positive regulation of renal sodium excretion	Biological Process	1	B0ZBE2
4	GO:0014742	positive regulation of muscle hypertrophy	Biological Process	1	B0ZBE2
4	GO:0051962	positive regulation of nervous system development	Biological Process	4	A0A0S2Z3D5,A0A140VKF3,B0ZBE2,P06702
4	GO:1900223	positive regulation of amyloid-beta clearance	Biological Process	1	A0A0S2Z3D5
4	GO:1903524	positive regulation of blood circulation	Biological Process	3	A0A384MEK5,P02675,P02679
4	GO:1904018	positive regulation of vasculature development	Biological Process	2	P02750,P33151
4	GO:0010633	negative regulation of epithelial cell migration	Biological Process	2	A0A140VKF3,B4DEW5
4	GO:0014741	negative regulation of muscle hypertrophy	Biological Process	1	P24593
4	GO:0014745	negative regulation of muscle adaptation	Biological Process	1	P24593
4	GO:0048635	negative regulation of muscle organ development	Biological Process	1	P02753
4	GO:1901343	negative regulation of vasculature development	Biological Process	4	A0A140VKF3,B0ZBE2,P02776,B4DEW5
4	GO:0034369	plasma lipoprotein particle remodeling	Biological Process	2	A0A0S2Z3D5,P02768
4	GO:0034377	plasma lipoprotein particle assembly	Biological Process	2	P55056,A0A140VK24
4	GO:0090132	epithelium migration	Biological Process	2	A0A140VKF3,B4DEW5
4	GO:0003206	cardiac chamber morphogenesis	Biological Process	1	P02753
4	GO:0009887	animal organ morphogenesis	Biological Process	2	P02753,P24593
4	GO:0022603	regulation of anatomical structure morphogenesis	Biological Process	10	A0A384MEK5,A0A140VKF3,B0ZBE2,P02776,P23528,P02750,P33151,B4DEW5,P02675,P02679
4	GO:0031069	hair follicle morphogenesis	Biological Process	1	P24593
4	GO:0035239	tube morphogenesis	Biological Process	9	P23528,A0A140VKF3,B0ZBE2,P02776,P02750,P33151,P08697,A0A0S2Z3D5,B4DEW5
4	GO:0048598	embryonic morphogenesis	Biological Process	3	P23528,H0YJW9,P02753
4	GO:0048729	tissue morphogenesis	Biological Process	2	P23528,P24593
4	GO:0060042	retina morphogenesis in camera-type eye	Biological Process	1	P02753
4	GO:0061383	trabecula morphogenesis	Biological Process	1	P02753
4	GO:0001525	angiogenesis	Biological Process	6	A0A140VKF3,B0ZBE2,P02776,P02750,P33151,B4DEW5
4	GO:0001704	formation of primary germ layer	Biological Process	1	H0YJW9
4	GO:0001842	neural fold formation	Biological Process	1	P23528
4	GO:0035148	tube formation	Biological Process	1	P23528
4	GO:0060343	trabecula formation	Biological Process	1	P02753
4	GO:0071695	anatomical structure maturation	Biological Process	3	P33151,A0A024RAG6,P02679
4	GO:0001568	blood vessel development	Biological Process	8	P33151,A0A140VKF3,B0ZBE2,P02776,P02750,P08697,A0A0S2Z3D5,B4DEW5
4	GO:0001942	hair follicle development	Biological Process	1	P24593
4	GO:0003205	cardiac chamber development	Biological Process	1	P02753
4	GO:0009888	tissue development	Biological Process	10	P23528,E9PHK0,Q68DS3,P24593,H0YJW9,P02753,A0A0K0K1J1,B0ZBE2,A0A384MEK5,P33151
4	GO:0016358	dendrite development	Biological Process	1	P23528
4	GO:0031099	regeneration	Biological Process	1	D9ZGG2
4	GO:0048286	lung alveolus development	Biological Process	1	P24593
4	GO:0048513	animal organ development	Biological Process	12	A0A384MEK5,A0A0K0K1J1,P02753,P23528,A0A140VKF3,A0A024R944,E9PHK0,Q68DS3,P24593,P02776,B0ZBE2,D9ZGG2
4	GO:0060041	retina development in camera-type eye	Biological Process	2	P02753,A0A140VKF3
4	GO:0060322	head development	Biological Process	1	A0A0K0K1J1
4	GO:0060996	dendritic spine development	Biological Process	1	P23528
4	GO:0061061	muscle structure development	Biological Process	3	P24593,P02753,B0ZBE2
4	GO:1901861	regulation of muscle tissue development	Biological Process	2	P02753,P24593
4	GO:1901862	negative regulation of muscle tissue development	Biological Process	2	P02753,P24593
4	GO:0050920	regulation of chemotaxis	Biological Process	1	P01031
4	GO:2000145	regulation of cell motility	Biological Process	9	A0A140VKF3,P01031,H0YJW9,P24593,P00742,P33151,Q86UX7,B4DEW5,B0ZBE2
4	GO:0050922	negative regulation of chemotaxis	Biological Process	1	P01031
4	GO:2000146	negative regulation of cell motility	Biological Process	4	A0A140VKF3,P01031,P24593,B4DEW5
4	GO:2000147	positive regulation of cell motility	Biological Process	6	H0YJW9,P00742,P33151,Q86UX7,B0ZBE2,P24593
4	GO:0006935	chemotaxis	Biological Process	6	P01031,P02776,P06702,P10720,P35542,P05546
4	GO:0016477	cell migration	Biological Process	17	P23528,P06702,A0A140VKF3,P01031,H0YJW9,P24593,P00742,P33151,Q86UX7,P02776,P10720,A0A0H5AY34,A0M8Q6,P35542,A0A384MEK5,B4DEW5,B0ZBE2
4	GO:0048524	positive regulation of viral process	Biological Process	1	P23528
4	GO:0031334	positive regulation of protein complex assembly	Biological Process	2	A0A384MEK5,P33151
4	GO:0032233	positive regulation of actin filament bundle assembly	Biological Process	1	P08697
4	GO:0010811	positive regulation of cell-substrate adhesion	Biological Process	4	P02675,P02679,D9ZGG2,H0YJW9
4	GO:0022409	positive regulation of cell-cell adhesion	Biological Process	4	P02675,P02679,A0A384MEK5,P08697
4	GO:0031349	positive regulation of defense response	Biological Process	4	P02675,P02679,P06702,P02790
4	GO:0032103	positive regulation of response to external stimulus	Biological Process	2	P06702,P08697
4	GO:0060760	positive regulation of response to cytokine stimulus	Biological Process	1	P02790
4	GO:1903036	positive regulation of response to wounding	Biological Process	2	P08697,H0YJW9
4	GO:2001025	positive regulation of response to drug	Biological Process	1	B0ZBE2
4	GO:0032892	positive regulation of organic acid transport	Biological Process	1	B0ZBE2
4	GO:0034764	positive regulation of transmembrane transport	Biological Process	1	B0ZBE2
4	GO:0043270	positive regulation of ion transport	Biological Process	1	B0ZBE2
4	GO:0045807	positive regulation of endocytosis	Biological Process	2	H0YJW9,P0C0L5
4	GO:0051047	positive regulation of secretion	Biological Process	8	B0ZBE2,P02753,P02675,P02679,B3KXX0,P02763,P19652,P01031
4	GO:0051222	positive regulation of protein transport	Biological Process	6	P02753,P02675,P02679,P02763,P19652,P01031
4	GO:0051954	positive regulation of amine transport	Biological Process	1	B0ZBE2
4	GO:0051092	positive regulation of NF-kappaB transcription factor activity	Biological Process	2	A0A384MEK5,P06702
4	GO:0030194	positive regulation of blood coagulation	Biological Process	1	P08697
4	GO:0010884	positive regulation of lipid storage	Biological Process	1	P55056
4	GO:0048525	negative regulation of viral process	Biological Process	1	O75636
4	GO:0031348	negative regulation of defense response	Biological Process	3	A0A0S2Z3D5,A0A140VKF3,P33151
4	GO:0032102	negative regulation of response to external stimulus	Biological Process	9	P01031,A0A0S2Z4K3,H0YJW9,P02675,P02679,P08697,A0A0S2Z3D5,A0A140VKF3,P33151
4	GO:1903035	negative regulation of response to wounding	Biological Process	5	A0A0S2Z4K3,H0YJW9,P02675,P02679,P08697
4	GO:2000258	negative regulation of protein activation cascade	Biological Process	2	P48740,P20851
4	GO:0043271	negative regulation of ion transport	Biological Process	1	A0A384MEK5
4	GO:0030195	negative regulation of blood coagulation	Biological Process	5	P02675,P02679,P08697,A0A0S2Z4K3,H0YJW9
4	GO:0010810	regulation of cell-substrate adhesion	Biological Process	4	D9ZGG2,H0YJW9,P02675,P02679
4	GO:0022407	regulation of cell-cell adhesion	Biological Process	5	Q86UX7,P02675,P02679,A0A384MEK5,P08697
4	GO:0033628	regulation of cell adhesion mediated by integrin	Biological Process	1	Q86UX7
4	GO:0032880	regulation of protein localization	Biological Process	7	P02753,B3KXX0,P02675,P02679,P02763,P19652,P01031
4	GO:0051049	regulation of transport	Biological Process	12	B0ZBE2,P02753,P02675,P02679,B3KXX0,H0YJW9,P02763,P19652,A0A384MEK5,P01031,P20851,P0C0L5
4	GO:1905952	regulation of lipid localization	Biological Process	2	B0ZBE2,P55056
4	GO:0043903	regulation of symbiosis, encompassing mutualism through parasitism	Biological Process	2	P23528,O75636
4	GO:0050688	regulation of defense response to virus	Biological Process	1	A0A1W2PQB1
4	GO:0032231	regulation of actin filament bundle assembly	Biological Process	1	P08697
4	GO:0043254	regulation of protein complex assembly	Biological Process	3	A0A384MEK5,P33151,A0A140VK24
4	GO:0060491	regulation of cell projection assembly	Biological Process	1	A0A384MEK5
4	GO:0002831	regulation of response to biotic stimulus	Biological Process	1	A0A1W2PQB1
4	GO:0032101	regulation of response to external stimulus	Biological Process	20	A0A1W2PQB1,P01031,B3KXX0,A0A0S2Z4K3,H0YJW9,A0M8Q6,O43866,P08603,P09871,P0C0L5,P20851,P02675,P02679,P08697,P48740,A0A0S2Z3D5,A0A140VKF3,P33151,P06702,A0A024R944
4	GO:0043502	regulation of muscle adaptation	Biological Process	2	B0ZBE2,P24593
4	GO:0060759	regulation of response to cytokine stimulus	Biological Process	1	P02790
4	GO:0080134	regulation of response to stress	Biological Process	22	P02675,P02679,P06702,A0A1W2PQB1,O75460,B3KXX0,A0A0S2Z4K3,H0YJW9,A0M8Q6,O43866,P01031,P08603,P09871,P0C0L5,P20851,P08697,A0A0S2Z3D5,P48740,A0A140VKF3,P33151,P02790,A0A024R944
4	GO:2000257	regulation of protein activation cascade	Biological Process	10	A0M8Q6,O43866,P01031,P08603,P09871,P0C0L5,P20851,H0YJW9,P48740,A0A024R944
4	GO:2001023	regulation of response to drug	Biological Process	1	B0ZBE2
4	GO:0030193	regulation of blood coagulation	Biological Process	7	A0A0S2Z4K3,H0YJW9,P02675,P02679,P08697,A0A024R944,B3KXX0
4	GO:0001666	response to hypoxia	Biological Process	2	A0A384MEK5,A0A0K0K1J1
4	GO:0006952	defense response	Biological Process	37	A0A024RAG6,O00187,O75636,P48740,Q9BWP8,P02675,P02679,P06702,A0A1W2PQB1,A0A024R944,A0A384MEK5,P02763,P08697,P19652,P35542,A0A0C4DH33,A0A0J9YVY3,A0A384NPR0,A0M8Q6,A0A2Y9CYF2,A0A090N7U9,O43866,P01031,P02776,P0C0L5,P10720,P08603,Q6MZX7,Q6N093,Q6N095,P09871,P20851,H0YJW9,A0A0S2Z3D5,A0A140VKF3,P33151,P02790
4	GO:0006979	response to oxidative stress	Biological Process	3	A0A0K0K1J1,A0A087X1J7,A0A0S2Z3D5
4	GO:0009611	response to wounding	Biological Process	16	B4DPQ3,F2RM37,P00742,P02675,P02679,P05546,P20851,P02776,P10720,B3KXX0,A0A0S2Z4K3,H0YJW9,P08697,A0A0K0K1J1,Q86UX7,A0A024R944
4	GO:0035966	response to topologically incorrect protein	Biological Process	1	O75460
4	GO:0042594	response to starvation	Biological Process	1	P02768
4	GO:0009612	response to mechanical stimulus	Biological Process	1	B0ZBE2
4	GO:0009991	response to extracellular stimulus	Biological Process	5	A0A0S2Z3D5,A0A024R944,P02768,A0A0K0K1J1,A0A384MEK5
4	GO:0043207	response to external biotic stimulus	Biological Process	20	A0A1W2PQB1,P06702,Q9BWP8,A0A0C4DH33,A0A0J9YVY3,A0A384NPR0,A0M8Q6,A0A2Y9CYF2,P23528,Q6MZX7,Q6N093,Q6N095,P20851,P02750,P0C0L5,P02776,P02675,O75636,P10720,A0A384MEK5
4	GO:0071496	cellular response to external stimulus	Biological Process	3	P02768,B0ZBE2,A0A384MEK5
4	GO:0009595	detection of biotic stimulus	Biological Process	1	P0C0L5
4	GO:0009268	response to pH	Biological Process	1	A0A140VKF3
4	GO:0009314	response to radiation	Biological Process	1	A0A384MEK5
4	GO:0070482	response to oxygen levels	Biological Process	2	A0A0K0K1J1,A0A384MEK5
4	GO:0071214	cellular response to abiotic stimulus	Biological Process	1	B0ZBE2
4	GO:0009725	response to hormone	Biological Process	6	A0A0K0K1J1,B0ZBE2,A0A384MEK5,P02675,P24593,A0A140VKF3
4	GO:0071495	cellular response to endogenous stimulus	Biological Process	9	P33151,P02750,P02675,B0ZBE2,A0A384MEK5,P24593,A0A140VKF3,E9PHK0,Q68DS3
4	GO:0071559	response to transforming growth factor beta	Biological Process	4	P33151,P02750,E9PHK0,Q68DS3
4	GO:0071772	response to BMP	Biological Process	1	P33151
4	GO:0014850	response to muscle activity	Biological Process	1	B0ZBE2
4	GO:0014873	response to muscle activity involved in regulation of muscle adaptation	Biological Process	1	B0ZBE2
4	GO:0001101	response to acid chemical	Biological Process	4	P02753,A0A384MEK5,P23528,A0A140VKF3
4	GO:0007584	response to nutrient	Biological Process	1	A0A024R944
4	GO:0042493	response to drug	Biological Process	5	A0A384MEK5,P02753,A0A0K0K1J1,A0A140VKF3,B0ZBE2
4	GO:0009636	response to toxic substance	Biological Process	3	A0A384MEK5,P02753,A0A0K0K1J1
4	GO:0009410	response to xenobiotic stimulus	Biological Process	2	A0A384MEK5,A0A140VKF3
4	GO:0009593	detection of chemical stimulus	Biological Process	1	P0C0L5
4	GO:0010033	response to organic substance	Biological Process	21	A0A384MEK5,O75460,P33151,A0A0K0K1J1,P02776,P02750,B4DEW5,H0YJW9,B0ZBE2,P0C0L5,P02753,P23528,P02675,P02790,P24593,P10720,A0A140VKF3,P02679,E9PHK0,Q68DS3,P08697
4	GO:0010035	response to inorganic substance	Biological Process	6	A0A024RAG6,A0A384MEK5,P02675,P02679,A0A0K0K1J1,A0A140VKF3
4	GO:0046685	response to arsenic-containing substance	Biological Process	1	A0A140VKF3
4	GO:0046677	response to antibiotic	Biological Process	3	A0A384MEK5,P02753,A0A0K0K1J1
4	GO:1901698	response to nitrogen compound	Biological Process	4	A0A384MEK5,P23528,B0ZBE2,P24593
4	GO:1901700	response to oxygen-containing compound	Biological Process	10	A0A0K0K1J1,A0A384MEK5,B0ZBE2,P02753,P23528,P24593,P02776,P10720,A0A140VKF3,O75460
4	GO:0014888	striated muscle adaptation	Biological Process	1	P24593
4	GO:0007597	blood coagulation, intrinsic pathway	Biological Process	1	A0A024R944
4	GO:0007598	blood coagulation, extrinsic pathway	Biological Process	1	P00742
4	GO:0072378	blood coagulation, fibrin clot formation	Biological Process	4	P00742,A0A024R944,P02675,P02679
4	GO:0008104	protein localization	Biological Process	9	B0ZBE2,P02679,P02753,B3KXX0,P02675,P02763,P19652,P01031,P33151
4	GO:0010876	lipid localization	Biological Process	9	B0ZBE2,A3KPE2,A5PL32,C9JF17,Q13790,A0A0S2Z3D5,P55056,P02753,A0A0S2Z3F6
4	GO:0070727	cellular macromolecule localization	Biological Process	1	B0ZBE2
4	GO:0006810	transport	Biological Process	47	B0ZBE2,O00391,P02675,P02679,P02763,P02768,P02776,P08697,P19652,Q06033,Q86UX7,E9PHK0,Q68DS3,A0A1W2PRM8,A5PL27,A3KPE2,A5PL32,C9JF17,Q13790,P00742,A0M8Q6,P02790,P48740,Q9BWP8,A0A2Y9CYF2,A0A5C2GIJ0,A0A5C2GIX2,A0A5C2GSD9,A0A0C4DH33,A0A0J9YVY3,Q6MZX7,Q6N093,Q6N095,A0A024R944,P0C0L5,A0A0S2Z3D5,P02753,A0A1W2PQB1,P02750,P06702,O75636,A0A0S2Z3F6,B3KXX0,H0YJW9,A0A384MEK5,P01031,P20851
4	GO:0045184	establishment of protein localization	Biological Process	8	B0ZBE2,P02679,P02753,B3KXX0,P02675,P02763,P19652,P01031
4	GO:0051649	establishment of localization in cell	Biological Process	2	B0ZBE2,P00742
4	GO:0019915	lipid storage	Biological Process	2	A0A0S2Z3D5,P55056
4	GO:0051238	sequestering of metal ion	Biological Process	1	P06702
4	GO:0046907	intracellular transport	Biological Process	2	B0ZBE2,P00742
4	GO:0051640	organelle localization	Biological Process	1	P02768
4	GO:0001562	response to protozoan	Biological Process	1	P02776
4	GO:0019730	antimicrobial humoral response	Biological Process	8	Q6MZX7,Q6N093,Q6N095,P02675,P02776,P06702,P10720,Q9BWP8
4	GO:0009615	response to virus	Biological Process	3	A0A1W2PQB1,O75636,P23528
4	GO:0009608	response to symbiont	Biological Process	1	P20851
4	GO:0009617	response to bacterium	Biological Process	16	A0A0C4DH33,A0A0J9YVY3,A0A384NPR0,A0M8Q6,P06702,A0A2Y9CYF2,Q6MZX7,Q6N093,Q6N095,P20851,P0C0L5,P02675,A0A384MEK5,P02776,P10720,P02750
4	GO:0009620	response to fungus	Biological Process	1	P06702
4	GO:0098542	defense response to other organism	Biological Process	13	A0A1W2PQB1,A0A0C4DH33,A0A0J9YVY3,A0A384NPR0,A0M8Q6,P06702,A0A2Y9CYF2,Q6MZX7,Q6N093,Q6N095,P02776,P02675,O75636
4	GO:0044403	symbiont process	Biological Process	5	P02790,P08603,P23528,O75636,P02776
4	GO:0035821	modification of morphology or physiology of other organism	Biological Process	3	P02776,P23528,P06702
4	GO:0051701	interaction with host	Biological Process	1	O75636
4	GO:0051702	interaction with symbiont	Biological Process	2	P23528,P02776
4	GO:0001505	regulation of neurotransmitter levels	Biological Process	2	A0A384MEK5,B0ZBE2
4	GO:0002027	regulation of heart rate	Biological Process	1	B0ZBE2
4	GO:0035813	regulation of renal sodium excretion	Biological Process	1	B0ZBE2
4	GO:0008217	regulation of blood pressure	Biological Process	2	B0ZBE2,P08697
4	GO:0008360	regulation of cell shape	Biological Process	1	A0A384MEK5
4	GO:0010817	regulation of hormone levels	Biological Process	4	B0ZBE2,P02753,P02675,P02679
4	GO:0010883	regulation of lipid storage	Biological Process	1	P55056
4	GO:0042592	homeostatic process	Biological Process	15	P02768,Q6N095,B0ZBE2,O00391,A0A0S2Z3D5,P33151,A5PL27,P02790,P02753,P06702,P24593,P55056,A0A140VKF3,A0A384MEK5,O75460
4	GO:0043114	regulation of vascular permeability	Biological Process	1	P33151
4	GO:0048167	regulation of synaptic plasticity	Biological Process	1	B0ZBE2
4	GO:0050803	regulation of synapse structure or activity	Biological Process	2	A0A0S2Z3D5,P23528
4	GO:0050878	regulation of body fluid levels	Biological Process	15	B4DPQ3,F2RM37,P00742,P02675,P02679,P05546,P20851,A0A024R944,P02776,P10720,B3KXX0,A0A0S2Z4K3,H0YJW9,P08697,Q86UX7
4	GO:0090066	regulation of anatomical structure size	Biological Process	7	P08697,B0ZBE2,P23528,A0A384MEK5,A0A0S2Z3D5,P02675,P02679
4	GO:0044092	negative regulation of molecular function	Biological Process	4	P05546,P08697,Q9UGM5,H0YJW9
4	GO:0044093	positive regulation of molecular function	Biological Process	7	P01031,P06702,B0ZBE2,O75460,H0YJW9,A0A384MEK5,B3KXX0
4	GO:0050790	regulation of catalytic activity	Biological Process	10	P01031,P06702,B0ZBE2,O75460,P05546,P08697,Q9UGM5,H0YJW9,A0A384MEK5,B3KXX0
4	GO:0051090	regulation of DNA-binding transcription factor activity	Biological Process	2	A0A384MEK5,P06702
4	GO:0051098	regulation of binding	Biological Process	1	H0YJW9
5	GO:0043603	cellular amide metabolic process	Biological Process	1	P24593
5	GO:0044270	cellular nitrogen compound catabolic process	Biological Process	1	O75460
5	GO:0044271	cellular nitrogen compound biosynthetic process	Biological Process	8	P24593,P33151,A0A384MEK5,B0ZBE2,P02776,P08697,P06702,O75636
5	GO:0019219	regulation of nucleobase-containing compound metabolic process	Biological Process	8	P33151,O75460,A0A0K0K1J1,P02776,P08697,A0A384MEK5,P06702,O75636
5	GO:0034248	regulation of cellular amide metabolic process	Biological Process	1	P24593
5	GO:0045428	regulation of nitric oxide biosynthetic process	Biological Process	2	A0A384MEK5,B0ZBE2
5	GO:0051246	regulation of protein metabolic process	Biological Process	24	P01031,P33151,P06702,O75460,E9PHK0,Q68DS3,P08697,P05546,Q9UGM5,H0YJW9,P24593,A0M8Q6,O43866,P08603,P09871,P0C0L5,P20851,P02790,P48740,A0A384MEK5,P02675,P02679,A0A0S2Z3D5,A0A024R944
5	GO:0034249	negative regulation of cellular amide metabolic process	Biological Process	1	P24593
5	GO:0045934	negative regulation of nucleobase-containing compound metabolic process	Biological Process	1	O75636
5	GO:0051248	negative regulation of protein metabolic process	Biological Process	8	P08697,P05546,Q9UGM5,H0YJW9,P24593,P48740,P20851,A0A0S2Z3D5
5	GO:0045935	positive regulation of nucleobase-containing compound metabolic process	Biological Process	4	O75460,A0A0K0K1J1,P02776,P08697
5	GO:0051247	positive regulation of protein metabolic process	Biological Process	13	P01031,P06702,O75460,E9PHK0,Q68DS3,P33151,P02790,P20851,P08697,A0A384MEK5,H0YJW9,P02675,P02679
5	GO:1904407	positive regulation of nitric oxide metabolic process	Biological Process	2	A0A384MEK5,B0ZBE2
5	GO:0006022	aminoglycan metabolic process	Biological Process	2	A2RTY6,Q06033
5	GO:0006518	peptide metabolic process	Biological Process	1	P24593
5	GO:0033013	tetrapyrrole metabolic process	Biological Process	1	P02790
5	GO:1901565	organonitrogen compound catabolic process	Biological Process	2	A0A0S2Z3D5,P20851
5	GO:1901566	organonitrogen compound biosynthetic process	Biological Process	3	P24593,A0A0S2Z3D5,A0A140VK24
5	GO:0046209	nitric oxide metabolic process	Biological Process	2	A0A384MEK5,B0ZBE2
5	GO:0031329	regulation of cellular catabolic process	Biological Process	3	O75460,O00391,A0A1W2PQB1
5	GO:0042176	regulation of protein catabolic process	Biological Process	1	P20851
5	GO:0050994	regulation of lipid catabolic process	Biological Process	1	A0A090N7U9
5	GO:0031330	negative regulation of cellular catabolic process	Biological Process	1	O00391
5	GO:0031331	positive regulation of cellular catabolic process	Biological Process	1	A0A1W2PQB1
5	GO:0045732	positive regulation of protein catabolic process	Biological Process	1	P20851
5	GO:0019439	aromatic compound catabolic process	Biological Process	1	O75460
5	GO:0044265	cellular macromolecule catabolic process	Biological Process	1	O75460
5	GO:0046700	heterocycle catabolic process	Biological Process	1	O75460
5	GO:0046164	alcohol catabolic process	Biological Process	1	A0A0S2Z3D5
5	GO:0009057	macromolecule catabolic process	Biological Process	3	O75460,A0A0S2Z3D5,P20851
5	GO:0016042	lipid catabolic process	Biological Process	2	A0A0S2Z3D5,A0A090N7U9
5	GO:1901361	organic cyclic compound catabolic process	Biological Process	2	O75460,A0A0S2Z3D5
5	GO:1901616	organic hydroxy compound catabolic process	Biological Process	1	A0A0S2Z3D5
5	GO:0010556	regulation of macromolecule biosynthetic process	Biological Process	8	P24593,P33151,P02776,A0A0K0K1J1,P08697,A0A384MEK5,P06702,O75636
5	GO:0031326	regulation of cellular biosynthetic process	Biological Process	9	P24593,P33151,A0A384MEK5,B0ZBE2,A0A0K0K1J1,P02776,P08697,P06702,O75636
5	GO:0032965	regulation of collagen biosynthetic process	Biological Process	1	P08697
5	GO:1903426	regulation of reactive oxygen species biosynthetic process	Biological Process	2	A0A384MEK5,B0ZBE2
5	GO:0010558	negative regulation of macromolecule biosynthetic process	Biological Process	3	P24593,P02776,O75636
5	GO:0031327	negative regulation of cellular biosynthetic process	Biological Process	2	P24593,O75636
5	GO:0010557	positive regulation of macromolecule biosynthetic process	Biological Process	3	A0A0K0K1J1,P02776,P08697
5	GO:0031328	positive regulation of cellular biosynthetic process	Biological Process	5	A0A384MEK5,B0ZBE2,A0A0K0K1J1,P02776,P08697
5	GO:0032967	positive regulation of collagen biosynthetic process	Biological Process	1	P08697
5	GO:1903428	positive regulation of reactive oxygen species biosynthetic process	Biological Process	2	A0A384MEK5,B0ZBE2
5	GO:0042136	neurotransmitter biosynthetic process	Biological Process	2	A0A384MEK5,B0ZBE2
5	GO:0018130	heterocycle biosynthetic process	Biological Process	6	P33151,P02776,P08697,A0A384MEK5,P06702,O75636
5	GO:0019438	aromatic compound biosynthetic process	Biological Process	6	P33151,P02776,P08697,A0A384MEK5,P06702,O75636
5	GO:0034645	cellular macromolecule biosynthetic process	Biological Process	9	P24593,P33151,A0A0S2Z3D5,A0A140VK24,A0A0K0K1J1,P02776,P08697,A0A384MEK5,P06702
5	GO:0046364	monosaccharide biosynthetic process	Biological Process	1	P02753
5	GO:0009059	macromolecule biosynthetic process	Biological Process	10	P24593,P33151,A0A0S2Z3D5,A0A140VK24,P02776,A0A0K0K1J1,P08697,A0A384MEK5,P06702,O75636
5	GO:0016051	carbohydrate biosynthetic process	Biological Process	1	P02753
5	GO:1901362	organic cyclic compound biosynthetic process	Biological Process	6	P33151,P02776,P08697,A0A384MEK5,P06702,O75636
5	GO:0006809	nitric oxide biosynthetic process	Biological Process	2	A0A384MEK5,B0ZBE2
5	GO:0010629	negative regulation of gene expression	Biological Process	7	O75460,P08697,P24593,P48740,P20851,A0A0S2Z3D5,A0A140VKF3
5	GO:0051253	negative regulation of RNA metabolic process	Biological Process	1	O75636
5	GO:0032269	negative regulation of cellular protein metabolic process	Biological Process	7	P08697,P05546,Q9UGM5,H0YJW9,P24593,P48740,P20851
5	GO:0090209	negative regulation of triglyceride metabolic process	Biological Process	1	A0A0S2Z3D5
5	GO:0010628	positive regulation of gene expression	Biological Process	6	E9PHK0,Q68DS3,O75460,P02776,P08697,P33151
5	GO:0051054	positive regulation of DNA metabolic process	Biological Process	1	A0A0K0K1J1
5	GO:0051254	positive regulation of RNA metabolic process	Biological Process	3	O75460,P02776,P08697
5	GO:0010562	positive regulation of phosphorus metabolic process	Biological Process	9	P01031,O75460,P33151,P02790,P08697,A0A384MEK5,H0YJW9,P02675,P02679
5	GO:2000379	positive regulation of reactive oxygen species metabolic process	Biological Process	2	B0ZBE2,A0A384MEK5
5	GO:0010873	positive regulation of cholesterol esterification	Biological Process	1	A0A0S2Z3D5
5	GO:0032270	positive regulation of cellular protein metabolic process	Biological Process	12	P01031,P06702,O75460,E9PHK0,Q68DS3,P33151,P02790,P08697,A0A384MEK5,H0YJW9,P02675,P02679
5	GO:0045940	positive regulation of steroid metabolic process	Biological Process	1	A0A0S2Z3D5
5	GO:0010872	regulation of cholesterol esterification	Biological Process	1	A0A0S2Z3D5
5	GO:0032268	regulation of cellular protein metabolic process	Biological Process	17	P01031,P33151,P06702,O75460,E9PHK0,Q68DS3,P08697,P05546,Q9UGM5,H0YJW9,P24593,P02790,P48740,P20851,A0A384MEK5,P02675,P02679
5	GO:0051174	regulation of phosphorus metabolic process	Biological Process	9	P01031,P33151,O75460,P02790,P08697,A0A384MEK5,H0YJW9,P02675,P02679
5	GO:2000377	regulation of reactive oxygen species metabolic process	Biological Process	2	B0ZBE2,A0A384MEK5
5	GO:0090207	regulation of triglyceride metabolic process	Biological Process	1	A0A0S2Z3D5
5	GO:0010468	regulation of gene expression	Biological Process	21	O75460,P02776,P33151,A0A0S2Z3D5,A0A140VKF3,E9PHK0,Q68DS3,P08697,P24593,A0M8Q6,O43866,P01031,P08603,P09871,P0C0L5,P20851,H0YJW9,P48740,A0A384MEK5,P06702,B3KXX0
5	GO:0051052	regulation of DNA metabolic process	Biological Process	1	A0A0K0K1J1
5	GO:0051252	regulation of RNA metabolic process	Biological Process	7	P33151,O75460,P02776,P08697,A0A384MEK5,P06702,O75636
5	GO:0019216	regulation of lipid metabolic process	Biological Process	2	A0A0S2Z3D5,A0A090N7U9
5	GO:0042572	retinol metabolic process	Biological Process	1	P02753
5	GO:0043436	oxoacid metabolic process	Biological Process	2	A2RTY6,Q06033
5	GO:0006796	phosphate-containing compound metabolic process	Biological Process	11	P01031,P33151,O75460,P23528,P02790,P08697,A0A384MEK5,H0YJW9,B0ZBE2,P02675,P02679
5	GO:0006801	superoxide metabolic process	Biological Process	1	B0ZBE2
5	GO:0006638	neutral lipid metabolic process	Biological Process	2	A0A024R0T8,A0A0S2Z3D5
5	GO:0006720	isoprenoid metabolic process	Biological Process	1	P02753
5	GO:0030258	lipid modification	Biological Process	1	A0A0S2Z3D5
5	GO:0046486	glycerolipid metabolic process	Biological Process	2	A0A024R0T8,A0A0S2Z3D5
5	GO:0006259	DNA metabolic process	Biological Process	1	A0A0K0K1J1
5	GO:0020027	hemoglobin metabolic process	Biological Process	1	P02790
5	GO:0044267	cellular protein metabolic process	Biological Process	21	P01031,P33151,O75460,P23528,P06702,E9PHK0,Q68DS3,P08697,P05546,Q9UGM5,H0YJW9,P24593,P02790,O00391,P02679,P02768,P48740,P20851,A0A384MEK5,B0ZBE2,P02675
5	GO:0006778	porphyrin-containing compound metabolic process	Biological Process	1	P02790
5	GO:0034654	nucleobase-containing compound biosynthetic process	Biological Process	6	P33151,P02776,P08697,A0A384MEK5,P06702,O75636
5	GO:0034655	nucleobase-containing compound catabolic process	Biological Process	1	O75460
5	GO:0090304	nucleic acid metabolic process	Biological Process	8	O75460,P33151,A0A0K0K1J1,P02776,P08697,A0A384MEK5,P06702,O75636
5	GO:0008202	steroid metabolic process	Biological Process	4	A0A0S2Z3D5,A0A024R0T8,A0A140VK24,Q13790
5	GO:0006508	proteolysis	Biological Process	23	P06702,E9PHK0,Q68DS3,P08697,P05546,Q9UGM5,H0YJW9,A0M8Q6,O43866,P01031,P08603,P09871,P0C0L5,P20851,P02675,P02679,P48740,Q14520,A0A5C2GIX2,A0A5C2GSD9,Q6MZX7,Q6N093,Q6N095
5	GO:0030163	protein catabolic process	Biological Process	2	A0A0S2Z3D5,P20851
5	GO:0036211	protein modification process	Biological Process	16	P01031,P33151,O75460,P23528,P06702,P02790,O00391,P02679,P02768,P05546,P24593,P08697,A0A384MEK5,H0YJW9,B0ZBE2,P02675
5	GO:0042157	lipoprotein metabolic process	Biological Process	5	A0A0S2Z3D5,A0A140VK24,A0A024R0T8,A3KPE2,A5PL32
5	GO:0051604	protein maturation	Biological Process	14	E9PHK0,Q68DS3,P08697,A0M8Q6,O43866,P01031,P08603,P09871,P0C0L5,P20851,H0YJW9,P02675,P02679,P48740
5	GO:1901142	insulin metabolic process	Biological Process	1	O75460
5	GO:1990000	amyloid fibril formation	Biological Process	1	A0A0S2Z3D5
5	GO:0019318	hexose metabolic process	Biological Process	2	A0A024RAB7,P02753
5	GO:0034308	primary alcohol metabolic process	Biological Process	1	P02753
5	GO:1902652	secondary alcohol metabolic process	Biological Process	4	A0A0S2Z3D5,A0A024R0T8,A0A140VK24,Q13790
5	GO:0010467	gene expression	Biological Process	23	O75460,B3KXX0,P02776,P33151,A0A0S2Z3D5,A0A140VKF3,E9PHK0,Q68DS3,P08697,P24593,A0M8Q6,O43866,P01031,P08603,P09871,P0C0L5,P20851,H0YJW9,P02675,P02679,P48740,A0A384MEK5,P06702
5	GO:0043412	macromolecule modification	Biological Process	16	P01031,P33151,O75460,P23528,P06702,P02790,O00391,P02679,P02768,P05546,P24593,P08697,A0A384MEK5,H0YJW9,B0ZBE2,P02675
5	GO:0016125	sterol metabolic process	Biological Process	4	A0A0S2Z3D5,A0A024R0T8,A0A140VK24,Q13790
5	GO:0051873	killing by host of symbiont cells	Biological Process	1	P02776
5	GO:0038096	Fc-gamma receptor signaling pathway involved in phagocytosis	Biological Process	9	A0M8Q6,A0A1W2PQB1,A0A2Y9CYF2,A0A5C2GIJ0,A0A5C2GIX2,A0A5C2GSD9,Q6MZX7,Q6N093,Q6N095
5	GO:0002444	myeloid leukocyte mediated immunity	Biological Process	5	O00391,P02750,P02763,P06702,P19652
5	GO:0002449	lymphocyte mediated immunity	Biological Process	20	A0A384MEK5,P02790,A0A024RAG6,A0A0C4DH33,A0A0J9YVY3,A0A1U9X8X3,A0A3B3ISR2,A0M8Q6,O00187,P01031,P09871,P0C0L5,P20851,A0A2Y9CYF2,A0A5C2GIJ0,A0A5C2GIX2,A0A5C2GSD9,Q6MZX7,Q6N093,Q6N095
5	GO:0002703	regulation of leukocyte mediated immunity	Biological Process	2	P02790,P20851
5	GO:0002704	negative regulation of leukocyte mediated immunity	Biological Process	1	P20851
5	GO:0002705	positive regulation of leukocyte mediated immunity	Biological Process	1	P02790
5	GO:0030449	regulation of complement activation	Biological Process	9	P48740,P20851,A0M8Q6,O43866,P01031,P08603,P09871,P0C0L5,H0YJW9
5	GO:1903027	regulation of opsonization	Biological Process	1	P20851
5	GO:0045916	negative regulation of complement activation	Biological Process	2	P20851,P48740
5	GO:0001867	complement activation, lectin pathway	Biological Process	4	O00187,O75636,P48740,Q9BWP8
5	GO:0006957	complement activation, alternative pathway	Biological Process	2	P01031,P08603
5	GO:0006958	complement activation, classical pathway	Biological Process	18	P20851,A0A024RAG6,A0A0C4DH33,A0A0J9YVY3,A0A1U9X8X3,A0A3B3ISR2,A0M8Q6,O00187,P01031,P09871,P0C0L5,A0A2Y9CYF2,A0A5C2GIJ0,A0A5C2GIX2,A0A5C2GSD9,Q6MZX7,Q6N093,Q6N095
5	GO:0043312	neutrophil degranulation	Biological Process	5	O00391,P02750,P02763,P06702,P19652
5	GO:0002758	innate immune response-activating signal transduction	Biological Process	3	P02675,P02679,P06702
5	GO:0002429	immune response-activating cell surface receptor signaling pathway	Biological Process	11	A0M8Q6,A0A1W2PQB1,A0A2Y9CYF2,A0A5C2GIJ0,A0A5C2GIX2,A0A5C2GSD9,Q6MZX7,Q6N093,Q6N095,A0A0C4DH33,A0A0J9YVY3
5	GO:0002637	regulation of immunoglobulin production	Biological Process	2	P02790,P02753
5	GO:0002639	positive regulation of immunoglobulin production	Biological Process	2	P02753,P02790
5	GO:0048305	immunoglobulin secretion	Biological Process	1	P02753
5	GO:0030097	hemopoiesis	Biological Process	1	P02776
5	GO:0002688	regulation of leukocyte chemotaxis	Biological Process	1	P01031
5	GO:1905521	regulation of macrophage migration	Biological Process	1	P01031
5	GO:0051249	regulation of lymphocyte activation	Biological Process	7	A0A0C4DH33,A0A0J9YVY3,A0M8Q6,A0A2Y9CYF2,Q6MZX7,Q6N093,Q6N095
5	GO:0002819	regulation of adaptive immune response	Biological Process	2	P02790,P20851
5	GO:0002920	regulation of humoral immune response	Biological Process	10	P02790,A0M8Q6,O43866,P01031,P08603,P09871,P0C0L5,P20851,H0YJW9,P48740
5	GO:0045088	regulation of innate immune response	Biological Process	5	P02675,P02679,P06702,P02790,A0A0S2Z3D5
5	GO:0045637	regulation of myeloid cell differentiation	Biological Process	1	P02776
5	GO:1902105	regulation of leukocyte differentiation	Biological Process	1	P02776
5	GO:0002689	negative regulation of leukocyte chemotaxis	Biological Process	1	P01031
5	GO:1905522	negative regulation of macrophage migration	Biological Process	1	P01031
5	GO:0002820	negative regulation of adaptive immune response	Biological Process	1	P20851
5	GO:0002921	negative regulation of humoral immune response	Biological Process	2	P48740,P20851
5	GO:0045638	negative regulation of myeloid cell differentiation	Biological Process	1	P02776
5	GO:0051251	positive regulation of lymphocyte activation	Biological Process	7	A0A0C4DH33,A0A0J9YVY3,A0M8Q6,A0A2Y9CYF2,Q6MZX7,Q6N093,Q6N095
5	GO:0002821	positive regulation of adaptive immune response	Biological Process	1	P02790
5	GO:0002922	positive regulation of humoral immune response	Biological Process	1	P02790
5	GO:0045089	positive regulation of innate immune response	Biological Process	4	P02675,P02679,P06702,P02790
5	GO:0045639	positive regulation of myeloid cell differentiation	Biological Process	1	P02776
5	GO:1902107	positive regulation of leukocyte differentiation	Biological Process	1	P02776
5	GO:0002460	adaptive immune response based on somatic recombination of immune receptors built from immunoglobulin superfamily domains	Biological Process	20	A0A384MEK5,P02790,A0A024RAG6,A0A0C4DH33,A0A0J9YVY3,A0A1U9X8X3,A0A3B3ISR2,A0M8Q6,O00187,P01031,P09871,P0C0L5,P20851,A0A2Y9CYF2,A0A5C2GIJ0,A0A5C2GIX2,A0A5C2GSD9,Q6MZX7,Q6N093,Q6N095
5	GO:0002438	acute inflammatory response to antigenic stimulus	Biological Process	2	A0A024R944,A0A384MEK5
5	GO:0002455	humoral immune response mediated by circulating immunoglobulin	Biological Process	19	P02790,A0A024RAG6,A0A0C4DH33,A0A0J9YVY3,A0A1U9X8X3,A0A3B3ISR2,A0M8Q6,O00187,P01031,P09871,P0C0L5,P20851,A0A2Y9CYF2,A0A5C2GIJ0,A0A5C2GIX2,A0A5C2GSD9,Q6MZX7,Q6N093,Q6N095
5	GO:0034341	response to interferon-gamma	Biological Process	2	P02790,A0A384MEK5
5	GO:0001774	microglial cell activation	Biological Process	1	A0A024RAG6
5	GO:0002275	myeloid cell activation involved in immune response	Biological Process	5	O00391,P02750,P02763,P06702,P19652
5	GO:0036230	granulocyte activation	Biological Process	5	O00391,P02750,P02763,P06702,P19652
5	GO:0042116	macrophage activation	Biological Process	1	A0A024RAG6
5	GO:0042113	B cell activation	Biological Process	7	A0A0C4DH33,A0A0J9YVY3,A0M8Q6,A0A2Y9CYF2,Q6MZX7,Q6N093,Q6N095
5	GO:0048246	macrophage chemotaxis	Biological Process	1	P01031
5	GO:0071621	granulocyte chemotaxis	Biological Process	3	P02776,P06702,P10720
5	GO:0072683	T cell extravasation	Biological Process	1	A0A384MEK5
5	GO:0072678	T cell migration	Biological Process	1	A0A384MEK5
5	GO:0097530	granulocyte migration	Biological Process	3	P02776,P06702,P10720
5	GO:1905517	macrophage migration	Biological Process	1	P01031
5	GO:0061049	cell growth involved in cardiac muscle cell development	Biological Process	1	B0ZBE2
5	GO:0003301	physiological cardiac muscle hypertrophy	Biological Process	1	B0ZBE2
5	GO:0055021	regulation of cardiac muscle tissue growth	Biological Process	1	P02753
5	GO:0055022	negative regulation of cardiac muscle tissue growth	Biological Process	1	P02753
5	GO:0060038	cardiac muscle cell proliferation	Biological Process	1	P02753
5	GO:0008306	associative learning	Biological Process	1	B0ZBE2
5	GO:0035106	operant conditioning	Biological Process	1	B0ZBE2
5	GO:0007614	short-term memory	Biological Process	1	A0A140VKF3
5	GO:0022410	circadian sleep/wake cycle process	Biological Process	1	A0A0K0K1J1
5	GO:0042745	circadian sleep/wake cycle	Biological Process	1	A0A0K0K1J1
5	GO:0003051	angiotensin-mediated drinking behavior	Biological Process	1	B0ZBE2
5	GO:1904707	positive regulation of vascular smooth muscle cell proliferation	Biological Process	3	B0ZBE2,O75460,P24593
5	GO:0001938	positive regulation of endothelial cell proliferation	Biological Process	1	P02750
5	GO:1990874	vascular smooth muscle cell proliferation	Biological Process	3	B0ZBE2,O75460,P24593
5	GO:1904705	regulation of vascular smooth muscle cell proliferation	Biological Process	3	B0ZBE2,O75460,P24593
5	GO:0001936	regulation of endothelial cell proliferation	Biological Process	1	P02750
5	GO:0031109	microtubule polymerization or depolymerization	Biological Process	1	P33151
5	GO:0070507	regulation of microtubule cytoskeleton organization	Biological Process	1	P33151
5	GO:0010543	regulation of platelet activation	Biological Process	1	P02679
5	GO:0010544	negative regulation of platelet activation	Biological Process	1	P02679
5	GO:0070527	platelet aggregation	Biological Process	3	P02679,P02675,Q86UX7
5	GO:0048143	astrocyte activation	Biological Process	1	A0A024RAG6
5	GO:0002768	immune response-regulating cell surface receptor signaling pathway	Biological Process	11	A0M8Q6,A0A2Y9CYF2,A0A5C2GIJ0,A0A5C2GIX2,A0A5C2GSD9,A0A1W2PQB1,Q6MZX7,Q6N093,Q6N095,A0A0C4DH33,A0A0J9YVY3
5	GO:0000165	MAPK cascade	Biological Process	6	P01031,O75460,P08697,B0ZBE2,P02675,P02679
5	GO:0007264	small GTPase mediated signal transduction	Biological Process	1	P23528
5	GO:0019932	second-messenger-mediated signaling	Biological Process	1	P02776
5	GO:0031098	stress-activated protein kinase signaling cascade	Biological Process	3	O75460,P08697,B0ZBE2
5	GO:0043491	protein kinase B signaling	Biological Process	2	P00742,P24593
5	GO:0097193	intrinsic apoptotic signaling pathway	Biological Process	2	O75460,P06702
5	GO:0097696	STAT cascade	Biological Process	1	P02790
5	GO:1902531	regulation of intracellular signal transduction	Biological Process	9	P01031,O75460,P02790,P08697,P00742,P24593,P02675,P02679,P06702
5	GO:1902533	positive regulation of intracellular signal transduction	Biological Process	9	P01031,O75460,P02790,P08697,P00742,P24593,P02675,P02679,P06702
5	GO:0007167	enzyme linked receptor protein signaling pathway	Biological Process	6	P33151,P02750,B4DEW5,H0YJW9,P24593,B0ZBE2
5	GO:0007229	integrin-mediated signaling pathway	Biological Process	1	Q86UX7
5	GO:0019221	cytokine-mediated signaling pathway	Biological Process	4	P23528,P02790,P02776,P10720
5	GO:0097191	extrinsic apoptotic signaling pathway	Biological Process	3	P02675,P02679,P02776
5	GO:0007187	G protein-coupled receptor signaling pathway, coupled to cyclic nucleotide second messenger	Biological Process	1	P02776
5	GO:0007214	gamma-aminobutyric acid signaling pathway	Biological Process	1	A0A1W2PRM8
5	GO:0001959	regulation of cytokine-mediated signaling pathway	Biological Process	1	P02790
5	GO:0030947	regulation of vascular endothelial growth factor receptor signaling pathway	Biological Process	2	B4DEW5,H0YJW9
5	GO:0043567	regulation of insulin-like growth factor receptor signaling pathway	Biological Process	1	P24593
5	GO:0046626	regulation of insulin receptor signaling pathway	Biological Process	1	B0ZBE2
5	GO:0090092	regulation of transmembrane receptor protein serine/threonine kinase signaling pathway	Biological Process	2	P02750,P33151
5	GO:1900101	regulation of endoplasmic reticulum unfolded protein response	Biological Process	1	O75460
5	GO:2001233	regulation of apoptotic signaling pathway	Biological Process	4	P02675,P02679,P02776,P06702
5	GO:0001961	positive regulation of cytokine-mediated signaling pathway	Biological Process	1	P02790
5	GO:0030949	positive regulation of vascular endothelial growth factor receptor signaling pathway	Biological Process	1	H0YJW9
5	GO:0043568	positive regulation of insulin-like growth factor receptor signaling pathway	Biological Process	1	P24593
5	GO:0046628	positive regulation of insulin receptor signaling pathway	Biological Process	1	B0ZBE2
5	GO:0090100	positive regulation of transmembrane receptor protein serine/threonine kinase signaling pathway	Biological Process	2	P02750,P33151
5	GO:1900103	positive regulation of endoplasmic reticulum unfolded protein response	Biological Process	1	O75460
5	GO:2001235	positive regulation of apoptotic signaling pathway	Biological Process	1	P06702
5	GO:0030948	negative regulation of vascular endothelial growth factor receptor signaling pathway	Biological Process	1	B4DEW5
5	GO:0043569	negative regulation of insulin-like growth factor receptor signaling pathway	Biological Process	1	P24593
5	GO:1901099	negative regulation of signal transduction in absence of ligand	Biological Process	1	P02776
5	GO:2001234	negative regulation of apoptotic signaling pathway	Biological Process	3	P02675,P02679,P02776
5	GO:0036498	IRE1-mediated unfolded protein response	Biological Process	1	O75460
5	GO:0097192	extrinsic apoptotic signaling pathway in absence of ligand	Biological Process	1	P02776
5	GO:0031669	cellular response to nutrient levels	Biological Process	2	P02768,A0A384MEK5
5	GO:2000114	regulation of establishment of cell polarity	Biological Process	1	P33151
5	GO:0006915	apoptotic process	Biological Process	12	P06702,P02768,P23528,B0ZBE2,A0A0S2Z3D5,O75460,Q9BWP8,P02675,P02679,P02776,A0A0K0K1J1,O43866
5	GO:0043067	regulation of programmed cell death	Biological Process	9	P06702,P02768,P23528,B0ZBE2,A0A0S2Z3D5,P02675,P02679,P02776,A0A0K0K1J1
5	GO:0043068	positive regulation of programmed cell death	Biological Process	2	P06702,B0ZBE2
5	GO:0043069	negative regulation of programmed cell death	Biological Process	5	P02768,P23528,P02675,P02679,P02776
5	GO:1901214	regulation of neuron death	Biological Process	2	A0A140VKF3,A0A024RAG6
5	GO:1901216	positive regulation of neuron death	Biological Process	1	A0A024RAG6
5	GO:1901215	negative regulation of neuron death	Biological Process	1	A0A140VKF3
5	GO:0043654	recognition of apoptotic cell	Biological Process	1	O75636
5	GO:0007010	cytoskeleton organization	Biological Process	6	Q9H4B7,P23528,A0A384MEK5,P33151,P06702,P08697
5	GO:0007005	mitochondrion organization	Biological Process	1	A0A1W2PQB1
5	GO:0010638	positive regulation of organelle organization	Biological Process	4	P23528,A0A384MEK5,P08697,A0A1W2PQB1
5	GO:0010639	negative regulation of organelle organization	Biological Process	1	P33151
5	GO:0033043	regulation of organelle organization	Biological Process	6	P23528,A0A384MEK5,P33151,P06702,P08697,A0A1W2PQB1
5	GO:0070925	organelle assembly	Biological Process	1	Q9H4B7
5	GO:1903008	organelle disassembly	Biological Process	1	A0A1W2PQB1
5	GO:0051017	actin filament bundle assembly	Biological Process	1	P08697
5	GO:0030031	cell projection assembly	Biological Process	1	A0A384MEK5
5	GO:0034329	cell junction assembly	Biological Process	1	P33151
5	GO:0065003	protein-containing complex assembly	Biological Process	8	A0A384MEK5,P33151,Q86UX7,P55056,P02675,P02679,D9ZGG2,A0A140VK24
5	GO:0085029	extracellular matrix assembly	Biological Process	1	O00391
5	GO:0032984	protein-containing complex disassembly	Biological Process	1	P23528
5	GO:0098883	synapse pruning	Biological Process	2	A0A024RAG6,A0A024RAA7
5	GO:0031344	regulation of cell projection organization	Biological Process	6	A0A0S2Z3D5,A0A140VKF3,B0ZBE2,P06702,P23528,A0A384MEK5
5	GO:0031346	positive regulation of cell projection organization	Biological Process	4	A0A0S2Z3D5,A0A140VKF3,B0ZBE2,P06702
5	GO:0048858	cell projection morphogenesis	Biological Process	1	P23528
5	GO:0120036	plasma membrane bounded cell projection organization	Biological Process	6	A0A0S2Z3D5,A0A140VKF3,B0ZBE2,P06702,P23528,A0A384MEK5
5	GO:0030832	regulation of actin filament length	Biological Process	2	P23528,A0A384MEK5
5	GO:0000902	cell morphogenesis	Biological Process	6	A0A384MEK5,P23528,Q86UX7,P02675,P02679,P33151
5	GO:0032990	cell part morphogenesis	Biological Process	1	P23528
5	GO:0034332	adherens junction organization	Biological Process	1	P33151
5	GO:0045216	cell-cell junction organization	Biological Process	1	P33151
5	GO:0030198	extracellular matrix organization	Biological Process	7	B0ZBE2,P08697,O00391,D9ZGG2,P02675,P02679,H0YJW9
5	GO:0030199	collagen fibril organization	Biological Process	1	P08697
5	GO:0034367	protein-containing complex remodeling	Biological Process	2	A0A0S2Z3D5,P02768
5	GO:0071825	protein-lipid complex subunit organization	Biological Process	4	A0A0S2Z3D5,P02768,P55056,A0A140VK24
5	GO:0050807	regulation of synapse organization	Biological Process	2	P23528,A0A0S2Z3D5
5	GO:0022604	regulation of cell morphogenesis	Biological Process	4	A0A384MEK5,P23528,P02675,P02679
5	GO:0030100	regulation of endocytosis	Biological Process	3	H0YJW9,P20851,P0C0L5
5	GO:0043244	regulation of protein complex disassembly	Biological Process	1	P23528
5	GO:1902903	regulation of supramolecular fiber organization	Biological Process	5	P23528,A0A384MEK5,P33151,P08697,A0A0S2Z3D5
5	GO:1903053	regulation of extracellular matrix organization	Biological Process	1	B0ZBE2
5	GO:0031333	negative regulation of protein complex assembly	Biological Process	1	P33151
5	GO:1902904	negative regulation of supramolecular fiber organization	Biological Process	2	P33151,A0A0S2Z3D5
5	GO:0010770	positive regulation of cell morphogenesis involved in differentiation	Biological Process	2	P02675,P02679
5	GO:0043243	positive regulation of protein complex disassembly	Biological Process	1	P23528
5	GO:1902905	positive regulation of supramolecular fiber organization	Biological Process	3	P23528,A0A384MEK5,P08697
5	GO:1903055	positive regulation of extracellular matrix organization	Biological Process	1	B0ZBE2
5	GO:0010324	membrane invagination	Biological Process	7	A0A0C4DH33,A0A0J9YVY3,A0M8Q6,A0A2Y9CYF2,Q6MZX7,Q6N093,Q6N095
5	GO:0007015	actin filament organization	Biological Process	3	P23528,A0A384MEK5,P08697
5	GO:0046785	microtubule polymerization	Biological Process	1	P33151
5	GO:0097061	dendritic spine organization	Biological Process	1	P23528
5	GO:0099175	regulation of postsynapse organization	Biological Process	1	P23528
5	GO:0001678	cellular glucose homeostasis	Biological Process	3	A0A140VKF3,A0A384MEK5,O75460
5	GO:0006873	cellular ion homeostasis	Biological Process	6	A0A0S2Z3D5,P33151,A5PL27,P02790,B0ZBE2,P06702
5	GO:0061640	cytoskeleton-dependent cytokinesis	Biological Process	1	P23528
5	GO:0051225	spindle assembly	Biological Process	1	Q9H4B7
5	GO:0000281	mitotic cytokinesis	Biological Process	1	P23528
5	GO:0031032	actomyosin structure organization	Biological Process	1	P08697
5	GO:0032956	regulation of actin cytoskeleton organization	Biological Process	3	P23528,A0A384MEK5,P08697
5	GO:0046879	hormone secretion	Biological Process	4	B0ZBE2,P02753,P02675,P02679
5	GO:0017157	regulation of exocytosis	Biological Process	3	P02675,P02679,B3KXX0
5	GO:0045055	regulated exocytosis	Biological Process	14	O00391,P02675,P02679,P02763,P02768,P02776,P08697,P19652,Q06033,Q86UX7,E9PHK0,Q68DS3,P02750,P06702
5	GO:0045921	positive regulation of exocytosis	Biological Process	3	P02675,P02679,B3KXX0
5	GO:0030073	insulin secretion	Biological Process	1	P02753
5	GO:0050708	regulation of protein secretion	Biological Process	7	P02753,P02675,P02679,P02763,P19652,P01031,B3KXX0
5	GO:0050714	positive regulation of protein secretion	Biological Process	6	P02753,P02763,P19652,P01031,P02675,P02679
5	GO:0048243	norepinephrine secretion	Biological Process	1	B0ZBE2
5	GO:0050433	regulation of catecholamine secretion	Biological Process	1	B0ZBE2
5	GO:0003330	regulation of extracellular matrix constituent secretion	Biological Process	1	B0ZBE2
5	GO:0003331	positive regulation of extracellular matrix constituent secretion	Biological Process	1	B0ZBE2
5	GO:0010720	positive regulation of cell development	Biological Process	7	A0A0S2Z3D5,A0A140VKF3,B0ZBE2,P06702,P02675,P02679,P33151
5	GO:0010744	positive regulation of macrophage derived foam cell differentiation	Biological Process	1	P02776
5	GO:0030858	positive regulation of epithelial cell differentiation	Biological Process	1	P33151
5	GO:0030511	positive regulation of transforming growth factor beta receptor signaling pathway	Biological Process	1	P02750
5	GO:0022408	negative regulation of cell-cell adhesion	Biological Process	1	P02679
5	GO:0045668	negative regulation of osteoblast differentiation	Biological Process	1	P24593
5	GO:0002521	leukocyte differentiation	Biological Process	1	P02776
5	GO:0010001	glial cell differentiation	Biological Process	3	A0A024RAG6,D9ZGG2,H0YJW9
5	GO:0022008	neurogenesis	Biological Process	8	A0A0S2Z3D5,A0A140VKF3,B0ZBE2,P06702,A0A024RAG6,D9ZGG2,H0YJW9,P23528
5	GO:0030099	myeloid cell differentiation	Biological Process	1	P02776
5	GO:0030182	neuron differentiation	Biological Process	6	A0A0S2Z3D5,A0A140VKF3,B0ZBE2,P06702,A0A024RAG6,P23528
5	GO:0030855	epithelial cell differentiation	Biological Process	3	A0A0K0K1J1,A0A384MEK5,P33151
5	GO:0035051	cardiocyte differentiation	Biological Process	1	B0ZBE2
5	GO:0035987	endodermal cell differentiation	Biological Process	1	H0YJW9
5	GO:0042692	muscle cell differentiation	Biological Process	2	P24593,B0ZBE2
5	GO:0045444	fat cell differentiation	Biological Process	1	P02750
5	GO:0048762	mesenchymal cell differentiation	Biological Process	1	P23528
5	GO:0048863	stem cell differentiation	Biological Process	1	P23528
5	GO:0090077	foam cell differentiation	Biological Process	1	P02776
5	GO:0000904	cell morphogenesis involved in differentiation	Biological Process	4	Q86UX7,P23528,P02675,P02679
5	GO:0002064	epithelial cell development	Biological Process	3	A0A0K0K1J1,A0A384MEK5,P33151
5	GO:0014031	mesenchymal cell development	Biological Process	1	P23528
5	GO:0021782	glial cell development	Biological Process	1	A0A024RAG6
5	GO:0048666	neuron development	Biological Process	6	A0A0S2Z3D5,A0A140VKF3,B0ZBE2,P06702,A0A024RAG6,P23528
5	GO:0048864	stem cell development	Biological Process	1	P23528
5	GO:0055001	muscle cell development	Biological Process	1	B0ZBE2
5	GO:0055006	cardiac cell development	Biological Process	1	B0ZBE2
5	GO:0060284	regulation of cell development	Biological Process	8	A0A0S2Z3D5,A0A140VKF3,B0ZBE2,P06702,P23528,P02675,P02679,P33151
5	GO:0036345	platelet maturation	Biological Process	1	P02679
5	GO:0042551	neuron maturation	Biological Process	1	A0A024RAG6
5	GO:0010743	regulation of macrophage derived foam cell differentiation	Biological Process	1	P02776
5	GO:0030856	regulation of epithelial cell differentiation	Biological Process	1	P33151
5	GO:0045667	regulation of osteoblast differentiation	Biological Process	1	P24593
5	GO:0070302	regulation of stress-activated protein kinase signaling cascade	Biological Process	2	O75460,P08697
5	GO:1905897	regulation of response to endoplasmic reticulum stress	Biological Process	1	O75460
5	GO:0030510	regulation of BMP signaling pathway	Biological Process	1	P33151
5	GO:1903844	regulation of cellular response to transforming growth factor beta stimulus	Biological Process	1	P02750
5	GO:0051659	maintenance of mitochondrion location	Biological Process	1	P02768
5	GO:0009267	cellular response to starvation	Biological Process	1	P02768
5	GO:0034599	cellular response to oxidative stress	Biological Process	1	A0A0K0K1J1
5	GO:0034976	response to endoplasmic reticulum stress	Biological Process	1	O75460
5	GO:0035967	cellular response to topologically incorrect protein	Biological Process	1	O75460
5	GO:0071456	cellular response to hypoxia	Biological Process	1	A0A384MEK5
5	GO:0098780	response to mitochondrial depolarisation	Biological Process	1	A0A1W2PQB1
5	GO:0035690	cellular response to drug	Biological Process	3	A0A0K0K1J1,A0A140VKF3,A0A384MEK5
5	GO:0060326	cell chemotaxis	Biological Process	5	P01031,P02776,P06702,P10720,P35542
5	GO:0071229	cellular response to acid chemical	Biological Process	1	A0A140VKF3
5	GO:0071236	cellular response to antibiotic	Biological Process	1	A0A0K0K1J1
5	GO:0071241	cellular response to inorganic substance	Biological Process	1	A0A140VKF3
5	GO:0071310	cellular response to organic substance	Biological Process	17	O75460,P33151,P02776,P02750,B4DEW5,H0YJW9,P23528,P02675,B0ZBE2,P02790,P10720,A0A384MEK5,A0A140VKF3,P24593,P02679,E9PHK0,Q68DS3
5	GO:0071453	cellular response to oxygen levels	Biological Process	1	A0A384MEK5
5	GO:0071466	cellular response to xenobiotic stimulus	Biological Process	2	A0A140VKF3,A0A384MEK5
5	GO:0097237	cellular response to toxic substance	Biological Process	1	A0A0K0K1J1
5	GO:1901699	cellular response to nitrogen compound	Biological Process	3	B0ZBE2,A0A384MEK5,P24593
5	GO:1901701	cellular response to oxygen-containing compound	Biological Process	8	B0ZBE2,A0A0K0K1J1,A0A384MEK5,P02776,P10720,A0A140VKF3,P24593,O75460
5	GO:0071219	cellular response to molecule of bacterial origin	Biological Process	3	A0A384MEK5,P02776,P10720
5	GO:0000422	autophagy of mitochondrion	Biological Process	1	A0A1W2PQB1
5	GO:0010506	regulation of autophagy	Biological Process	3	O75460,O00391,A0A1W2PQB1
5	GO:0010507	negative regulation of autophagy	Biological Process	1	O00391
5	GO:0010508	positive regulation of autophagy	Biological Process	1	A0A1W2PQB1
5	GO:0016236	macroautophagy	Biological Process	3	O75460,O00391,A0A1W2PQB1
5	GO:0048806	genitalia development	Biological Process	1	P02753
5	GO:0048807	female genitalia morphogenesis	Biological Process	1	P02753
5	GO:0008406	gonad development	Biological Process	2	A0A384MEK5,A0A0K0K1J1
5	GO:0046545	development of primary female sexual characteristics	Biological Process	1	A0A384MEK5
5	GO:0046546	development of primary male sexual characteristics	Biological Process	2	A0A0K0K1J1,A0A384MEK5
5	GO:0001541	ovarian follicle development	Biological Process	1	A0A384MEK5
5	GO:0030850	prostate gland development	Biological Process	1	A0A140VKF3
5	GO:0060065	uterus development	Biological Process	1	P02753
5	GO:0097368	establishment of Sertoli cell barrier	Biological Process	1	A0A384MEK5
5	GO:0007160	cell-matrix adhesion	Biological Process	4	H0YJW9,D9ZGG2,P02675,P02679
5	GO:0034446	substrate adhesion-dependent cell spreading	Biological Process	3	P02675,P02679,Q86UX7
5	GO:0033631	cell-cell adhesion mediated by integrin	Biological Process	1	Q86UX7
5	GO:0007159	leukocyte cell-cell adhesion	Biological Process	3	P06702,A0A384MEK5,Q86UX7
5	GO:0034109	homotypic cell-cell adhesion	Biological Process	3	P02675,P02679,Q86UX7
5	GO:0034113	heterotypic cell-cell adhesion	Biological Process	2	P02675,P02679
5	GO:0044331	cell-cell adhesion mediated by cadherin	Biological Process	2	P08697,P33151
5	GO:0098742	cell-cell adhesion via plasma-membrane adhesion molecules	Biological Process	2	P33151,A0A0H5AY34
5	GO:0099537	trans-synaptic signaling	Biological Process	1	B0ZBE2
5	GO:0090276	regulation of peptide hormone secretion	Biological Process	3	P02753,P02675,P02679
5	GO:2000831	regulation of steroid hormone secretion	Biological Process	1	B0ZBE2
5	GO:0050804	modulation of chemical synaptic transmission	Biological Process	1	B0ZBE2
5	GO:0090277	positive regulation of peptide hormone secretion	Biological Process	3	P02753,P02675,P02679
5	GO:0010574	regulation of vascular endothelial growth factor production	Biological Process	1	P01031
5	GO:0032642	regulation of chemokine production	Biological Process	1	P01031
5	GO:0032652	regulation of interleukin-1 production	Biological Process	2	P02763,P19652
5	GO:0032675	regulation of interleukin-6 production	Biological Process	1	P02763
5	GO:0050707	regulation of cytokine secretion	Biological Process	3	P02763,P19652,P01031
5	GO:0071634	regulation of transforming growth factor beta production	Biological Process	1	P08697
5	GO:1903555	regulation of tumor necrosis factor superfamily cytokine production	Biological Process	3	P02763,P02776,P19652
5	GO:0032715	negative regulation of interleukin-6 production	Biological Process	1	P02763
5	GO:1903556	negative regulation of tumor necrosis factor superfamily cytokine production	Biological Process	1	P02763
5	GO:0010575	positive regulation of vascular endothelial growth factor production	Biological Process	1	P01031
5	GO:0032722	positive regulation of chemokine production	Biological Process	1	P01031
5	GO:0032732	positive regulation of interleukin-1 production	Biological Process	2	P02763,P19652
5	GO:0050715	positive regulation of cytokine secretion	Biological Process	3	P02763,P19652,P01031
5	GO:0071636	positive regulation of transforming growth factor beta production	Biological Process	1	P08697
5	GO:1903557	positive regulation of tumor necrosis factor superfamily cytokine production	Biological Process	3	P02776,P02763,P19652
5	GO:0090195	chemokine secretion	Biological Process	1	P01031
5	GO:0032611	interleukin-1 beta production	Biological Process	2	P02763,P19652
5	GO:0050701	interleukin-1 secretion	Biological Process	2	P02763,P19652
5	GO:1990774	tumor necrosis factor secretion	Biological Process	2	P02763,P19652
5	GO:0032640	tumor necrosis factor production	Biological Process	3	P02763,P02776,P19652
5	GO:0006936	muscle contraction	Biological Process	1	B0ZBE2
5	GO:0014896	muscle hypertrophy	Biological Process	2	B0ZBE2,P24593
5	GO:0090257	regulation of muscle system process	Biological Process	2	B0ZBE2,P24593
5	GO:0003015	heart process	Biological Process	1	B0ZBE2
5	GO:0003018	vascular process in circulatory system	Biological Process	7	P08697,B0ZBE2,A0A0S2Z3D5,P33151,A0A384MEK5,P02675,P02679
5	GO:0008015	blood circulation	Biological Process	7	B0ZBE2,P08697,A0A0S2Z3D5,P33151,A0A384MEK5,P02675,P02679
5	GO:0003071	renal system process involved in regulation of systemic arterial blood pressure	Biological Process	2	B0ZBE2,P08697
5	GO:0035812	renal sodium excretion	Biological Process	1	B0ZBE2
5	GO:0098801	regulation of renal system process	Biological Process	1	B0ZBE2
5	GO:0001976	neurological system process involved in regulation of systemic arterial blood pressure	Biological Process	1	B0ZBE2
5	GO:0007600	sensory perception	Biological Process	2	P02753,A0A384MEK5
5	GO:0031644	regulation of neurological system process	Biological Process	1	B0ZBE2
5	GO:0050890	cognition	Biological Process	2	A0A140VKF3,B0ZBE2
5	GO:0044062	regulation of excretion	Biological Process	1	B0ZBE2
5	GO:0030277	maintenance of gastrointestinal epithelium	Biological Process	1	P02753
5	GO:0044060	regulation of endocrine process	Biological Process	1	B0ZBE2
5	GO:1903522	regulation of blood circulation	Biological Process	4	B0ZBE2,A0A384MEK5,P02675,P02679
5	GO:0001990	regulation of systemic arterial blood pressure by hormone	Biological Process	2	B0ZBE2,P08697
5	GO:0060986	endocrine hormone secretion	Biological Process	1	B0ZBE2
5	GO:0009792	embryo development ending in birth or egg hatching	Biological Process	2	P23528,P02753
5	GO:0048568	embryonic organ development	Biological Process	1	P02753
5	GO:0021915	neural tube development	Biological Process	1	P23528
5	GO:0030323	respiratory tube development	Biological Process	2	P02753,P24593
5	GO:0030540	female genitalia development	Biological Process	1	P02753
5	GO:0001501	skeletal system development	Biological Process	1	P02753
5	GO:0001655	urogenital system development	Biological Process	2	A0A140VKF3,P02753
5	GO:0001944	vasculature development	Biological Process	8	P33151,A0A140VKF3,B0ZBE2,P02776,P02750,P08697,A0A0S2Z3D5,B4DEW5
5	GO:0007399	nervous system development	Biological Process	9	P23528,A0A0K0K1J1,A0A0S2Z3D5,A0A140VKF3,B0ZBE2,P06702,A0A024RAG6,D9ZGG2,H0YJW9
5	GO:0007417	central nervous system development	Biological Process	4	A0A0K0K1J1,A0A024RAG6,D9ZGG2,H0YJW9
5	GO:0035272	exocrine system development	Biological Process	1	A0A0K0K1J1
5	GO:0048880	sensory system development	Biological Process	4	A0A0K0K1J1,P02753,A0A140VKF3,A0A024RAG6
5	GO:0060541	respiratory system development	Biological Process	2	P02753,P24593
5	GO:0061008	hepaticobiliary system development	Biological Process	1	D9ZGG2
5	GO:0061458	reproductive system development	Biological Process	4	A0A384MEK5,P02753,A0A0K0K1J1,A0A140VKF3
5	GO:0072001	renal system development	Biological Process	2	A0A140VKF3,P02753
5	GO:0072358	cardiovascular system development	Biological Process	8	P33151,A0A140VKF3,B0ZBE2,P02776,P02750,P08697,A0A0S2Z3D5,B4DEW5
5	GO:0072359	circulatory system development	Biological Process	9	P33151,P02753,A0A140VKF3,B0ZBE2,P02776,P02750,P08697,A0A0S2Z3D5,B4DEW5
5	GO:0048634	regulation of muscle organ development	Biological Process	1	P02753
5	GO:0051960	regulation of nervous system development	Biological Process	5	A0A0S2Z3D5,A0A140VKF3,B0ZBE2,P06702,P23528
5	GO:0060420	regulation of heart growth	Biological Process	1	P02753
5	GO:1901342	regulation of vasculature development	Biological Process	6	A0A140VKF3,B0ZBE2,P02776,P02750,P33151,B4DEW5
5	GO:0150064	vertebrate eye-specific patterning	Biological Process	1	A0A024RAG6
5	GO:0042747	circadian sleep/wake cycle, REM sleep	Biological Process	1	A0A0K0K1J1
5	GO:0061117	negative regulation of heart growth	Biological Process	1	P02753
5	GO:0001895	retina homeostasis	Biological Process	2	P02768,Q6N095
5	GO:0010669	epithelial structure maintenance	Biological Process	1	P02753
5	GO:0010594	regulation of endothelial cell migration	Biological Process	2	A0A140VKF3,B4DEW5
5	GO:0010613	positive regulation of cardiac muscle hypertrophy	Biological Process	1	B0ZBE2
5	GO:0050769	positive regulation of neurogenesis	Biological Process	4	A0A0S2Z3D5,A0A140VKF3,B0ZBE2,P06702
5	GO:0045907	positive regulation of vasoconstriction	Biological Process	3	A0A384MEK5,P02675,P02679
5	GO:0045766	positive regulation of angiogenesis	Biological Process	2	P02750,P33151
5	GO:0010596	negative regulation of endothelial cell migration	Biological Process	2	B4DEW5,A0A140VKF3
5	GO:1904205	negative regulation of skeletal muscle hypertrophy	Biological Process	1	P24593
5	GO:0045843	negative regulation of striated muscle tissue development	Biological Process	1	P02753
5	GO:2000181	negative regulation of blood vessel morphogenesis	Biological Process	4	A0A140VKF3,B0ZBE2,P02776,B4DEW5
5	GO:0034370	triglyceride-rich lipoprotein particle remodeling	Biological Process	1	A0A0S2Z3D5
5	GO:0034374	low-density lipoprotein particle remodeling	Biological Process	1	A0A0S2Z3D5
5	GO:0034375	high-density lipoprotein particle remodeling	Biological Process	1	P02768
5	GO:0034379	very-low-density lipoprotein particle assembly	Biological Process	1	P55056
5	GO:0034380	high-density lipoprotein particle assembly	Biological Process	1	A0A140VK24
5	GO:0010631	epithelial cell migration	Biological Process	2	A0A140VKF3,B4DEW5
5	GO:0060347	heart trabecula formation	Biological Process	1	P02753
5	GO:0003007	heart morphogenesis	Biological Process	1	P02753
5	GO:0022612	gland morphogenesis	Biological Process	1	P24593
5	GO:0048562	embryonic organ morphogenesis	Biological Process	1	P02753
5	GO:0090596	sensory organ morphogenesis	Biological Process	1	P02753
5	GO:0045765	regulation of angiogenesis	Biological Process	6	A0A140VKF3,B0ZBE2,P02776,P02750,P33151,B4DEW5
5	GO:0048514	blood vessel morphogenesis	Biological Process	8	A0A140VKF3,B0ZBE2,P02776,P02750,P33151,A0A0S2Z3D5,B4DEW5,P08697
5	GO:0060562	epithelial tube morphogenesis	Biological Process	1	P23528
5	GO:0007369	gastrulation	Biological Process	1	H0YJW9
5	GO:0016331	morphogenesis of embryonic epithelium	Biological Process	1	P23528
5	GO:0060059	embryonic retina morphogenesis in camera-type eye	Biological Process	1	P02753
5	GO:0002009	morphogenesis of an epithelium	Biological Process	2	P23528,P24593
5	GO:0061384	heart trabecula morphogenesis	Biological Process	1	P02753
5	GO:0002040	sprouting angiogenesis	Biological Process	1	B4DEW5
5	GO:0016525	negative regulation of angiogenesis	Biological Process	4	B4DEW5,A0A140VKF3,B0ZBE2,P02776
5	GO:0001706	endoderm formation	Biological Process	1	H0YJW9
5	GO:0072175	epithelial tube formation	Biological Process	1	P23528
5	GO:0001955	blood vessel maturation	Biological Process	1	P33151
5	GO:0060840	artery development	Biological Process	1	A0A0S2Z3D5
5	GO:0007492	endoderm development	Biological Process	1	H0YJW9
5	GO:0008544	epidermis development	Biological Process	1	P24593
5	GO:0031214	biomineral tissue development	Biological Process	2	E9PHK0,Q68DS3
5	GO:0060429	epithelium development	Biological Process	5	P23528,P24593,A0A0K0K1J1,A0A384MEK5,P33151
5	GO:0060485	mesenchyme development	Biological Process	1	P23528
5	GO:0060537	muscle tissue development	Biological Process	3	P02753,B0ZBE2,P24593
5	GO:0048813	dendrite morphogenesis	Biological Process	1	P23528
5	GO:0050773	regulation of dendrite development	Biological Process	1	P23528
5	GO:0031100	animal organ regeneration	Biological Process	1	D9ZGG2
5	GO:0001822	kidney development	Biological Process	1	A0A140VKF3
5	GO:0007420	brain development	Biological Process	1	A0A0K0K1J1
5	GO:0007423	sensory organ development	Biological Process	3	A0A0K0K1J1,P02753,A0A140VKF3
5	GO:0007507	heart development	Biological Process	2	P02753,B0ZBE2
5	GO:0007517	muscle organ development	Biological Process	1	P02753
5	GO:0030324	lung development	Biological Process	2	P24593,P02753
5	GO:0043588	skin development	Biological Process	1	P24593
5	GO:0048732	gland development	Biological Process	5	A0A0K0K1J1,A0A024R944,P24593,A0A140VKF3,D9ZGG2
5	GO:0060157	urinary bladder development	Biological Process	1	P02753
5	GO:0060997	dendritic spine morphogenesis	Biological Process	1	P23528
5	GO:0060998	regulation of dendritic spine development	Biological Process	1	P23528
5	GO:0016202	regulation of striated muscle tissue development	Biological Process	1	P02753
5	GO:0030334	regulation of cell migration	Biological Process	9	A0A140VKF3,P01031,H0YJW9,P24593,P00742,P33151,Q86UX7,B4DEW5,B0ZBE2
5	GO:0030336	negative regulation of cell migration	Biological Process	4	A0A140VKF3,P01031,P24593,B4DEW5
5	GO:0030335	positive regulation of cell migration	Biological Process	6	H0YJW9,B0ZBE2,P24593,P00742,P33151,Q86UX7
5	GO:0001667	ameboidal-type cell migration	Biological Process	3	P23528,A0A140VKF3,B4DEW5
5	GO:0014812	muscle cell migration	Biological Process	3	H0YJW9,P24593,B0ZBE2
5	GO:0044794	positive regulation by host of viral process	Biological Process	1	P23528
5	GO:0032273	positive regulation of protein polymerization	Biological Process	1	A0A384MEK5
5	GO:0051496	positive regulation of stress fiber assembly	Biological Process	1	P08697
5	GO:1900026	positive regulation of substrate adhesion-dependent cell spreading	Biological Process	2	P02675,P02679
5	GO:0034116	positive regulation of heterotypic cell-cell adhesion	Biological Process	2	P02675,P02679
5	GO:1903039	positive regulation of leukocyte cell-cell adhesion	Biological Process	1	A0A384MEK5
5	GO:2000049	positive regulation of cell-cell adhesion mediated by cadherin	Biological Process	1	P08697
5	GO:0050729	positive regulation of inflammatory response	Biological Process	1	P06702
5	GO:0060332	positive regulation of response to interferon-gamma	Biological Process	1	P02790
5	GO:0090303	positive regulation of wound healing	Biological Process	2	P08697,H0YJW9
5	GO:1905010	positive regulation of L-lysine import across plasma membrane	Biological Process	1	B0ZBE2
5	GO:1905589	positive regulation of L-arginine import across plasma membrane	Biological Process	1	B0ZBE2
5	GO:0051957	positive regulation of amino acid transport	Biological Process	1	B0ZBE2
5	GO:0034767	positive regulation of ion transmembrane transport	Biological Process	1	B0ZBE2
5	GO:1903793	positive regulation of anion transport	Biological Process	1	B0ZBE2
5	GO:0048260	positive regulation of receptor-mediated endocytosis	Biological Process	1	H0YJW9
5	GO:0050766	positive regulation of phagocytosis	Biological Process	1	P0C0L5
5	GO:0002793	positive regulation of peptide secretion	Biological Process	6	P02753,P02675,P02679,P02763,P19652,P01031
5	GO:0010890	positive regulation of sequestering of triglyceride	Biological Process	1	P55056
5	GO:1903901	negative regulation of viral life cycle	Biological Process	1	O75636
5	GO:0050728	negative regulation of inflammatory response	Biological Process	3	A0A0S2Z3D5,A0A140VKF3,P33151
5	GO:0061045	negative regulation of wound healing	Biological Process	5	A0A0S2Z4K3,H0YJW9,P02675,P02679,P08697
5	GO:0051926	negative regulation of calcium ion transport	Biological Process	1	A0A384MEK5
5	GO:0042730	fibrinolysis	Biological Process	3	P08697,P02675,P02679
5	GO:1900024	regulation of substrate adhesion-dependent cell spreading	Biological Process	2	P02675,P02679
5	GO:0033632	regulation of cell-cell adhesion mediated by integrin	Biological Process	1	Q86UX7
5	GO:0034110	regulation of homotypic cell-cell adhesion	Biological Process	1	P02679
5	GO:0034114	regulation of heterotypic cell-cell adhesion	Biological Process	2	P02675,P02679
5	GO:1903037	regulation of leukocyte cell-cell adhesion	Biological Process	1	A0A384MEK5
5	GO:2000047	regulation of cell-cell adhesion mediated by cadherin	Biological Process	1	P08697
5	GO:0070201	regulation of establishment of protein localization	Biological Process	7	P02753,B3KXX0,P02675,P02679,P02763,P19652,P01031
5	GO:0032368	regulation of lipid transport	Biological Process	1	B0ZBE2
5	GO:0032890	regulation of organic acid transport	Biological Process	1	B0ZBE2
5	GO:0034762	regulation of transmembrane transport	Biological Process	1	B0ZBE2
5	GO:0043269	regulation of ion transport	Biological Process	2	B0ZBE2,A0A384MEK5
5	GO:0051046	regulation of secretion	Biological Process	8	B0ZBE2,P02753,P02675,P02679,B3KXX0,P02763,P19652,P01031
5	GO:0051952	regulation of amine transport	Biological Process	1	B0ZBE2
5	GO:0090087	regulation of peptide transport	Biological Process	7	P02753,B3KXX0,P02675,P02679,P02763,P19652,P01031
5	GO:0050792	regulation of viral process	Biological Process	2	P23528,O75636
5	GO:0050691	regulation of defense response to virus by host	Biological Process	1	A0A1W2PQB1
5	GO:0051492	regulation of stress fiber assembly	Biological Process	1	P08697
5	GO:0032271	regulation of protein polymerization	Biological Process	2	A0A384MEK5,P33151
5	GO:0120032	regulation of plasma membrane bounded cell projection assembly	Biological Process	1	A0A384MEK5
5	GO:0050727	regulation of inflammatory response	Biological Process	13	A0M8Q6,O43866,P01031,P08603,P09871,P0C0L5,P20851,H0YJW9,P48740,A0A0S2Z3D5,A0A140VKF3,P33151,P06702
5	GO:0010611	regulation of cardiac muscle hypertrophy	Biological Process	1	B0ZBE2
5	GO:0014733	regulation of skeletal muscle adaptation	Biological Process	1	P24593
5	GO:0060330	regulation of response to interferon-gamma	Biological Process	1	P02790
5	GO:0031347	regulation of defense response	Biological Process	17	P02675,P02679,P06702,A0A1W2PQB1,A0M8Q6,O43866,P01031,P08603,P09871,P0C0L5,P20851,H0YJW9,A0A0S2Z3D5,P48740,A0A140VKF3,P33151,P02790
5	GO:1903034	regulation of response to wounding	Biological Process	7	B3KXX0,A0A0S2Z4K3,H0YJW9,P02675,P02679,P08697,A0A024R944
5	GO:2000266	regulation of blood coagulation, intrinsic pathway	Biological Process	1	A0A024R944
5	GO:0010963	regulation of L-arginine import	Biological Process	1	B0ZBE2
5	GO:1905008	regulation of L-lysine import across plasma membrane	Biological Process	1	B0ZBE2
5	GO:0051917	regulation of fibrinolysis	Biological Process	1	P08697
5	GO:0006954	inflammatory response	Biological Process	23	A0A024RAG6,A0A024R944,A0A384MEK5,P06702,P02763,P08697,P19652,P35542,A0M8Q6,O43866,P01031,P08603,P09871,P0C0L5,P20851,H0YJW9,P48740,A0A0S2Z3D5,A0A140VKF3,P33151,A0A090N7U9,P02776,P10720
5	GO:0006968	cellular defense response	Biological Process	1	O43866
5	GO:0000302	response to reactive oxygen species	Biological Process	1	A0A0K0K1J1
5	GO:0042060	wound healing	Biological Process	15	B4DPQ3,F2RM37,P00742,P02675,P02679,P05546,P20851,P02776,P10720,B3KXX0,A0A0S2Z4K3,H0YJW9,P08697,Q86UX7,A0A024R944
5	GO:0048678	response to axon injury	Biological Process	1	A0A0K0K1J1
5	GO:0006986	response to unfolded protein	Biological Process	1	O75460
5	GO:0071260	cellular response to mechanical stimulus	Biological Process	1	B0ZBE2
5	GO:0031667	response to nutrient levels	Biological Process	5	A0A0S2Z3D5,A0A024R944,P02768,A0A384MEK5,A0A0K0K1J1
5	GO:0002237	response to molecule of bacterial origin	Biological Process	4	P0C0L5,A0A384MEK5,P02776,P10720
5	GO:0098581	detection of external biotic stimulus	Biological Process	1	P0C0L5
5	GO:0010447	response to acidic pH	Biological Process	1	A0A140VKF3
5	GO:0010212	response to ionizing radiation	Biological Process	1	A0A384MEK5
5	GO:0036293	response to decreased oxygen levels	Biological Process	2	A0A0K0K1J1,A0A384MEK5
5	GO:0032355	response to estradiol	Biological Process	2	A0A0K0K1J1,B0ZBE2
5	GO:0032870	cellular response to hormone stimulus	Biological Process	4	P02675,B0ZBE2,A0A140VKF3,A0A384MEK5
5	GO:0034698	response to gonadotropin	Biological Process	1	A0A384MEK5
5	GO:0043434	response to peptide hormone	Biological Process	3	A0A384MEK5,B0ZBE2,P24593
5	GO:0044321	response to leptin	Biological Process	1	P02675
5	GO:0048545	response to steroid hormone	Biological Process	2	A0A140VKF3,A0A384MEK5
5	GO:0071417	cellular response to organonitrogen compound	Biological Process	3	B0ZBE2,A0A384MEK5,P24593
5	GO:0071560	cellular response to transforming growth factor beta stimulus	Biological Process	4	P33151,P02750,E9PHK0,Q68DS3
5	GO:0071773	cellular response to BMP stimulus	Biological Process	1	P33151
5	GO:0032526	response to retinoic acid	Biological Process	2	A0A140VKF3,P02753
5	GO:0043200	response to amino acid	Biological Process	2	A0A384MEK5,P23528
5	GO:0015893	drug transport	Biological Process	1	B0ZBE2
5	GO:0042542	response to hydrogen peroxide	Biological Process	1	A0A0K0K1J1
5	GO:0045471	response to ethanol	Biological Process	2	A0A384MEK5,P02753
5	GO:0097327	response to antineoplastic agent	Biological Process	2	A0A140VKF3,A0A384MEK5
5	GO:0097366	response to bronchodilator	Biological Process	1	A0A384MEK5
5	GO:0001975	response to amphetamine	Biological Process	1	A0A384MEK5
5	GO:0071548	response to dexamethasone	Biological Process	2	A0A140VKF3,A0A384MEK5
5	GO:0032490	detection of molecule of bacterial origin	Biological Process	1	P0C0L5
5	GO:0046683	response to organophosphorus	Biological Process	1	P24593
5	GO:0009743	response to carbohydrate	Biological Process	4	A0A140VKF3,A0A384MEK5,O75460,A0A0K0K1J1
5	GO:0010243	response to organonitrogen compound	Biological Process	4	A0A384MEK5,P23528,B0ZBE2,P24593
5	GO:0014070	response to organic cyclic compound	Biological Process	5	A0A0K0K1J1,B0ZBE2,P24593,A0A140VKF3,A0A384MEK5
5	GO:0033993	response to lipid	Biological Process	7	A0A0K0K1J1,B0ZBE2,P02753,A0A384MEK5,P02776,P10720,A0A140VKF3
5	GO:0034097	response to cytokine	Biological Process	7	P02776,P23528,P02790,P10720,A0A384MEK5,P02675,P02679
5	GO:0070848	response to growth factor	Biological Process	7	P33151,P02750,B4DEW5,H0YJW9,O75460,E9PHK0,Q68DS3
5	GO:0097305	response to alcohol	Biological Process	2	A0A384MEK5,P02753
5	GO:1901654	response to ketone	Biological Process	2	A0A140VKF3,A0A384MEK5
5	GO:0010038	response to metal ion	Biological Process	5	A0A024RAG6,A0A384MEK5,P02675,P02679,A0A140VKF3
5	GO:0010477	response to sulfur dioxide	Biological Process	1	A0A384MEK5
5	GO:0032496	response to lipopolysaccharide	Biological Process	3	A0A384MEK5,P02776,P10720
5	GO:0051591	response to cAMP	Biological Process	1	P24593
5	GO:1901652	response to peptide	Biological Process	3	A0A384MEK5,B0ZBE2,P24593
5	GO:0043501	skeletal muscle adaptation	Biological Process	1	P24593
5	GO:0034613	cellular protein localization	Biological Process	1	B0ZBE2
5	GO:1902414	protein localization to cell junction	Biological Process	1	P33151
5	GO:0006869	lipid transport	Biological Process	8	B0ZBE2,A0A0S2Z3D5,P02753,A0A0S2Z3F6,A3KPE2,A5PL32,C9JF17,Q13790
5	GO:0016192	vesicle-mediated transport	Biological Process	34	O00391,P02675,P02679,P02763,P02768,P02776,P08697,P19652,Q06033,Q86UX7,E9PHK0,Q68DS3,P00742,A0M8Q6,P02790,P48740,Q9BWP8,A0A2Y9CYF2,A0A5C2GIJ0,A0A5C2GIX2,A0A5C2GSD9,A0A0C4DH33,A0A0J9YVY3,Q6MZX7,Q6N093,Q6N095,P0C0L5,A0A1W2PQB1,P02750,P06702,O75636,B3KXX0,H0YJW9,P20851
5	GO:0046903	secretion	Biological Process	19	B0ZBE2,O00391,P02675,P02679,P02763,P02768,P02776,P08697,P19652,Q06033,Q86UX7,E9PHK0,Q68DS3,A0A024R944,P02753,P02750,P06702,B3KXX0,P01031
5	GO:0006811	ion transport	Biological Process	4	A0A1W2PRM8,A5PL27,B0ZBE2,A0A384MEK5
5	GO:0009914	hormone transport	Biological Process	4	B0ZBE2,P02753,P02675,P02679
5	GO:0051181	cofactor transport	Biological Process	1	P02790
5	GO:0055085	transmembrane transport	Biological Process	1	B0ZBE2
5	GO:0071702	organic substance transport	Biological Process	15	B0ZBE2,A3KPE2,A5PL32,C9JF17,Q13790,P02679,A0A0S2Z3D5,P02790,P02753,A0A0S2Z3F6,B3KXX0,P02675,P02763,P19652,P01031
5	GO:0071705	nitrogen compound transport	Biological Process	9	B0ZBE2,P02679,P02790,P02753,B3KXX0,P02675,P02763,P19652,P01031
5	GO:0098657	import into cell	Biological Process	20	A0M8Q6,P02768,P02790,P48740,Q9BWP8,A0A2Y9CYF2,A0A5C2GIJ0,A0A5C2GIX2,A0A5C2GSD9,A0A0C4DH33,A0A0J9YVY3,Q6MZX7,Q6N093,Q6N095,P0C0L5,A0A1W2PQB1,O75636,H0YJW9,P20851,B0ZBE2
5	GO:1901678	iron coordination entity transport	Biological Process	1	P02790
5	GO:0015031	protein transport	Biological Process	8	B0ZBE2,P02679,P02753,B3KXX0,P02675,P02763,P19652,P01031
5	GO:0072594	establishment of protein localization to organelle	Biological Process	1	B0ZBE2
5	GO:0010877	lipid transport involved in lipid storage	Biological Process	1	A0A0S2Z3D5
5	GO:0030730	sequestering of triglyceride	Biological Process	1	P55056
5	GO:0032119	sequestering of zinc ion	Biological Process	1	P06702
5	GO:0006886	intracellular protein transport	Biological Process	1	B0ZBE2
5	GO:0006888	ER to Golgi vesicle-mediated transport	Biological Process	1	P00742
5	GO:0051169	nuclear transport	Biological Process	1	B0ZBE2
5	GO:0051646	mitochondrion localization	Biological Process	1	P02768
5	GO:0042832	defense response to protozoan	Biological Process	1	P02776
5	GO:0019731	antibacterial humoral response	Biological Process	4	P02675,Q6MZX7,Q6N093,Q6N095
5	GO:0061844	antimicrobial humoral immune response mediated by antimicrobial peptide	Biological Process	3	P02776,P06702,P10720
5	GO:0009609	response to symbiotic bacterium	Biological Process	1	P20851
5	GO:0042742	defense response to bacterium	Biological Process	10	Q6MZX7,Q6N093,Q6N095,P02675,A0A0C4DH33,A0A0J9YVY3,A0A384NPR0,A0M8Q6,P06702,A0A2Y9CYF2
5	GO:0050832	defense response to fungus	Biological Process	1	P06702
5	GO:0051852	disruption by host of symbiont cells	Biological Process	1	P02776
5	GO:0098792	xenophagy	Biological Process	1	A0A1W2PQB1
5	GO:0016032	viral process	Biological Process	4	P23528,O75636,P02790,P08603
5	GO:0051817	modification of morphology or physiology of other organism involved in symbiotic interaction	Biological Process	2	P23528,P02776
5	GO:0044364	disruption of cells of other organism	Biological Process	1	P02776
5	GO:0051828	entry into other organism involved in symbiotic interaction	Biological Process	1	O75636
5	GO:0051851	modification by host of symbiont morphology or physiology	Biological Process	2	P23528,P02776
5	GO:0003073	regulation of systemic arterial blood pressure	Biological Process	2	B0ZBE2,P08697
5	GO:0045777	positive regulation of blood pressure	Biological Process	1	B0ZBE2
5	GO:0010889	regulation of sequestering of triglyceride	Biological Process	1	P55056
5	GO:0048878	chemical homeostasis	Biological Process	12	B0ZBE2,A0A0S2Z3D5,P33151,A5PL27,P02790,P06702,P02753,P24593,P55056,A0A140VKF3,A0A384MEK5,O75460
5	GO:0060249	anatomical structure homeostasis	Biological Process	3	P02768,Q6N095,P02753
5	GO:0048168	regulation of neuronal synaptic plasticity	Biological Process	1	B0ZBE2
5	GO:0007589	body fluid secretion	Biological Process	1	A0A024R944
5	GO:0007599	hemostasis	Biological Process	15	B4DPQ3,F2RM37,P00742,P02675,P02679,P05546,P20851,P02776,P10720,B3KXX0,A0A0S2Z4K3,H0YJW9,P08697,Q86UX7,A0A024R944
5	GO:0035150	regulation of tube size	Biological Process	6	P08697,B0ZBE2,A0A0S2Z3D5,A0A384MEK5,P02675,P02679
5	GO:0043086	negative regulation of catalytic activity	Biological Process	4	P05546,P08697,Q9UGM5,H0YJW9
5	GO:0043085	positive regulation of catalytic activity	Biological Process	6	P01031,P06702,B0ZBE2,O75460,A0A384MEK5,B3KXX0
5	GO:0051099	positive regulation of binding	Biological Process	1	H0YJW9
5	GO:0051336	regulation of hydrolase activity	Biological Process	8	P06702,B0ZBE2,P05546,P08697,Q9UGM5,H0YJW9,A0A384MEK5,B3KXX0
5	GO:0051338	regulation of transferase activity	Biological Process	2	P01031,O75460
5	GO:0043393	regulation of protein binding	Biological Process	1	H0YJW9
6	GO:0043604	amide biosynthetic process	Biological Process	1	P24593
6	GO:0006417	regulation of translation	Biological Process	1	P24593
6	GO:0045429	positive regulation of nitric oxide biosynthetic process	Biological Process	2	A0A384MEK5,B0ZBE2
6	GO:0030162	regulation of proteolysis	Biological Process	15	P06702,E9PHK0,Q68DS3,P08697,P05546,Q9UGM5,H0YJW9,A0M8Q6,O43866,P01031,P08603,P09871,P0C0L5,P20851,P48740
6	GO:1903317	regulation of protein maturation	Biological Process	12	E9PHK0,Q68DS3,P08697,A0M8Q6,O43866,P01031,P08603,P09871,P0C0L5,P20851,H0YJW9,P48740
6	GO:1905906	regulation of amyloid fibril formation	Biological Process	1	A0A0S2Z3D5
6	GO:0017148	negative regulation of translation	Biological Process	1	P24593
6	GO:1903318	negative regulation of protein maturation	Biological Process	3	P08697,P48740,P20851
6	GO:1905907	negative regulation of amyloid fibril formation	Biological Process	1	A0A0S2Z3D5
6	GO:1903319	positive regulation of protein maturation	Biological Process	2	E9PHK0,Q68DS3
6	GO:0030203	glycosaminoglycan metabolic process	Biological Process	2	A2RTY6,Q06033
6	GO:0043043	peptide biosynthetic process	Biological Process	1	P24593
6	GO:0042158	lipoprotein biosynthetic process	Biological Process	2	A0A0S2Z3D5,A0A140VK24
6	GO:0006401	RNA catabolic process	Biological Process	1	O75460
6	GO:0006707	cholesterol catabolic process	Biological Process	1	A0A0S2Z3D5
6	GO:0006706	steroid catabolic process	Biological Process	1	A0A0S2Z3D5
6	GO:0016127	sterol catabolic process	Biological Process	1	A0A0S2Z3D5
6	GO:0045346	regulation of MHC class II biosynthetic process	Biological Process	1	P02776
6	GO:2000112	regulation of cellular macromolecule biosynthetic process	Biological Process	7	P24593,P33151,A0A0K0K1J1,P02776,P08697,A0A384MEK5,P06702
6	GO:2001141	regulation of RNA biosynthetic process	Biological Process	6	P33151,P02776,P08697,A0A384MEK5,P06702,O75636
6	GO:0045347	negative regulation of MHC class II biosynthetic process	Biological Process	1	P02776
6	GO:1902679	negative regulation of RNA biosynthetic process	Biological Process	1	O75636
6	GO:2000113	negative regulation of cellular macromolecule biosynthetic process	Biological Process	1	P24593
6	GO:0045740	positive regulation of DNA replication	Biological Process	1	A0A0K0K1J1
6	GO:1902680	positive regulation of RNA biosynthetic process	Biological Process	2	P02776,P08697
6	GO:0006260	DNA replication	Biological Process	1	A0A0K0K1J1
6	GO:0006351	transcription, DNA-templated	Biological Process	5	P33151,P02776,P08697,A0A384MEK5,P06702
6	GO:0006412	translation	Biological Process	1	P24593
6	GO:0019319	hexose biosynthetic process	Biological Process	1	P02753
6	GO:0032774	RNA biosynthetic process	Biological Process	6	P33151,P02776,P08697,A0A384MEK5,P06702,O75636
6	GO:0045342	MHC class II biosynthetic process	Biological Process	1	P02776
6	GO:0006402	mRNA catabolic process	Biological Process	1	O75460
6	GO:0045861	negative regulation of proteolysis	Biological Process	6	P08697,P05546,Q9UGM5,H0YJW9,P48740,P20851
6	GO:0033120	positive regulation of RNA splicing	Biological Process	1	O75460
6	GO:0045893	positive regulation of transcription, DNA-templated	Biological Process	2	P02776,P08697
6	GO:0045937	positive regulation of phosphate metabolic process	Biological Process	9	P01031,O75460,P33151,P02790,P08697,A0A384MEK5,H0YJW9,P02675,P02679
6	GO:0032930	positive regulation of superoxide anion generation	Biological Process	1	B0ZBE2
6	GO:0031401	positive regulation of protein modification process	Biological Process	9	P01031,O75460,P33151,P02790,P08697,A0A384MEK5,H0YJW9,P02675,P02679
6	GO:0045862	positive regulation of proteolysis	Biological Process	3	P06702,E9PHK0,Q68DS3
6	GO:0031399	regulation of protein modification process	Biological Process	9	P01031,P33151,O75460,P02790,P08697,A0A384MEK5,H0YJW9,P02675,P02679
6	GO:0019220	regulation of phosphate metabolic process	Biological Process	9	P01031,P33151,O75460,P02790,P08697,A0A384MEK5,H0YJW9,P02675,P02679
6	GO:0090322	regulation of superoxide metabolic process	Biological Process	1	B0ZBE2
6	GO:0006355	regulation of transcription, DNA-templated	Biological Process	5	P33151,P02776,P08697,A0A384MEK5,P06702
6	GO:0010608	posttranscriptional regulation of gene expression	Biological Process	1	P24593
6	GO:0043484	regulation of RNA splicing	Biological Process	1	O75460
6	GO:0006275	regulation of DNA replication	Biological Process	1	A0A0K0K1J1
6	GO:0019218	regulation of steroid metabolic process	Biological Process	1	A0A0S2Z3D5
6	GO:0019752	carboxylic acid metabolic process	Biological Process	2	A2RTY6,Q06033
6	GO:0016310	phosphorylation	Biological Process	11	P01031,P33151,O75460,P23528,P02790,P08697,A0A384MEK5,H0YJW9,B0ZBE2,P02675,P02679
6	GO:0016311	dephosphorylation	Biological Process	1	P33151
6	GO:0042554	superoxide anion generation	Biological Process	1	B0ZBE2
6	GO:0006639	acylglycerol metabolic process	Biological Process	2	A0A024R0T8,A0A0S2Z3D5
6	GO:0006721	terpenoid metabolic process	Biological Process	1	P02753
6	GO:0034433	steroid esterification	Biological Process	1	A0A0S2Z3D5
6	GO:0006464	cellular protein modification process	Biological Process	16	P01031,P33151,O75460,P23528,P06702,P02790,O00391,P02679,P02768,P05546,P24593,P08697,A0A384MEK5,H0YJW9,B0ZBE2,P02675
6	GO:0016070	RNA metabolic process	Biological Process	7	O75460,P33151,P02776,P08697,A0A384MEK5,P06702,O75636
6	GO:0090305	nucleic acid phosphodiester bond hydrolysis	Biological Process	1	O75460
6	GO:0016485	protein processing	Biological Process	14	E9PHK0,Q68DS3,P08697,A0M8Q6,O43866,P01031,P08603,P09871,P0C0L5,P20851,H0YJW9,P02675,P02679,P48740
6	GO:0042159	lipoprotein catabolic process	Biological Process	1	A0A0S2Z3D5
6	GO:0006006	glucose metabolic process	Biological Process	1	P02753
6	GO:0006012	galactose metabolic process	Biological Process	1	A0A024RAB7
6	GO:0008203	cholesterol metabolic process	Biological Process	4	A0A0S2Z3D5,A0A024R0T8,A0A140VK24,Q13790
6	GO:0006396	RNA processing	Biological Process	1	O75460
6	GO:0002446	neutrophil mediated immunity	Biological Process	5	O00391,P02750,P02763,P06702,P19652
6	GO:0002456	T cell mediated immunity	Biological Process	1	A0A384MEK5
6	GO:0002706	regulation of lymphocyte mediated immunity	Biological Process	2	P02790,P20851
6	GO:0002707	negative regulation of lymphocyte mediated immunity	Biological Process	1	P20851
6	GO:0002708	positive regulation of lymphocyte mediated immunity	Biological Process	1	P02790
6	GO:0019724	B cell mediated immunity	Biological Process	19	P02790,A0A024RAG6,A0A0C4DH33,A0A0J9YVY3,A0A1U9X8X3,A0A3B3ISR2,A0M8Q6,O00187,P01031,P09871,P0C0L5,P20851,A0A2Y9CYF2,A0A5C2GIJ0,A0A5C2GIX2,A0A5C2GSD9,Q6MZX7,Q6N093,Q6N095
6	GO:0030450	regulation of complement activation, classical pathway	Biological Process	1	P20851
6	GO:0045959	negative regulation of complement activation, classical pathway	Biological Process	1	P20851
6	GO:0002221	pattern recognition receptor signaling pathway	Biological Process	3	P02675,P02679,P06702
6	GO:0002431	Fc receptor mediated stimulatory signaling pathway	Biological Process	9	A0M8Q6,A0A1W2PQB1,A0A2Y9CYF2,A0A5C2GIJ0,A0A5C2GIX2,A0A5C2GSD9,Q6MZX7,Q6N093,Q6N095
6	GO:0050851	antigen receptor-mediated signaling pathway	Biological Process	7	A0A0C4DH33,A0A0J9YVY3,A0M8Q6,A0A2Y9CYF2,Q6MZX7,Q6N093,Q6N095
6	GO:0051023	regulation of immunoglobulin secretion	Biological Process	1	P02753
6	GO:0051024	positive regulation of immunoglobulin secretion	Biological Process	1	P02753
6	GO:0010758	regulation of macrophage chemotaxis	Biological Process	1	P01031
6	GO:0050864	regulation of B cell activation	Biological Process	7	A0A0C4DH33,A0A0J9YVY3,A0M8Q6,A0A2Y9CYF2,Q6MZX7,Q6N093,Q6N095
6	GO:0002822	regulation of adaptive immune response based on somatic recombination of immune receptors built from immunoglobulin superfamily domains	Biological Process	2	P02790,P20851
6	GO:0002923	regulation of humoral immune response mediated by circulating immunoglobulin	Biological Process	2	P02790,P20851
6	GO:0002761	regulation of myeloid leukocyte differentiation	Biological Process	1	P02776
6	GO:0045652	regulation of megakaryocyte differentiation	Biological Process	1	P02776
6	GO:0010760	negative regulation of macrophage chemotaxis	Biological Process	1	P01031
6	GO:0002823	negative regulation of adaptive immune response based on somatic recombination of immune receptors built from immunoglobulin superfamily domains	Biological Process	1	P20851
6	GO:0002924	negative regulation of humoral immune response mediated by circulating immunoglobulin	Biological Process	1	P20851
6	GO:0045653	negative regulation of megakaryocyte differentiation	Biological Process	1	P02776
6	GO:0050871	positive regulation of B cell activation	Biological Process	7	A0A0C4DH33,A0A0J9YVY3,A0M8Q6,A0A2Y9CYF2,Q6MZX7,Q6N093,Q6N095
6	GO:0002824	positive regulation of adaptive immune response based on somatic recombination of immune receptors built from immunoglobulin superfamily domains	Biological Process	1	P02790
6	GO:0002925	positive regulation of humoral immune response mediated by circulating immunoglobulin	Biological Process	1	P02790
6	GO:0002763	positive regulation of myeloid leukocyte differentiation	Biological Process	1	P02776
6	GO:0071346	cellular response to interferon-gamma	Biological Process	2	P02790,A0A384MEK5
6	GO:0002283	neutrophil activation involved in immune response	Biological Process	5	O00391,P02750,P02763,P06702,P19652
6	GO:0042119	neutrophil activation	Biological Process	5	O00391,P02750,P02763,P06702,P19652
6	GO:0030593	neutrophil chemotaxis	Biological Process	3	P02776,P06702,P10720
6	GO:1990266	neutrophil migration	Biological Process	3	P02776,P06702,P10720
6	GO:0031110	regulation of microtubule polymerization or depolymerization	Biological Process	1	P33151
6	GO:0031111	negative regulation of microtubule polymerization or depolymerization	Biological Process	1	P33151
6	GO:0090330	regulation of platelet aggregation	Biological Process	1	P02679
6	GO:0090331	negative regulation of platelet aggregation	Biological Process	1	P02679
6	GO:0038093	Fc receptor signaling pathway	Biological Process	9	A0M8Q6,A0A2Y9CYF2,A0A5C2GIJ0,A0A5C2GIX2,A0A5C2GSD9,A0A1W2PQB1,Q6MZX7,Q6N093,Q6N095
6	GO:0043408	regulation of MAPK cascade	Biological Process	5	P01031,O75460,P08697,P02675,P02679
6	GO:0043410	positive regulation of MAPK cascade	Biological Process	5	P01031,O75460,P08697,P02675,P02679
6	GO:0051403	stress-activated MAPK cascade	Biological Process	3	O75460,P08697,B0ZBE2
6	GO:0070371	ERK1 and ERK2 cascade	Biological Process	4	P02675,P02679,P08697,B0ZBE2
6	GO:0007265	Ras protein signal transduction	Biological Process	1	P23528
6	GO:0019935	cyclic-nucleotide-mediated signaling	Biological Process	1	P02776
6	GO:0070304	positive regulation of stress-activated protein kinase signaling cascade	Biological Process	2	O75460,P08697
6	GO:0051896	regulation of protein kinase B signaling	Biological Process	2	P00742,P24593
6	GO:0051897	positive regulation of protein kinase B signaling	Biological Process	2	P00742,P24593
6	GO:0070059	intrinsic apoptotic signaling pathway in response to endoplasmic reticulum stress	Biological Process	1	O75460
6	GO:2001242	regulation of intrinsic apoptotic signaling pathway	Biological Process	1	P06702
6	GO:2001244	positive regulation of intrinsic apoptotic signaling pathway	Biological Process	1	P06702
6	GO:0007259	JAK-STAT cascade	Biological Process	1	P02790
6	GO:1904892	regulation of STAT cascade	Biological Process	1	P02790
6	GO:1904894	positive regulation of STAT cascade	Biological Process	1	P02790
6	GO:0007169	transmembrane receptor protein tyrosine kinase signaling pathway	Biological Process	4	B4DEW5,H0YJW9,P24593,B0ZBE2
6	GO:0007178	transmembrane receptor protein serine/threonine kinase signaling pathway	Biological Process	2	P33151,P02750
6	GO:0035722	interleukin-12-mediated signaling pathway	Biological Process	1	P23528
6	GO:0060333	interferon-gamma-mediated signaling pathway	Biological Process	1	P02790
6	GO:0070098	chemokine-mediated signaling pathway	Biological Process	2	P02776,P10720
6	GO:0008625	extrinsic apoptotic signaling pathway via death domain receptors	Biological Process	2	P02675,P02679
6	GO:2001236	regulation of extrinsic apoptotic signaling pathway	Biological Process	3	P02675,P02679,P02776
6	GO:2001237	negative regulation of extrinsic apoptotic signaling pathway	Biological Process	3	P02675,P02679,P02776
6	GO:0007188	adenylate cyclase-modulating G protein-coupled receptor signaling pathway	Biological Process	1	P02776
6	GO:0060334	regulation of interferon-gamma-mediated signaling pathway	Biological Process	1	P02790
6	GO:0017015	regulation of transforming growth factor beta receptor signaling pathway	Biological Process	1	P02750
6	GO:0060335	positive regulation of interferon-gamma-mediated signaling pathway	Biological Process	1	P02790
6	GO:0030513	positive regulation of BMP signaling pathway	Biological Process	1	P33151
6	GO:2001240	negative regulation of extrinsic apoptotic signaling pathway in absence of ligand	Biological Process	1	P02776
6	GO:2001239	regulation of extrinsic apoptotic signaling pathway in absence of ligand	Biological Process	1	P02776
6	GO:0043066	negative regulation of apoptotic process	Biological Process	5	P02675,P02679,P02776,P02768,P23528
6	GO:0010657	muscle cell apoptotic process	Biological Process	1	B0ZBE2
6	GO:0042981	regulation of apoptotic process	Biological Process	8	P06702,P02768,P23528,B0ZBE2,P02675,P02679,P02776,A0A0S2Z3D5
6	GO:0043065	positive regulation of apoptotic process	Biological Process	2	P06702,B0ZBE2
6	GO:1904019	epithelial cell apoptotic process	Biological Process	2	P02675,P02679
6	GO:0051493	regulation of cytoskeleton organization	Biological Process	5	P23528,A0A384MEK5,P33151,P08697,P06702
6	GO:0051494	negative regulation of cytoskeleton organization	Biological Process	1	P33151
6	GO:0051495	positive regulation of cytoskeleton organization	Biological Process	3	P23528,A0A384MEK5,P08697
6	GO:0010821	regulation of mitochondrion organization	Biological Process	1	A0A1W2PQB1
6	GO:0010822	positive regulation of mitochondrion organization	Biological Process	1	A0A1W2PQB1
6	GO:0061726	mitochondrion disassembly	Biological Process	1	A0A1W2PQB1
6	GO:0030038	contractile actin filament bundle assembly	Biological Process	1	P08697
6	GO:0120031	plasma membrane bounded cell projection assembly	Biological Process	1	A0A384MEK5
6	GO:0007043	cell-cell junction assembly	Biological Process	1	P33151
6	GO:0033622	integrin activation	Biological Process	1	Q86UX7
6	GO:0034622	cellular protein-containing complex assembly	Biological Process	5	A0A384MEK5,P33151,D9ZGG2,P02675,P02679
6	GO:0065005	protein-lipid complex assembly	Biological Process	2	P55056,A0A140VK24
6	GO:0043624	cellular protein complex disassembly	Biological Process	1	P23528
6	GO:0150062	complement-mediated synapse pruning	Biological Process	1	A0A024RAG6
6	GO:0120035	regulation of plasma membrane bounded cell projection organization	Biological Process	6	A0A0S2Z3D5,A0A140VKF3,B0ZBE2,P06702,P23528,A0A384MEK5
6	GO:0010976	positive regulation of neuron projection development	Biological Process	4	A0A0S2Z3D5,A0A140VKF3,B0ZBE2,P06702
6	GO:0120039	plasma membrane bounded cell projection morphogenesis	Biological Process	1	P23528
6	GO:0031175	neuron projection development	Biological Process	5	A0A0S2Z3D5,A0A140VKF3,B0ZBE2,P06702,P23528
6	GO:0031529	ruffle organization	Biological Process	1	A0A384MEK5
6	GO:0106027	neuron projection organization	Biological Process	1	P23528
6	GO:0008064	regulation of actin polymerization or depolymerization	Biological Process	2	P23528,A0A384MEK5
6	GO:0120193	tight junction organization	Biological Process	1	P33151
6	GO:0034368	protein-lipid complex remodeling	Biological Process	2	A0A0S2Z3D5,P02768
6	GO:0010769	regulation of cell morphogenesis involved in differentiation	Biological Process	3	P23528,P02675,P02679
6	GO:0048259	regulation of receptor-mediated endocytosis	Biological Process	1	H0YJW9
6	GO:0050764	regulation of phagocytosis	Biological Process	2	P20851,P0C0L5
6	GO:1901879	regulation of protein depolymerization	Biological Process	1	P23528
6	GO:0031113	regulation of microtubule polymerization	Biological Process	1	P33151
6	GO:0110053	regulation of actin filament organization	Biological Process	3	P23528,A0A384MEK5,P08697
6	GO:0032272	negative regulation of protein polymerization	Biological Process	1	P33151
6	GO:0031115	negative regulation of microtubule polymerization	Biological Process	1	P33151
6	GO:1901881	positive regulation of protein depolymerization	Biological Process	1	P23528
6	GO:0030836	positive regulation of actin filament depolymerization	Biological Process	1	P23528
6	GO:0030838	positive regulation of actin filament polymerization	Biological Process	1	A0A384MEK5
6	GO:0099024	plasma membrane invagination	Biological Process	7	A0A0C4DH33,A0A0J9YVY3,A0M8Q6,A0A2Y9CYF2,Q6MZX7,Q6N093,Q6N095
6	GO:0008154	actin polymerization or depolymerization	Biological Process	2	P23528,A0A384MEK5
6	GO:0061572	actin filament bundle organization	Biological Process	1	P08697
6	GO:0061001	regulation of dendritic spine morphogenesis	Biological Process	1	P23528
6	GO:0071333	cellular response to glucose stimulus	Biological Process	3	A0A140VKF3,A0A384MEK5,O75460
6	GO:0030003	cellular cation homeostasis	Biological Process	6	A0A0S2Z3D5,P33151,A5PL27,P02790,B0ZBE2,P06702
6	GO:0043149	stress fiber assembly	Biological Process	1	P08697
6	GO:0110020	regulation of actomyosin structure organization	Biological Process	1	P08697
6	GO:0030072	peptide hormone secretion	Biological Process	3	P02753,P02675,P02679
6	GO:0002576	platelet degranulation	Biological Process	12	O00391,P02675,P02679,P02763,P02768,P02776,P08697,P19652,Q06033,Q86UX7,E9PHK0,Q68DS3
6	GO:0050796	regulation of insulin secretion	Biological Process	1	P02753
6	GO:0032024	positive regulation of insulin secretion	Biological Process	1	P02753
6	GO:0014061	regulation of norepinephrine secretion	Biological Process	1	B0ZBE2
6	GO:1901552	positive regulation of endothelial cell development	Biological Process	1	P33151
6	GO:0045603	positive regulation of endothelial cell differentiation	Biological Process	1	P33151
6	GO:0034111	negative regulation of homotypic cell-cell adhesion	Biological Process	1	P02679
6	GO:0002573	myeloid leukocyte differentiation	Biological Process	1	P02776
6	GO:0048708	astrocyte differentiation	Biological Process	1	A0A024RAG6
6	GO:0048709	oligodendrocyte differentiation	Biological Process	2	D9ZGG2,H0YJW9
6	GO:0042063	gliogenesis	Biological Process	3	A0A024RAG6,D9ZGG2,H0YJW9
6	GO:0048699	generation of neurons	Biological Process	6	A0A0S2Z3D5,A0A140VKF3,B0ZBE2,P06702,A0A024RAG6,P23528
6	GO:0050767	regulation of neurogenesis	Biological Process	5	A0A0S2Z3D5,A0A140VKF3,B0ZBE2,P06702,P23528
6	GO:0030219	megakaryocyte differentiation	Biological Process	1	P02776
6	GO:0045664	regulation of neuron differentiation	Biological Process	5	A0A0S2Z3D5,A0A140VKF3,B0ZBE2,P06702,P23528
6	GO:0045666	positive regulation of neuron differentiation	Biological Process	4	A0A0S2Z3D5,A0A140VKF3,B0ZBE2,P06702
6	GO:0045446	endothelial cell differentiation	Biological Process	2	A0A384MEK5,P33151
6	GO:0055007	cardiac muscle cell differentiation	Biological Process	1	B0ZBE2
6	GO:0051146	striated muscle cell differentiation	Biological Process	2	B0ZBE2,P24593
6	GO:0050873	brown fat cell differentiation	Biological Process	1	P02750
6	GO:0014033	neural crest cell differentiation	Biological Process	1	P23528
6	GO:0010742	macrophage derived foam cell differentiation	Biological Process	1	P02776
6	GO:0048667	cell morphogenesis involved in neuron differentiation	Biological Process	1	P23528
6	GO:0001885	endothelial cell development	Biological Process	2	A0A384MEK5,P33151
6	GO:0014032	neural crest cell development	Biological Process	1	P23528
6	GO:0014002	astrocyte development	Biological Process	1	A0A024RAG6
6	GO:0055002	striated muscle cell development	Biological Process	1	B0ZBE2
6	GO:0055013	cardiac muscle cell development	Biological Process	1	B0ZBE2
6	GO:1901550	regulation of endothelial cell development	Biological Process	1	P33151
6	GO:0016322	neuron remodeling	Biological Process	1	A0A024RAG6
6	GO:0045601	regulation of endothelial cell differentiation	Biological Process	1	P33151
6	GO:0032872	regulation of stress-activated MAPK cascade	Biological Process	2	O75460,P08697
6	GO:0034614	cellular response to reactive oxygen species	Biological Process	1	A0A0K0K1J1
6	GO:0034620	cellular response to unfolded protein	Biological Process	1	O75460
6	GO:1904923	regulation of autophagy of mitochondrion in response to mitochondrial depolarization	Biological Process	1	A0A1W2PQB1
6	GO:0070301	cellular response to hydrogen peroxide	Biological Process	1	A0A0K0K1J1
6	GO:0071549	cellular response to dexamethasone stimulus	Biological Process	2	A0A140VKF3,A0A384MEK5
6	GO:0071300	cellular response to retinoic acid	Biological Process	1	A0A140VKF3
6	GO:0071248	cellular response to metal ion	Biological Process	1	A0A140VKF3
6	GO:0071322	cellular response to carbohydrate stimulus	Biological Process	3	A0A140VKF3,A0A384MEK5,O75460
6	GO:0071345	cellular response to cytokine stimulus	Biological Process	7	P02776,P23528,P02790,P10720,A0A384MEK5,P02675,P02679
6	GO:0071363	cellular response to growth factor stimulus	Biological Process	7	P33151,P02750,B4DEW5,H0YJW9,O75460,E9PHK0,Q68DS3
6	GO:0071396	cellular response to lipid	Biological Process	4	A0A384MEK5,P02776,P10720,A0A140VKF3
6	GO:0071407	cellular response to organic cyclic compound	Biological Process	3	P24593,A0A140VKF3,A0A384MEK5
6	GO:0036294	cellular response to decreased oxygen levels	Biological Process	1	A0A384MEK5
6	GO:0071222	cellular response to lipopolysaccharide	Biological Process	3	A0A384MEK5,P02776,P10720
6	GO:0071320	cellular response to cAMP	Biological Process	1	P24593
6	GO:1901653	cellular response to peptide	Biological Process	1	B0ZBE2
6	GO:1901655	cellular response to ketone	Biological Process	2	A0A140VKF3,A0A384MEK5
6	GO:0000423	mitophagy	Biological Process	1	A0A1W2PQB1
6	GO:1903146	regulation of autophagy of mitochondrion	Biological Process	1	A0A1W2PQB1
6	GO:1903599	positive regulation of autophagy of mitochondrion	Biological Process	1	A0A1W2PQB1
6	GO:0016241	regulation of macroautophagy	Biological Process	3	O00391,A0A1W2PQB1,O75460
6	GO:0016242	negative regulation of macroautophagy	Biological Process	1	O00391
6	GO:0016239	positive regulation of macroautophagy	Biological Process	1	A0A1W2PQB1
6	GO:0061912	selective autophagy	Biological Process	1	A0A1W2PQB1
6	GO:0008584	male gonad development	Biological Process	2	A0A0K0K1J1,A0A384MEK5
6	GO:0008585	female gonad development	Biological Process	1	A0A384MEK5
6	GO:0061302	smooth muscle cell-matrix adhesion	Biological Process	1	H0YJW9
6	GO:0061756	leukocyte adhesion to vascular endothelial cell	Biological Process	1	A0A384MEK5
6	GO:0070486	leukocyte aggregation	Biological Process	1	P06702
6	GO:0007156	homophilic cell adhesion via plasma membrane adhesion molecules	Biological Process	1	P33151
6	GO:0016339	calcium-dependent cell-cell adhesion via plasma membrane cell adhesion molecules	Biological Process	2	A0A0H5AY34,P33151
6	GO:0098916	anterograde trans-synaptic signaling	Biological Process	1	B0ZBE2
6	GO:2000846	regulation of corticosteroid hormone secretion	Biological Process	1	B0ZBE2
6	GO:0090196	regulation of chemokine secretion	Biological Process	1	P01031
6	GO:0032651	regulation of interleukin-1 beta production	Biological Process	2	P02763,P19652
6	GO:0050704	regulation of interleukin-1 secretion	Biological Process	2	P02763,P19652
6	GO:1904467	regulation of tumor necrosis factor secretion	Biological Process	2	P02763,P19652
6	GO:0032680	regulation of tumor necrosis factor production	Biological Process	3	P02763,P02776,P19652
6	GO:0032720	negative regulation of tumor necrosis factor production	Biological Process	1	P02763
6	GO:0090197	positive regulation of chemokine secretion	Biological Process	1	P01031
6	GO:0032731	positive regulation of interleukin-1 beta production	Biological Process	2	P02763,P19652
6	GO:0050716	positive regulation of interleukin-1 secretion	Biological Process	2	P02763,P19652
6	GO:1904469	positive regulation of tumor necrosis factor secretion	Biological Process	2	P02763,P19652
6	GO:0032760	positive regulation of tumor necrosis factor production	Biological Process	3	P02763,P19652,P02776
6	GO:0050702	interleukin-1 beta secretion	Biological Process	2	P02763,P19652
6	GO:0006939	smooth muscle contraction	Biological Process	1	B0ZBE2
6	GO:0003298	physiological muscle hypertrophy	Biological Process	1	B0ZBE2
6	GO:0014743	regulation of muscle hypertrophy	Biological Process	2	B0ZBE2,P24593
6	GO:0014897	striated muscle hypertrophy	Biological Process	2	B0ZBE2,P24593
6	GO:0060047	heart contraction	Biological Process	1	B0ZBE2
6	GO:0050880	regulation of blood vessel size	Biological Process	6	P08697,B0ZBE2,A0A0S2Z3D5,A0A384MEK5,P02675,P02679
6	GO:0002018	renin-angiotensin regulation of aldosterone production	Biological Process	1	B0ZBE2
6	GO:0003072	renal control of peripheral vascular resistance involved in regulation of systemic arterial blood pressure	Biological Process	1	P08697
6	GO:0002035	brain renin-angiotensin system	Biological Process	1	B0ZBE2
6	GO:0050954	sensory perception of mechanical stimulus	Biological Process	1	A0A384MEK5
6	GO:0050953	sensory perception of light stimulus	Biological Process	1	P02753
6	GO:0008016	regulation of heart contraction	Biological Process	1	B0ZBE2
6	GO:0019229	regulation of vasoconstriction	Biological Process	3	A0A384MEK5,P02675,P02679
6	GO:0003081	regulation of systemic arterial blood pressure by renin-angiotensin	Biological Process	2	B0ZBE2,P08697
6	GO:0035929	steroid hormone secretion	Biological Process	1	B0ZBE2
6	GO:0043009	chordate embryonic development	Biological Process	2	P23528,P02753
6	GO:0001841	neural tube formation	Biological Process	1	P23528
6	GO:0060068	vagina development	Biological Process	1	P02753
6	GO:0048706	embryonic skeletal system development	Biological Process	1	P02753
6	GO:0007431	salivary gland development	Biological Process	1	A0A0K0K1J1
6	GO:0150063	visual system development	Biological Process	4	A0A0K0K1J1,P02753,A0A140VKF3,A0A024RAG6
6	GO:0001889	liver development	Biological Process	1	D9ZGG2
6	GO:0043535	regulation of blood vessel endothelial cell migration	Biological Process	1	B4DEW5
6	GO:0043537	negative regulation of blood vessel endothelial cell migration	Biological Process	1	B4DEW5
6	GO:0055026	negative regulation of cardiac muscle tissue development	Biological Process	1	P02753
6	GO:0034372	very-low-density lipoprotein particle remodeling	Biological Process	1	A0A0S2Z3D5
6	GO:0043542	endothelial cell migration	Biological Process	2	A0A140VKF3,B4DEW5
6	GO:0060443	mammary gland morphogenesis	Biological Process	1	P24593
6	GO:0048592	eye morphogenesis	Biological Process	1	P02753
6	GO:1903670	regulation of sprouting angiogenesis	Biological Process	1	B4DEW5
6	GO:0048844	artery morphogenesis	Biological Process	1	A0A0S2Z3D5
6	GO:0001838	embryonic epithelial tube formation	Biological Process	1	P23528
6	GO:0048730	epidermis morphogenesis	Biological Process	1	P24593
6	GO:0060571	morphogenesis of an epithelial fold	Biological Process	1	P23528
6	GO:0002042	cell migration involved in sprouting angiogenesis	Biological Process	1	B4DEW5
6	GO:1903671	negative regulation of sprouting angiogenesis	Biological Process	1	B4DEW5
6	GO:0098773	skin epidermis development	Biological Process	1	P24593
6	GO:0003158	endothelium development	Biological Process	2	A0A384MEK5,P33151
6	GO:0014706	striated muscle tissue development	Biological Process	2	P02753,B0ZBE2
6	GO:0048814	regulation of dendrite morphogenesis	Biological Process	1	P23528
6	GO:0097421	liver regeneration	Biological Process	1	D9ZGG2
6	GO:0001654	eye development	Biological Process	3	A0A140VKF3,P02753,A0A0K0K1J1
6	GO:0048738	cardiac muscle tissue development	Biological Process	2	P02753,B0ZBE2
6	GO:0030879	mammary gland development	Biological Process	2	A0A024R944,P24593
6	GO:0055024	regulation of cardiac muscle tissue development	Biological Process	1	P02753
6	GO:0014910	regulation of smooth muscle cell migration	Biological Process	3	H0YJW9,P24593,B0ZBE2
6	GO:0014912	negative regulation of smooth muscle cell migration	Biological Process	1	P24593
6	GO:0014911	positive regulation of smooth muscle cell migration	Biological Process	3	B0ZBE2,P24593,H0YJW9
6	GO:0001755	neural crest cell migration	Biological Process	1	P23528
6	GO:0014909	smooth muscle cell migration	Biological Process	3	H0YJW9,P24593,B0ZBE2
6	GO:1904996	positive regulation of leukocyte adhesion to vascular endothelial cell	Biological Process	1	A0A384MEK5
6	GO:1903961	positive regulation of anion transmembrane transport	Biological Process	1	B0ZBE2
6	GO:1904064	positive regulation of cation transmembrane transport	Biological Process	1	B0ZBE2
6	GO:2000427	positive regulation of apoptotic cell clearance	Biological Process	1	P0C0L5
6	GO:0046597	negative regulation of viral entry into host cell	Biological Process	1	O75636
6	GO:1904994	regulation of leukocyte adhesion to vascular endothelial cell	Biological Process	1	A0A384MEK5
6	GO:0051223	regulation of protein transport	Biological Process	7	P02753,B3KXX0,P02675,P02679,P02763,P19652,P01031
6	GO:0051955	regulation of amino acid transport	Biological Process	1	B0ZBE2
6	GO:0034765	regulation of ion transmembrane transport	Biological Process	1	B0ZBE2
6	GO:0010959	regulation of metal ion transport	Biological Process	2	B0ZBE2,A0A384MEK5
6	GO:0044070	regulation of anion transport	Biological Process	1	B0ZBE2
6	GO:0002791	regulation of peptide secretion	Biological Process	7	P02753,B3KXX0,P02675,P02679,P02763,P19652,P01031
6	GO:1903900	regulation of viral life cycle	Biological Process	1	O75636
6	GO:0002230	positive regulation of defense response to virus by host	Biological Process	1	A0A1W2PQB1
6	GO:0030833	regulation of actin filament polymerization	Biological Process	1	A0A384MEK5
6	GO:1900027	regulation of ruffle assembly	Biological Process	1	A0A384MEK5
6	GO:0002673	regulation of acute inflammatory response	Biological Process	9	A0M8Q6,O43866,P01031,P08603,P09871,P0C0L5,P20851,H0YJW9,P48740
6	GO:1904204	regulation of skeletal muscle hypertrophy	Biological Process	1	P24593
6	GO:0061041	regulation of wound healing	Biological Process	7	B3KXX0,A0A0S2Z4K3,H0YJW9,P02675,P02679,P08697,A0A024R944
6	GO:1905541	regulation of L-arginine import across plasma membrane	Biological Process	1	B0ZBE2
6	GO:0002526	acute inflammatory response	Biological Process	15	A0A024R944,A0A384MEK5,P02763,P08697,P19652,P35542,A0M8Q6,O43866,P01031,P08603,P09871,P0C0L5,P20851,H0YJW9,P48740
6	GO:0150076	neuroinflammatory response	Biological Process	1	A0A024RAG6
6	GO:0044320	cellular response to leptin stimulus	Biological Process	1	P02675
6	GO:0071375	cellular response to peptide hormone stimulus	Biological Process	1	B0ZBE2
6	GO:0071383	cellular response to steroid hormone stimulus	Biological Process	2	A0A140VKF3,A0A384MEK5
6	GO:0032868	response to insulin	Biological Process	2	B0ZBE2,A0A384MEK5
6	GO:0060416	response to growth hormone	Biological Process	1	P24593
6	GO:1990776	response to angiotensin	Biological Process	1	B0ZBE2
6	GO:0031960	response to corticosteroid	Biological Process	2	A0A140VKF3,A0A384MEK5
6	GO:0071312	cellular response to alkaloid	Biological Process	1	A0A384MEK5
6	GO:0007179	transforming growth factor beta receptor signaling pathway	Biological Process	2	P02750,P33151
6	GO:0030509	BMP signaling pathway	Biological Process	1	P33151
6	GO:0006855	drug transmembrane transport	Biological Process	1	B0ZBE2
6	GO:1902022	L-lysine transport	Biological Process	1	B0ZBE2
6	GO:1902023	L-arginine transport	Biological Process	1	B0ZBE2
6	GO:0034284	response to monosaccharide	Biological Process	3	A0A140VKF3,A0A384MEK5,O75460
6	GO:0014074	response to purine-containing compound	Biological Process	1	P24593
6	GO:0014075	response to amine	Biological Process	1	A0A384MEK5
6	GO:0043279	response to alkaloid	Biological Process	1	A0A384MEK5
6	GO:0034612	response to tumor necrosis factor	Biological Process	1	A0A384MEK5
6	GO:0070555	response to interleukin-1	Biological Process	3	A0A384MEK5,P02675,P02679
6	GO:0070671	response to interleukin-12	Biological Process	1	P23528
6	GO:0070741	response to interleukin-6	Biological Process	2	A0A384MEK5,P02679
6	GO:1990823	response to leukemia inhibitory factor	Biological Process	1	A0A384MEK5
6	GO:1990868	response to chemokine	Biological Process	2	P02776,P10720
6	GO:0010039	response to iron ion	Biological Process	1	A0A024RAG6
6	GO:0032025	response to cobalt ion	Biological Process	1	A0A140VKF3
6	GO:0046688	response to copper ion	Biological Process	1	A0A384MEK5
6	GO:0051592	response to calcium ion	Biological Process	2	P02675,P02679
6	GO:0014734	skeletal muscle hypertrophy	Biological Process	1	P24593
6	GO:0033365	protein localization to organelle	Biological Process	1	B0ZBE2
6	GO:1902396	protein localization to bicellular tight junction	Biological Process	1	P33151
6	GO:0015918	sterol transport	Biological Process	2	A0A0S2Z3D5,A0A0S2Z3F6
6	GO:0046864	isoprenoid transport	Biological Process	1	P02753
6	GO:0006897	endocytosis	Biological Process	19	A0M8Q6,P02768,P02790,P48740,Q9BWP8,A0A2Y9CYF2,A0A5C2GIJ0,A0A5C2GIX2,A0A5C2GSD9,A0A0C4DH33,A0A0J9YVY3,Q6MZX7,Q6N093,Q6N095,P0C0L5,A0A1W2PQB1,O75636,H0YJW9,P20851
6	GO:0048193	Golgi vesicle transport	Biological Process	1	P00742
6	GO:0002790	peptide secretion	Biological Process	8	P02679,P02753,B0ZBE2,B3KXX0,P02675,P02763,P19652,P01031
6	GO:0006812	cation transport	Biological Process	3	A5PL27,B0ZBE2,A0A384MEK5
6	GO:0006820	anion transport	Biological Process	2	A0A1W2PRM8,B0ZBE2
6	GO:0034220	ion transmembrane transport	Biological Process	1	B0ZBE2
6	GO:0015886	heme transport	Biological Process	1	P02790
6	GO:0098739	import across plasma membrane	Biological Process	1	B0ZBE2
6	GO:1903825	organic acid transmembrane transport	Biological Process	1	B0ZBE2
6	GO:0015711	organic anion transport	Biological Process	1	B0ZBE2
6	GO:0015833	peptide transport	Biological Process	8	B0ZBE2,P02679,P02753,B3KXX0,P02675,P02763,P19652,P01031
6	GO:0015837	amine transport	Biological Process	1	B0ZBE2
6	GO:0015844	monoamine transport	Biological Process	1	B0ZBE2
6	GO:0015849	organic acid transport	Biological Process	1	B0ZBE2
6	GO:0015850	organic hydroxy compound transport	Biological Process	4	B0ZBE2,A0A0S2Z3D5,P02753,A0A0S2Z3F6
6	GO:0006865	amino acid transport	Biological Process	1	B0ZBE2
6	GO:0042886	amide transport	Biological Process	8	B0ZBE2,P02679,P02753,B3KXX0,P02675,P02763,P19652,P01031
6	GO:0017038	protein import	Biological Process	1	B0ZBE2
6	GO:0006606	protein import into nucleus	Biological Process	1	B0ZBE2
6	GO:0006913	nucleocytoplasmic transport	Biological Process	1	B0ZBE2
6	GO:0043152	induction of bacterial agglutination	Biological Process	1	P02675
6	GO:0050829	defense response to Gram-negative bacterium	Biological Process	3	Q6MZX7,Q6N093,Q6N095
6	GO:0019058	viral life cycle	Biological Process	1	O75636
6	GO:0051818	disruption of cells of other organism involved in symbiotic interaction	Biological Process	1	P02776
6	GO:0044409	entry into host	Biological Process	1	O75636
6	GO:0051806	entry into cell of other organism involved in symbiotic interaction	Biological Process	1	O75636
6	GO:0044788	modulation by host of viral process	Biological Process	1	P23528
6	GO:0003044	regulation of systemic arterial blood pressure mediated by a chemical signal	Biological Process	2	B0ZBE2,P08697
6	GO:0033500	carbohydrate homeostasis	Biological Process	5	P02753,P24593,A0A140VKF3,A0A384MEK5,O75460
6	GO:0050801	ion homeostasis	Biological Process	6	B0ZBE2,A0A0S2Z3D5,P33151,A5PL27,P02790,P06702
6	GO:0055088	lipid homeostasis	Biological Process	2	A0A0S2Z3D5,P55056
6	GO:0048169	regulation of long-term neuronal synaptic plasticity	Biological Process	1	B0ZBE2
6	GO:0007595	lactation	Biological Process	1	A0A024R944
6	GO:0035296	regulation of tube diameter	Biological Process	6	P08697,B0ZBE2,A0A0S2Z3D5,A0A384MEK5,P02675,P02679
6	GO:0051346	negative regulation of hydrolase activity	Biological Process	4	P05546,P08697,Q9UGM5,H0YJW9
6	GO:0051345	positive regulation of hydrolase activity	Biological Process	4	P06702,B0ZBE2,A0A384MEK5,B3KXX0
6	GO:0051347	positive regulation of transferase activity	Biological Process	2	P01031,O75460
6	GO:0032092	positive regulation of protein binding	Biological Process	1	H0YJW9
6	GO:0043087	regulation of GTPase activity	Biological Process	2	A0A384MEK5,B3KXX0
6	GO:0052547	regulation of peptidase activity	Biological Process	5	P06702,P05546,P08697,Q9UGM5,H0YJW9
6	GO:0060191	regulation of lipase activity	Biological Process	1	B0ZBE2
6	GO:0043549	regulation of kinase activity	Biological Process	2	P01031,O75460
7	GO:0070613	regulation of protein processing	Biological Process	12	E9PHK0,Q68DS3,P08697,A0M8Q6,O43866,P01031,P08603,P09871,P0C0L5,P20851,H0YJW9,P48740
7	GO:0010955	negative regulation of protein processing	Biological Process	3	P08697,P48740,P20851
7	GO:0010954	positive regulation of protein processing	Biological Process	2	E9PHK0,Q68DS3
7	GO:1903510	mucopolysaccharide metabolic process	Biological Process	2	A2RTY6,Q06033
7	GO:1903506	regulation of nucleic acid-templated transcription	Biological Process	5	P33151,P02776,P08697,A0A384MEK5,P06702
7	GO:1903508	positive regulation of nucleic acid-templated transcription	Biological Process	2	P02776,P08697
7	GO:0006366	transcription by RNA polymerase II	Biological Process	3	P33151,P02776,P08697
7	GO:0006094	gluconeogenesis	Biological Process	1	P02753
7	GO:0097659	nucleic acid-templated transcription	Biological Process	5	P33151,P02776,P08697,A0A384MEK5,P06702
7	GO:0010466	negative regulation of peptidase activity	Biological Process	4	P05546,P08697,Q9UGM5,H0YJW9
7	GO:0045944	positive regulation of transcription by RNA polymerase II	Biological Process	2	P02776,P08697
7	GO:0035306	positive regulation of dephosphorylation	Biological Process	1	P33151
7	GO:0042327	positive regulation of phosphorylation	Biological Process	8	P01031,O75460,P02790,P08697,A0A384MEK5,H0YJW9,P02675,P02679
7	GO:0001934	positive regulation of protein phosphorylation	Biological Process	8	P01031,O75460,P02790,P08697,A0A384MEK5,H0YJW9,P02675,P02679
7	GO:0035307	positive regulation of protein dephosphorylation	Biological Process	1	P33151
7	GO:0010952	positive regulation of peptidase activity	Biological Process	1	P06702
7	GO:0001932	regulation of protein phosphorylation	Biological Process	9	P01031,O75460,P02790,P08697,A0A384MEK5,H0YJW9,P02675,P02679,P33151
7	GO:0035304	regulation of protein dephosphorylation	Biological Process	1	P33151
7	GO:0035303	regulation of dephosphorylation	Biological Process	1	P33151
7	GO:0042325	regulation of phosphorylation	Biological Process	9	P01031,P33151,O75460,P02790,P08697,A0A384MEK5,H0YJW9,P02675,P02679
7	GO:0032928	regulation of superoxide anion generation	Biological Process	1	B0ZBE2
7	GO:0006357	regulation of transcription by RNA polymerase II	Biological Process	3	P33151,P02776,P08697
7	GO:0030212	hyaluronan metabolic process	Biological Process	2	A2RTY6,Q06033
7	GO:0006468	protein phosphorylation	Biological Process	11	P01031,P33151,O75460,P02790,P08697,A0A384MEK5,H0YJW9,B0ZBE2,P02675,P02679,P23528
7	GO:0006470	protein dephosphorylation	Biological Process	1	P33151
7	GO:0006641	triglyceride metabolic process	Biological Process	2	A0A0S2Z3D5,A0A024R0T8
7	GO:0016101	diterpenoid metabolic process	Biological Process	1	P02753
7	GO:0034434	sterol esterification	Biological Process	1	A0A0S2Z3D5
7	GO:0017014	protein nitrosylation	Biological Process	1	P06702
7	GO:0018193	peptidyl-amino acid modification	Biological Process	5	P06702,O75460,P02790,A0A384MEK5,H0YJW9
7	GO:0043687	post-translational protein modification	Biological Process	5	O00391,P02679,P02768,P05546,P24593
7	GO:0016071	mRNA metabolic process	Biological Process	1	O75460
7	GO:0090501	RNA phosphodiester bond hydrolysis	Biological Process	1	O75460
7	GO:0031638	zymogen activation	Biological Process	6	E9PHK0,Q68DS3,P08697,P02675,P02679,O43866
7	GO:0006397	mRNA processing	Biological Process	1	O75460
7	GO:0008380	RNA splicing	Biological Process	1	O75460
7	GO:0002712	regulation of B cell mediated immunity	Biological Process	2	P02790,P20851
7	GO:0002713	negative regulation of B cell mediated immunity	Biological Process	1	P20851
7	GO:0002714	positive regulation of B cell mediated immunity	Biological Process	1	P02790
7	GO:0016064	immunoglobulin mediated immune response	Biological Process	19	P02790,A0A024RAG6,A0A0C4DH33,A0A0J9YVY3,A0A1U9X8X3,A0A3B3ISR2,A0M8Q6,O00187,P01031,P09871,P0C0L5,P20851,A0A2Y9CYF2,A0A5C2GIJ0,A0A5C2GIX2,A0A5C2GSD9,Q6MZX7,Q6N093,Q6N095
7	GO:0002224	toll-like receptor signaling pathway	Biological Process	3	P02675,P02679,P06702
7	GO:0050853	B cell receptor signaling pathway	Biological Process	7	A0A0C4DH33,A0A0J9YVY3,A0M8Q6,A0A2Y9CYF2,Q6MZX7,Q6N093,Q6N095
7	GO:0045649	regulation of macrophage differentiation	Biological Process	1	P02776
7	GO:0045651	positive regulation of macrophage differentiation	Biological Process	1	P02776
7	GO:0038094	Fc-gamma receptor signaling pathway	Biological Process	9	A0M8Q6,A0A1W2PQB1,A0A2Y9CYF2,A0A5C2GIJ0,A0A5C2GIX2,A0A5C2GSD9,Q6MZX7,Q6N093,Q6N095
7	GO:0038095	Fc-epsilon receptor signaling pathway	Biological Process	5	A0M8Q6,A0A2Y9CYF2,A0A5C2GIJ0,A0A5C2GIX2,A0A5C2GSD9
7	GO:0043405	regulation of MAP kinase activity	Biological Process	2	P01031,O75460
7	GO:0070372	regulation of ERK1 and ERK2 cascade	Biological Process	3	P02675,P02679,P08697
7	GO:0032874	positive regulation of stress-activated MAPK cascade	Biological Process	2	O75460,P08697
7	GO:0043406	positive regulation of MAP kinase activity	Biological Process	2	P01031,O75460
7	GO:0070374	positive regulation of ERK1 and ERK2 cascade	Biological Process	3	P02675,P02679,P08697
7	GO:0007254	JNK cascade	Biological Process	2	O75460,P08697
7	GO:0007266	Rho protein signal transduction	Biological Process	1	P23528
7	GO:0019933	cAMP-mediated signaling	Biological Process	1	P02776
7	GO:0007260	tyrosine phosphorylation of STAT protein	Biological Process	1	P02790
7	GO:0046425	regulation of JAK-STAT cascade	Biological Process	1	P02790
7	GO:0046427	positive regulation of JAK-STAT cascade	Biological Process	1	P02790
7	GO:0008286	insulin receptor signaling pathway	Biological Process	1	B0ZBE2
7	GO:0048009	insulin-like growth factor receptor signaling pathway	Biological Process	1	P24593
7	GO:0048010	vascular endothelial growth factor receptor signaling pathway	Biological Process	2	B4DEW5,H0YJW9
7	GO:1902041	regulation of extrinsic apoptotic signaling pathway via death domain receptors	Biological Process	2	P02675,P02679
7	GO:1902042	negative regulation of extrinsic apoptotic signaling pathway via death domain receptors	Biological Process	2	P02675,P02679
7	GO:0007189	adenylate cyclase-activating G protein-coupled receptor signaling pathway	Biological Process	1	P02776
7	GO:1904036	negative regulation of epithelial cell apoptotic process	Biological Process	2	P02675,P02679
7	GO:0010658	striated muscle cell apoptotic process	Biological Process	1	B0ZBE2
7	GO:0010660	regulation of muscle cell apoptotic process	Biological Process	1	B0ZBE2
7	GO:0010661	positive regulation of muscle cell apoptotic process	Biological Process	1	B0ZBE2
7	GO:0043281	regulation of cysteine-type endopeptidase activity involved in apoptotic process	Biological Process	1	P06702
7	GO:1904035	regulation of epithelial cell apoptotic process	Biological Process	2	P02675,P02679
7	GO:0043280	positive regulation of cysteine-type endopeptidase activity involved in apoptotic process	Biological Process	1	P06702
7	GO:0072577	endothelial cell apoptotic process	Biological Process	2	P02675,P02679
7	GO:0097178	ruffle assembly	Biological Process	1	A0A384MEK5
7	GO:0043297	apical junction assembly	Biological Process	1	P33151
7	GO:0120192	tight junction assembly	Biological Process	1	P33151
7	GO:0051258	protein polymerization	Biological Process	5	A0A384MEK5,P33151,D9ZGG2,P02675,P02679
7	GO:0051261	protein depolymerization	Biological Process	1	P23528
7	GO:0010975	regulation of neuron projection development	Biological Process	5	A0A0S2Z3D5,A0A140VKF3,B0ZBE2,P06702,P23528
7	GO:0048812	neuron projection morphogenesis	Biological Process	1	P23528
7	GO:0030834	regulation of actin filament depolymerization	Biological Process	1	P23528
7	GO:2000425	regulation of apoptotic cell clearance	Biological Process	1	P0C0L5
7	GO:0006911	phagocytosis, engulfment	Biological Process	7	A0A0C4DH33,A0A0J9YVY3,A0M8Q6,A0A2Y9CYF2,Q6MZX7,Q6N093,Q6N095
7	GO:0030042	actin filament depolymerization	Biological Process	1	P23528
7	GO:0030041	actin filament polymerization	Biological Process	1	A0A384MEK5
7	GO:0006875	cellular metal ion homeostasis	Biological Process	6	A0A0S2Z3D5,P33151,A5PL27,P02790,B0ZBE2,P06702
7	GO:0030004	cellular monovalent inorganic cation homeostasis	Biological Process	1	B0ZBE2
7	GO:0072503	cellular divalent inorganic cation homeostasis	Biological Process	4	A0A0S2Z3D5,P33151,B0ZBE2,P06702
7	GO:1903142	positive regulation of establishment of endothelial barrier	Biological Process	1	P33151
7	GO:0030225	macrophage differentiation	Biological Process	1	P02776
7	GO:0061028	establishment of endothelial barrier	Biological Process	2	A0A384MEK5,P33151
7	GO:1903140	regulation of establishment of endothelial barrier	Biological Process	1	P33151
7	GO:0046328	regulation of JNK cascade	Biological Process	2	O75460,P08697
7	GO:1904925	positive regulation of autophagy of mitochondrion in response to mitochondrial depolarization	Biological Process	1	A0A1W2PQB1
7	GO:0071279	cellular response to cobalt ion	Biological Process	1	A0A140VKF3
7	GO:0071326	cellular response to monosaccharide stimulus	Biological Process	3	A0A140VKF3,A0A384MEK5,O75460
7	GO:0071347	cellular response to interleukin-1	Biological Process	3	A0A384MEK5,P02675,P02679
7	GO:0071349	cellular response to interleukin-12	Biological Process	1	P23528
7	GO:0071354	cellular response to interleukin-6	Biological Process	2	A0A384MEK5,P02679
7	GO:0071356	cellular response to tumor necrosis factor	Biological Process	1	A0A384MEK5
7	GO:1990830	cellular response to leukemia inhibitory factor	Biological Process	1	A0A384MEK5
7	GO:1990869	cellular response to chemokine	Biological Process	2	P02776,P10720
7	GO:0035924	cellular response to vascular endothelial growth factor stimulus	Biological Process	1	O75460
7	GO:1901524	regulation of mitophagy	Biological Process	1	A0A1W2PQB1
7	GO:1901526	positive regulation of mitophagy	Biological Process	1	A0A1W2PQB1
7	GO:0070488	neutrophil aggregation	Biological Process	1	P06702
7	GO:0007268	chemical synaptic transmission	Biological Process	1	B0ZBE2
7	GO:2000855	regulation of mineralocorticoid secretion	Biological Process	1	B0ZBE2
7	GO:0050706	regulation of interleukin-1 beta secretion	Biological Process	2	P02763,P19652
7	GO:0050718	positive regulation of interleukin-1 beta secretion	Biological Process	2	P02763,P19652
7	GO:0014820	tonic smooth muscle contraction	Biological Process	1	B0ZBE2
7	GO:0014829	vascular smooth muscle contraction	Biological Process	1	B0ZBE2
7	GO:0070471	uterine smooth muscle contraction	Biological Process	1	B0ZBE2
7	GO:0003300	cardiac muscle hypertrophy	Biological Process	1	B0ZBE2
7	GO:0097746	regulation of blood vessel diameter	Biological Process	6	P08697,B0ZBE2,A0A0S2Z3D5,A0A384MEK5,P02675,P02679
7	GO:0002034	regulation of blood vessel diameter by renin-angiotensin	Biological Process	1	P08697
7	GO:0007605	sensory perception of sound	Biological Process	1	A0A384MEK5
7	GO:0007601	visual perception	Biological Process	1	P02753
7	GO:0002016	regulation of blood volume by renin-angiotensin	Biological Process	1	B0ZBE2
7	GO:0035930	corticosteroid hormone secretion	Biological Process	1	B0ZBE2
7	GO:0014020	primary neural tube formation	Biological Process	1	P23528
7	GO:0090049	regulation of cell migration involved in sprouting angiogenesis	Biological Process	1	B4DEW5
7	GO:0090051	negative regulation of cell migration involved in sprouting angiogenesis	Biological Process	1	B4DEW5
7	GO:0043534	blood vessel endothelial cell migration	Biological Process	1	B4DEW5
7	GO:0048593	camera-type eye morphogenesis	Biological Process	1	P02753
7	GO:0043010	camera-type eye development	Biological Process	2	A0A140VKF3,P02753
7	GO:1904752	regulation of vascular associated smooth muscle cell migration	Biological Process	2	B0ZBE2,P24593
7	GO:1904754	positive regulation of vascular associated smooth muscle cell migration	Biological Process	2	B0ZBE2,P24593
7	GO:1904738	vascular associated smooth muscle cell migration	Biological Process	2	B0ZBE2,P24593
7	GO:1903789	regulation of amino acid transmembrane transport	Biological Process	1	B0ZBE2
7	GO:1903959	regulation of anion transmembrane transport	Biological Process	1	B0ZBE2
7	GO:1904062	regulation of cation transmembrane transport	Biological Process	1	B0ZBE2
7	GO:0051924	regulation of calcium ion transport	Biological Process	2	A0A384MEK5,B0ZBE2
7	GO:0046596	regulation of viral entry into host cell	Biological Process	1	O75636
7	GO:0006953	acute-phase response	Biological Process	4	P02763,P08697,P19652,P35542
7	GO:0032869	cellular response to insulin stimulus	Biological Process	1	B0ZBE2
7	GO:1904385	cellular response to angiotensin	Biological Process	1	B0ZBE2
7	GO:0071384	cellular response to corticosteroid stimulus	Biological Process	2	A0A140VKF3,A0A384MEK5
7	GO:0051384	response to glucocorticoid	Biological Process	2	A0A140VKF3,A0A384MEK5
7	GO:1903400	L-arginine transmembrane transport	Biological Process	1	B0ZBE2
7	GO:1903401	L-lysine transmembrane transport	Biological Process	1	B0ZBE2
7	GO:0009746	response to hexose	Biological Process	3	A0A140VKF3,A0A384MEK5,O75460
7	GO:0034504	protein localization to nucleus	Biological Process	1	B0ZBE2
7	GO:0030301	cholesterol transport	Biological Process	2	A0A0S2Z3D5,A0A0S2Z3F6
7	GO:0046865	terpenoid transport	Biological Process	1	P02753
7	GO:0006898	receptor-mediated endocytosis	Biological Process	10	H0YJW9,A0M8Q6,P02768,P02790,P48740,Q9BWP8,A0A2Y9CYF2,A0A5C2GIJ0,A0A5C2GIX2,A0A5C2GSD9
7	GO:0006909	phagocytosis	Biological Process	14	A0A0C4DH33,A0A0J9YVY3,A0M8Q6,A0A2Y9CYF2,Q6MZX7,Q6N093,Q6N095,P0C0L5,A0A1W2PQB1,A0A5C2GIJ0,A0A5C2GIX2,A0A5C2GSD9,O75636,P20851
7	GO:0030001	metal ion transport	Biological Process	3	A5PL27,B0ZBE2,A0A384MEK5
7	GO:0015809	arginine transport	Biological Process	1	B0ZBE2
7	GO:0072511	divalent inorganic cation transport	Biological Process	2	B0ZBE2,A0A384MEK5
7	GO:0098655	cation transmembrane transport	Biological Process	1	B0ZBE2
7	GO:0015698	inorganic anion transport	Biological Process	1	A0A1W2PRM8
7	GO:0098656	anion transmembrane transport	Biological Process	1	B0ZBE2
7	GO:0089718	amino acid import across plasma membrane	Biological Process	1	B0ZBE2
7	GO:1905039	carboxylic acid transmembrane transport	Biological Process	1	B0ZBE2
7	GO:0046942	carboxylic acid transport	Biological Process	1	B0ZBE2
7	GO:0051937	catecholamine transport	Biological Process	1	B0ZBE2
7	GO:0034633	retinol transport	Biological Process	1	P02753
7	GO:0035932	aldosterone secretion	Biological Process	1	B0ZBE2
7	GO:0003333	amino acid transmembrane transport	Biological Process	1	B0ZBE2
7	GO:0015802	basic amino acid transport	Biological Process	1	B0ZBE2
7	GO:0015807	L-amino acid transport	Biological Process	1	B0ZBE2
7	GO:0043090	amino acid import	Biological Process	1	B0ZBE2
7	GO:0051170	import into nucleus	Biological Process	1	B0ZBE2
7	GO:0046718	viral entry into host cell	Biological Process	1	O75636
7	GO:0030260	entry into host cell	Biological Process	1	O75636
7	GO:0042593	glucose homeostasis	Biological Process	5	A0A140VKF3,A0A384MEK5,O75460,P02753,P24593
7	GO:0055080	cation homeostasis	Biological Process	6	B0ZBE2,A0A0S2Z3D5,P33151,A5PL27,P02790,P06702
7	GO:0098771	inorganic ion homeostasis	Biological Process	6	B0ZBE2,A0A0S2Z3D5,P33151,A5PL27,P02790,P06702
7	GO:0055090	acylglycerol homeostasis	Biological Process	2	A0A0S2Z3D5,P55056
7	GO:0055092	sterol homeostasis	Biological Process	1	A0A0S2Z3D5
7	GO:0043547	positive regulation of GTPase activity	Biological Process	2	A0A384MEK5,B3KXX0
7	GO:0060193	positive regulation of lipase activity	Biological Process	1	B0ZBE2
7	GO:0033674	positive regulation of kinase activity	Biological Process	2	P01031,O75460
7	GO:0052548	regulation of endopeptidase activity	Biological Process	5	P06702,P05546,P08697,Q9UGM5,H0YJW9
7	GO:0010517	regulation of phospholipase activity	Biological Process	1	B0ZBE2
7	GO:0045859	regulation of protein kinase activity	Biological Process	2	P01031,O75460
8	GO:0010755	regulation of plasminogen activation	Biological Process	3	E9PHK0,Q68DS3,P08697
8	GO:0010757	negative regulation of plasminogen activation	Biological Process	1	P08697
8	GO:0010756	positive regulation of plasminogen activation	Biological Process	2	E9PHK0,Q68DS3
8	GO:0010951	negative regulation of endopeptidase activity	Biological Process	4	P05546,P08697,Q9UGM5,H0YJW9
8	GO:0045860	positive regulation of protein kinase activity	Biological Process	2	P01031,O75460
8	GO:0050731	positive regulation of peptidyl-tyrosine phosphorylation	Biological Process	3	P02790,A0A384MEK5,H0YJW9
8	GO:0010950	positive regulation of endopeptidase activity	Biological Process	1	P06702
8	GO:0050730	regulation of peptidyl-tyrosine phosphorylation	Biological Process	3	P02790,A0A384MEK5,H0YJW9
8	GO:0018105	peptidyl-serine phosphorylation	Biological Process	1	O75460
8	GO:0018108	peptidyl-tyrosine phosphorylation	Biological Process	3	P02790,A0A384MEK5,H0YJW9
8	GO:0046777	protein autophosphorylation	Biological Process	1	O75460
8	GO:0001523	retinoid metabolic process	Biological Process	1	P02753
8	GO:0034435	cholesterol esterification	Biological Process	1	A0A0S2Z3D5
8	GO:0018119	peptidyl-cysteine S-nitrosylation	Biological Process	1	P06702
8	GO:0018198	peptidyl-cysteine modification	Biological Process	1	P06702
8	GO:0018209	peptidyl-serine modification	Biological Process	1	O75460
8	GO:0018212	peptidyl-tyrosine modification	Biological Process	3	P02790,A0A384MEK5,H0YJW9
8	GO:0006379	mRNA cleavage	Biological Process	1	O75460
8	GO:0031639	plasminogen activation	Biological Process	5	E9PHK0,Q68DS3,P08697,P02675,P02679
8	GO:0070054	mRNA splicing, via endonucleolytic cleavage and ligation	Biological Process	1	O75460
8	GO:0098787	mRNA cleavage involved in mRNA processing	Biological Process	1	O75460
8	GO:0000394	RNA splicing, via endonucleolytic cleavage and ligation	Biological Process	1	O75460
8	GO:0002889	regulation of immunoglobulin mediated immune response	Biological Process	2	P02790,P20851
8	GO:0002890	negative regulation of immunoglobulin mediated immune response	Biological Process	1	P20851
8	GO:0002891	positive regulation of immunoglobulin mediated immune response	Biological Process	1	P02790
8	GO:0043506	regulation of JUN kinase activity	Biological Process	1	O75460
8	GO:0046330	positive regulation of JNK cascade	Biological Process	2	O75460,P08697
8	GO:0000187	activation of MAPK activity	Biological Process	2	O75460,P01031
8	GO:0043507	positive regulation of JUN kinase activity	Biological Process	1	O75460
8	GO:0007257	activation of JUN kinase activity	Biological Process	1	O75460
8	GO:0042509	regulation of tyrosine phosphorylation of STAT protein	Biological Process	1	P02790
8	GO:0042531	positive regulation of tyrosine phosphorylation of STAT protein	Biological Process	1	P02790
8	GO:2000352	negative regulation of endothelial cell apoptotic process	Biological Process	2	P02675,P02679
8	GO:0010659	cardiac muscle cell apoptotic process	Biological Process	1	B0ZBE2
8	GO:0010662	regulation of striated muscle cell apoptotic process	Biological Process	1	B0ZBE2
8	GO:0010663	positive regulation of striated muscle cell apoptotic process	Biological Process	1	B0ZBE2
8	GO:2000351	regulation of endothelial cell apoptotic process	Biological Process	2	P02675,P02679
8	GO:0006919	activation of cysteine-type endopeptidase activity involved in apoptotic process	Biological Process	1	P06702
8	GO:0070830	bicellular tight junction assembly	Biological Process	1	P33151
8	GO:0030043	actin filament fragmentation	Biological Process	1	P23528
8	GO:0006874	cellular calcium ion homeostasis	Biological Process	3	B0ZBE2,A0A0S2Z3D5,P33151
8	GO:0006883	cellular sodium ion homeostasis	Biological Process	1	B0ZBE2
8	GO:0046916	cellular transition metal ion homeostasis	Biological Process	3	A5PL27,P02790,P06702
8	GO:0006882	cellular zinc ion homeostasis	Biological Process	1	P06702
8	GO:0090557	establishment of endothelial intestinal barrier	Biological Process	1	A0A384MEK5
8	GO:0098779	positive regulation of mitophagy in response to mitochondrial depolarization	Biological Process	1	A0A1W2PQB1
8	GO:0071331	cellular response to hexose stimulus	Biological Process	3	A0A140VKF3,A0A384MEK5,O75460
8	GO:2000858	regulation of aldosterone secretion	Biological Process	1	B0ZBE2
8	GO:0014824	artery smooth muscle contraction	Biological Process	1	B0ZBE2
8	GO:0097755	positive regulation of blood vessel diameter	Biological Process	2	A0A0S2Z3D5,B0ZBE2
8	GO:0097756	negative regulation of blood vessel diameter	Biological Process	4	B0ZBE2,A0A384MEK5,P02675,P02679
8	GO:0035931	mineralocorticoid secretion	Biological Process	1	B0ZBE2
8	GO:0010958	regulation of amino acid import across plasma membrane	Biological Process	1	B0ZBE2
8	GO:0071385	cellular response to glucocorticoid stimulus	Biological Process	2	A0A140VKF3,A0A384MEK5
8	GO:0097638	L-arginine import across plasma membrane	Biological Process	1	B0ZBE2
8	GO:0097639	L-lysine import across plasma membrane	Biological Process	1	B0ZBE2
8	GO:0009749	response to glucose	Biological Process	3	A0A140VKF3,A0A384MEK5,O75460
8	GO:0033344	cholesterol efflux	Biological Process	1	A0A0S2Z3D5
8	GO:0043691	reverse cholesterol transport	Biological Process	1	A0A0S2Z3F6
8	GO:0043277	apoptotic cell clearance	Biological Process	2	O75636,P0C0L5
8	GO:0000041	transition metal ion transport	Biological Process	1	A5PL27
8	GO:0070838	divalent metal ion transport	Biological Process	2	B0ZBE2,A0A384MEK5
8	GO:1903826	arginine transmembrane transport	Biological Process	1	B0ZBE2
8	GO:0006821	chloride transport	Biological Process	1	A0A1W2PRM8
8	GO:0015874	norepinephrine transport	Biological Process	1	B0ZBE2
8	GO:1902475	L-alpha-amino acid transmembrane transport	Biological Process	1	B0ZBE2
8	GO:1990822	basic amino acid transmembrane transport	Biological Process	1	B0ZBE2
8	GO:0055065	metal ion homeostasis	Biological Process	6	B0ZBE2,A0A0S2Z3D5,P33151,A5PL27,P02790,P06702
8	GO:0072507	divalent inorganic cation homeostasis	Biological Process	4	A0A0S2Z3D5,P33151,B0ZBE2,P06702
8	GO:0055067	monovalent inorganic cation homeostasis	Biological Process	1	B0ZBE2
8	GO:0070328	triglyceride homeostasis	Biological Process	2	A0A0S2Z3D5,P55056
8	GO:0042632	cholesterol homeostasis	Biological Process	1	A0A0S2Z3D5
8	GO:0010518	positive regulation of phospholipase activity	Biological Process	1	B0ZBE2
8	GO:2000116	regulation of cysteine-type endopeptidase activity	Biological Process	1	P06702
8	GO:1900274	regulation of phospholipase C activity	Biological Process	1	B0ZBE2
8	GO:0071900	regulation of protein serine/threonine kinase activity	Biological Process	2	P01031,O75460
9	GO:0032147	activation of protein kinase activity	Biological Process	2	P01031,O75460
9	GO:0071902	positive regulation of protein serine/threonine kinase activity	Biological Process	2	P01031,O75460
9	GO:2001056	positive regulation of cysteine-type endopeptidase activity	Biological Process	1	P06702
9	GO:0036289	peptidyl-serine autophosphorylation	Biological Process	1	O75460
9	GO:0036290	protein trans-autophosphorylation	Biological Process	1	O75460
9	GO:0035606	peptidyl-cysteine S-trans-nitrosylation	Biological Process	1	P06702
9	GO:0010665	regulation of cardiac muscle cell apoptotic process	Biological Process	1	B0ZBE2
9	GO:0010666	positive regulation of cardiac muscle cell apoptotic process	Biological Process	1	B0ZBE2
9	GO:0051480	regulation of cytosolic calcium ion concentration	Biological Process	1	B0ZBE2
9	GO:0006879	cellular iron ion homeostasis	Biological Process	2	A5PL27,P02790
9	GO:0042311	vasodilation	Biological Process	2	A0A0S2Z3D5,B0ZBE2
9	GO:0042310	vasoconstriction	Biological Process	4	B0ZBE2,A0A384MEK5,P02675,P02679
9	GO:0006826	iron ion transport	Biological Process	1	A5PL27
9	GO:0006816	calcium ion transport	Biological Process	2	B0ZBE2,A0A384MEK5
9	GO:0055074	calcium ion homeostasis	Biological Process	3	A0A0S2Z3D5,P33151,B0ZBE2
9	GO:0055076	transition metal ion homeostasis	Biological Process	3	A5PL27,P02790,P06702
9	GO:0055078	sodium ion homeostasis	Biological Process	1	B0ZBE2
9	GO:0055069	zinc ion homeostasis	Biological Process	1	P06702
9	GO:0010863	positive regulation of phospholipase C activity	Biological Process	1	B0ZBE2
10	GO:1990579	peptidyl-serine trans-autophosphorylation	Biological Process	1	O75460
10	GO:0007204	positive regulation of cytosolic calcium ion concentration	Biological Process	1	B0ZBE2
10	GO:0055072	iron ion homeostasis	Biological Process	2	A5PL27,P02790
10	GO:0007202	activation of phospholipase C activity	Biological Process	1	B0ZBE2

## Sheet: MF
Level	GO_ID	Term	Type	Seqs_Num	Sequences
1	GO:0003674	molecular_function	Molecular Function	93	O75460,O00391,B4DEW5,Q8N355,F5H5D3,Q9H4B7,A0A0C4DFP6,A0A0S2Z4K3,A0A3B3ISR2,B4DPQ3,F2RM37,O00187,P00742,P06702,P09871,P33151,P48740,Q14520,Q9BWP8,E9PHK0,Q68DS3,P0C0L5,P24593,A0A0K0K1J1,P08697,P02768,Q6MZX7,Q6N093,Q6N095,Q8NEP9,P02675,P23528,A0A1U9X8X3,B4DRF2,E7EQ64,O43866,Q1HP67,A0A2Y9CYF2,A0A5C2GIJ0,A0A5C2GIX2,A0A5C2GSD9,A0A0C4DH33,A0A0J9YVY3,A0M8Q6,O75636,A0A024RAB7,D3DNN4,B7ZMJ3,A5PL27,A0A090N7…
2	GO:0140110	transcription regulator activity	Molecular Function	1	Q8NEP9
2	GO:0003824	catalytic activity	Molecular Function	33	O00391,F5H5D3,Q9H4B7,A0A1U9X8X3,A0A3B3ISR2,B4DPQ3,B4DRF2,E7EQ64,F2RM37,O00187,O43866,P00742,P09871,P48740,Q14520,Q1HP67,A0A2Y9CYF2,A0A5C2GIJ0,A0A5C2GIX2,A0A5C2GSD9,Q6MZX7,Q6N093,Q6N095,A0A024RAB7,D3DNN4,B7ZMJ3,A5PL27,O75460,A0A024R592,A0A087X1J7,A0A140VK24,A0A0A0MRA3,A0A0A0MTH3
2	GO:0038024	cargo receptor activity	Molecular Function	4	B4DRF2,D9ZGG2,O43866,H0YJW9
2	GO:0005198	structural molecule activity	Molecular Function	4	F5H5D3,Q9H4B7,P02675,P02679
2	GO:0005215	transporter activity	Molecular Function	9	A0A1W2PRM8,C0JYY2,P55056,Q13790,V9HWI6,P02790,P02753,A0A0S2Z3D5,A0A0S2Z3F6
2	GO:0005488	binding	Molecular Function	74	O75460,B4DEW5,Q8N355,A0A0C4DFP6,A0A0S2Z4K3,A0A3B3ISR2,B4DPQ3,F2RM37,O00187,P00742,P06702,P09871,P33151,P48740,Q14520,Q9BWP8,E9PHK0,Q68DS3,P0C0L5,P24593,A0A0K0K1J1,P08697,P02768,Q6MZX7,Q6N093,Q6N095,P02675,P23528,A0A0C4DH33,A0A0J9YVY3,A0M8Q6,O75636,A0A2Y9CYF2,A0A5C2GIJ0,A0A090N7U9,P01031,P02679,Q13790,P02750,A0A384MEK5,Q86UX7,H0YJW9,B0ZBE2,A0A024R592,A0A0H5AY34,V9HWI6,P02790,Q8NEP9,A5PL27,A8KA37,D…
2	GO:0016209	antioxidant activity	Molecular Function	3	A0A087X1J7,P02768,P06702
2	GO:0098772	molecular function regulator	Molecular Function	16	P01031,P05546,P08697,P0C0L5,Q06033,Q9UGM5,A0A024R944,A2RTY6,A0A0K0K1J1,B4DPP8,B3KXX0,B0ZBE2,P02776,P10720,P35542,A0A0S2Z3D5
2	GO:0060089	molecular transducer activity	Molecular Function	2	A0A1W2PRM8,A8K6K4
3	GO:0003700	DNA-binding transcription factor activity	Molecular Function	1	Q8NEP9
3	GO:0016491	oxidoreductase activity	Molecular Function	3	A5PL27,A0A087X1J7,O00391
3	GO:0016740	transferase activity	Molecular Function	4	A0A140VK24,A0A0A0MRA3,A0A0A0MTH3,O75460
3	GO:0016787	hydrolase activity	Molecular Function	26	F5H5D3,Q9H4B7,A0A1U9X8X3,A0A3B3ISR2,B4DPQ3,B4DRF2,E7EQ64,F2RM37,O00187,O43866,P00742,P09871,P48740,Q14520,Q1HP67,A0A2Y9CYF2,A0A5C2GIJ0,A0A5C2GIX2,A0A5C2GSD9,Q6MZX7,Q6N093,Q6N095,D3DNN4,B7ZMJ3,O75460,A0A024R592
3	GO:0016853	isomerase activity	Molecular Function	2	O00391,A0A024RAB7
3	GO:0140096	catalytic activity, acting on a protein	Molecular Function	25	O00391,A0A1U9X8X3,A0A3B3ISR2,B4DPQ3,B4DRF2,E7EQ64,F2RM37,O00187,O43866,P00742,P09871,P48740,Q14520,Q1HP67,A0A2Y9CYF2,A0A5C2GIJ0,A0A5C2GIX2,A0A5C2GSD9,Q6MZX7,Q6N093,Q6N095,B7ZMJ3,A0A0A0MRA3,A0A0A0MTH3,O75460
3	GO:0140098	catalytic activity, acting on RNA	Molecular Function	1	O75460
3	GO:0005044	scavenger receptor activity	Molecular Function	4	B4DRF2,D9ZGG2,O43866,H0YJW9
3	GO:0005200	structural constituent of cytoskeleton	Molecular Function	2	F5H5D3,Q9H4B7
3	GO:0005201	extracellular matrix structural constituent	Molecular Function	2	P02675,P02679
3	GO:0022857	transmembrane transporter activity	Molecular Function	4	A0A1W2PRM8,V9HWI6,P02790,P02753
3	GO:0005319	lipid transporter activity	Molecular Function	6	P02753,A0A0S2Z3D5,A0A0S2Z3F6,C0JYY2,P55056,Q13790
3	GO:0005515	protein binding	Molecular Function	40	O75460,P0C0L5,O00187,P24593,A0A0K0K1J1,P08697,P02675,P02768,P23528,A0A090N7U9,P01031,P02679,P33151,Q13790,P02750,A0A384MEK5,Q86UX7,H0YJW9,B0ZBE2,P02776,P10720,P06702,D9ZGG2,P08603,P09871,B3KXX0,A0A0C4DH33,A0A0J9YVY3,A0M8Q6,A0A2Y9CYF2,Q6MZX7,Q6N093,Q6N095,E9PHK0,Q68DS3,P35542,P48740,A0A0S2Z3D5,B4DEW5,Q8N355
3	GO:0001871	pattern binding	Molecular Function	2	D9ZGG2,H0YJW9
3	GO:0003823	antigen binding	Molecular Function	9	A0A0C4DH33,A0A0J9YVY3,A0M8Q6,O75636,A0A2Y9CYF2,A0A5C2GIJ0,Q6MZX7,Q6N093,Q6N095
3	GO:0030246	carbohydrate binding	Molecular Function	9	Q9BWP8,D9ZGG2,H0YJW9,A0A024R592,A0A0H5AY34,O75636,P0C0L5,E9PHK0,Q68DS3
3	GO:0008289	lipid binding	Molecular Function	14	V9HWI6,P02768,P00742,P02753,Q13790,Q6MZX7,Q6N093,Q6N095,P06702,A0A0S2Z3D5,A0A0S2Z3F6,A3KPE2,A5PL32,C9JF17
3	GO:0008144	drug binding	Molecular Function	5	A0A0A0MRA3,A0A0A0MTH3,E9PKE3,O75460,P02768
3	GO:0008430	selenium binding	Molecular Function	1	A0A182DWH7
3	GO:0015643	toxic substance binding	Molecular Function	1	P02768
3	GO:0050840	extracellular matrix binding	Molecular Function	2	D9ZGG2,H0YJW9
3	GO:0036094	small molecule binding	Molecular Function	14	V9HWI6,P02768,A0A0A0MRA3,A0A0A0MTH3,E9PKE3,O75460,F5H5D3,Q9H4B7,Q9BWP8,A0A1Z1VXF2,P02753,Q13790,P06702,O00391
3	GO:0043167	ion binding	Molecular Function	42	O75460,A0A0C4DFP6,A0A0S2Z4K3,A0A3B3ISR2,B4DPQ3,F2RM37,O00187,P00742,P06702,P09871,P33151,P48740,Q14520,Q9BWP8,E9PHK0,Q68DS3,P02768,A0A0H5AY34,O75636,P02679,P02790,Q8NEP9,A5PL27,A8KA37,A0A0A0MRA3,A0A0A0MTH3,E9PKE3,F5H5D3,Q9H4B7,A0A1Z1VXF2,A0A024R944,D9ZGG2,P02776,P05546,P08603,P10720,H0YJW9,Q6MZX7,Q6N093,Q6N095,A0A0S2Z3D5,O00391
3	GO:0044877	protein-containing complex binding	Molecular Function	9	P23528,A0A384MEK5,Q86UX7,H0YJW9,D9ZGG2,A0A0S2Z3D5,A0A1W2PQB1,P33151,P02753
3	GO:0048037	cofactor binding	Molecular Function	3	P02768,A0A024RAB7,O00391
3	GO:0050997	quaternary ammonium group binding	Molecular Function	3	Q6MZX7,Q6N093,Q6N095
3	GO:0097159	organic cyclic compound binding	Molecular Function	15	P02768,Q9BWP8,Q6MZX7,Q6N093,Q6N095,V9HWI6,A0A0A0MRA3,A0A0A0MTH3,E9PKE3,O75460,F5H5D3,Q9H4B7,Q13790,Q8NEP9,O00391
3	GO:0097367	carbohydrate derivative binding	Molecular Function	21	A0A0A0MRA3,A0A0A0MTH3,E9PKE3,O75460,F5H5D3,Q9H4B7,Q14520,A0A1Z1VXF2,A0A024R944,D9ZGG2,P02776,P05546,P08603,P10720,E9PHK0,H0YJW9,Q68DS3,Q6MZX7,Q6N093,Q6N095,A0A0S2Z3D5
3	GO:1901363	heterocyclic compound binding	Molecular Function	13	P02768,Q9BWP8,Q6MZX7,Q6N093,Q6N095,A0A0A0MRA3,A0A0A0MTH3,E9PKE3,O75460,F5H5D3,Q9H4B7,Q8NEP9,O00391
3	GO:1901567	fatty acid derivative binding	Molecular Function	1	P06702
3	GO:1901681	sulfur compound binding	Molecular Function	10	A0A024R944,D9ZGG2,P02776,P05546,P08603,P10720,E9PHK0,H0YJW9,Q68DS3,A0A0S2Z3D5
3	GO:0004601	peroxidase activity	Molecular Function	1	A0A087X1J7
3	GO:0030234	enzyme regulator activity	Molecular Function	12	P01031,P05546,P08697,P0C0L5,Q06033,Q9UGM5,A0A024R944,A2RTY6,A0A0K0K1J1,B4DPP8,B3KXX0,A0A0S2Z3D5
3	GO:0030545	receptor regulator activity	Molecular Function	5	B0ZBE2,P01031,P02776,P10720,P35542
3	GO:0038023	signaling receptor activity	Molecular Function	2	A0A1W2PRM8,A8K6K4
4	GO:0016667	oxidoreductase activity, acting on a sulfur group of donors	Molecular Function	1	O00391
4	GO:0016684	oxidoreductase activity, acting on peroxide as acceptor	Molecular Function	1	A0A087X1J7
4	GO:0016722	oxidoreductase activity, oxidizing metal ions	Molecular Function	1	A5PL27
4	GO:0016746	transferase activity, transferring acyl groups	Molecular Function	1	A0A140VK24
4	GO:0016772	transferase activity, transferring phosphorus-containing groups	Molecular Function	3	A0A0A0MRA3,A0A0A0MTH3,O75460
4	GO:0008233	peptidase activity	Molecular Function	21	A0A1U9X8X3,A0A3B3ISR2,B4DPQ3,B4DRF2,E7EQ64,F2RM37,O00187,O43866,P00742,P09871,P48740,Q14520,Q1HP67,A0A2Y9CYF2,A0A5C2GIJ0,A0A5C2GIX2,A0A5C2GSD9,Q6MZX7,Q6N093,Q6N095,B7ZMJ3
4	GO:0016788	hydrolase activity, acting on ester bonds	Molecular Function	2	D3DNN4,O75460
4	GO:0016798	hydrolase activity, acting on glycosyl bonds	Molecular Function	1	A0A024R592
4	GO:0016817	hydrolase activity, acting on acid anhydrides	Molecular Function	2	F5H5D3,Q9H4B7
4	GO:0017171	serine hydrolase activity	Molecular Function	20	A0A1U9X8X3,A0A3B3ISR2,B4DPQ3,B4DRF2,E7EQ64,F2RM37,O00187,O43866,P00742,P09871,P48740,Q14520,Q1HP67,A0A2Y9CYF2,A0A5C2GIJ0,A0A5C2GIX2,A0A5C2GSD9,Q6MZX7,Q6N093,Q6N095
4	GO:0016854	racemase and epimerase activity	Molecular Function	1	A0A024RAB7
4	GO:0016860	intramolecular oxidoreductase activity	Molecular Function	1	O00391
4	GO:0003756	protein disulfide isomerase activity	Molecular Function	1	O00391
4	GO:0004672	protein kinase activity	Molecular Function	3	O75460,A0A0A0MRA3,A0A0A0MTH3
4	GO:0004540	ribonuclease activity	Molecular Function	1	O75460
4	GO:0015075	ion transmembrane transporter activity	Molecular Function	1	A0A1W2PRM8
4	GO:0051184	cofactor transmembrane transporter activity	Molecular Function	1	P02790
4	GO:0090482	vitamin transmembrane transporter activity	Molecular Function	2	P02753,V9HWI6
4	GO:0015318	inorganic molecular entity transmembrane transporter activity	Molecular Function	2	A0A1W2PRM8,P02753
4	GO:0022803	passive transmembrane transporter activity	Molecular Function	1	A0A1W2PRM8
4	GO:0015248	sterol transporter activity	Molecular Function	2	A0A0S2Z3D5,A0A0S2Z3F6
4	GO:0034632	retinol transmembrane transporter activity	Molecular Function	1	P02753
4	GO:0120013	intermembrane lipid transfer activity	Molecular Function	2	A0A0S2Z3D5,A0A0S2Z3F6
4	GO:0051082	unfolded protein binding	Molecular Function	1	O75460
4	GO:0000149	SNARE binding	Molecular Function	1	B3KXX0
4	GO:0001846	opsonin binding	Molecular Function	1	O00187
4	GO:0001848	complement binding	Molecular Function	2	O00187,P0C0L5
4	GO:0001968	fibronectin binding	Molecular Function	1	P24593
4	GO:0051087	chaperone binding	Molecular Function	2	P02675,P02768
4	GO:0005102	signaling receptor binding	Molecular Function	24	P02750,O75460,A0A384MEK5,Q86UX7,H0YJW9,B0ZBE2,P01031,P02776,P10720,A0A0C4DH33,A0A0J9YVY3,A0M8Q6,A0A2Y9CYF2,Q6MZX7,Q6N093,Q6N095,P06702,P35542,P33151,A0A090N7U9,P02675,P02679,P23528,Q13790
4	GO:0050839	cell adhesion molecule binding	Molecular Function	5	A0A384MEK5,Q86UX7,H0YJW9,P33151,P02679
4	GO:0019838	growth factor binding	Molecular Function	1	P24593
4	GO:0046983	protein dimerization activity	Molecular Function	3	O75460,P08697,P48740
4	GO:0008013	beta-catenin binding	Molecular Function	1	P33151
4	GO:0008092	cytoskeletal protein binding	Molecular Function	3	P23528,P06702,P33151
4	GO:0042802	identical protein binding	Molecular Function	8	O75460,P08697,P48740,D9ZGG2,P02679,P02768,P08603,P09871
4	GO:0031072	heat shock protein binding	Molecular Function	1	O75460
4	GO:0019899	enzyme binding	Molecular Function	5	A0A0K0K1J1,P08697,B3KXX0,P33151,O75460
4	GO:0019904	protein domain specific binding	Molecular Function	2	E9PHK0,Q68DS3
4	GO:0044325	ion channel binding	Molecular Function	1	P33151
4	GO:0043394	proteoglycan binding	Molecular Function	2	A0A0S2Z3D5,P08603
4	GO:0048306	calcium-dependent protein binding	Molecular Function	2	O00187,P48740
4	GO:0030247	polysaccharide binding	Molecular Function	2	D9ZGG2,H0YJW9
4	GO:0048029	monosaccharide binding	Molecular Function	1	Q9BWP8
4	GO:0070492	oligosaccharide binding	Molecular Function	1	Q9BWP8
4	GO:0120153	calcium-dependent carbohydrate binding	Molecular Function	1	Q9BWP8
4	GO:0005496	steroid binding	Molecular Function	2	V9HWI6,Q13790
4	GO:0005504	fatty acid binding	Molecular Function	2	P06702,P02768
4	GO:0005543	phospholipid binding	Molecular Function	4	Q6MZX7,Q6N093,Q6N095,P00742
4	GO:0019840	isoprenoid binding	Molecular Function	1	P02753
4	GO:0005524	ATP binding	Molecular Function	4	A0A0A0MRA3,A0A0A0MTH3,E9PKE3,O75460
4	GO:0070279	vitamin B6 binding	Molecular Function	1	P02768
4	GO:0000166	nucleotide binding	Molecular Function	7	A0A0A0MRA3,A0A0A0MTH3,E9PKE3,O75460,F5H5D3,Q9H4B7,O00391
4	GO:0001882	nucleoside binding	Molecular Function	2	F5H5D3,Q9H4B7
4	GO:0019842	vitamin binding	Molecular Function	3	V9HWI6,P02753,P02768
4	GO:0043177	organic acid binding	Molecular Function	3	P02768,A0A1Z1VXF2,P06702
4	GO:0043178	alcohol binding	Molecular Function	2	Q13790,P02753
4	GO:0043168	anion binding	Molecular Function	24	P02768,A0A0A0MRA3,A0A0A0MTH3,E9PKE3,O75460,F5H5D3,Q9H4B7,A0A1Z1VXF2,P00742,A0A024R944,D9ZGG2,P02776,P05546,P08603,P10720,E9PHK0,H0YJW9,Q68DS3,Q6MZX7,Q6N093,Q6N095,A0A0S2Z3D5,P06702,O00391
4	GO:0043169	cation binding	Molecular Function	27	O75460,A0A0C4DFP6,A0A0S2Z4K3,A0A3B3ISR2,B4DPQ3,F2RM37,O00187,P00742,P06702,P09871,P33151,P48740,Q14520,Q9BWP8,E9PHK0,Q68DS3,A0A0H5AY34,O75636,P02679,P02790,Q8NEP9,A5PL27,A8KA37,P02768,Q6MZX7,Q6N093,Q6N095
4	GO:0051015	actin filament binding	Molecular Function	1	P23528
4	GO:0005178	integrin binding	Molecular Function	3	A0A384MEK5,Q86UX7,H0YJW9
4	GO:0005518	collagen binding	Molecular Function	1	D9ZGG2
4	GO:0019865	immunoglobulin binding	Molecular Function	1	A0A1W2PQB1
4	GO:0070051	fibrinogen binding	Molecular Function	1	P33151
4	GO:0071814	protein-lipid complex binding	Molecular Function	1	A0A0S2Z3D5
4	GO:0050662	coenzyme binding	Molecular Function	3	P02768,O00391,A0A024RAB7
4	GO:1903981	enterobactin binding	Molecular Function	1	P02768
4	GO:0031210	phosphatidylcholine binding	Molecular Function	3	Q6MZX7,Q6N093,Q6N095
4	GO:0003676	nucleic acid binding	Molecular Function	6	P02768,Q9BWP8,Q6MZX7,Q6N093,Q6N095,Q8NEP9
4	GO:1901265	nucleoside phosphate binding	Molecular Function	7	A0A0A0MRA3,A0A0A0MTH3,E9PKE3,O75460,F5H5D3,Q9H4B7,O00391
4	GO:0005539	glycosaminoglycan binding	Molecular Function	14	A0A1Z1VXF2,A0A024R944,D9ZGG2,P02776,P05546,P08603,P10720,E9PHK0,H0YJW9,Q68DS3,Q6MZX7,Q6N093,Q6N095,Q14520
4	GO:0032553	ribonucleotide binding	Molecular Function	6	A0A0A0MRA3,A0A0A0MTH3,E9PKE3,O75460,F5H5D3,Q9H4B7
4	GO:0050542	icosanoid binding	Molecular Function	1	P06702
4	GO:0008201	heparin binding	Molecular Function	9	A0A024R944,D9ZGG2,P02776,P05546,P08603,P10720,E9PHK0,H0YJW9,Q68DS3
4	GO:0043395	heparan sulfate proteoglycan binding	Molecular Function	2	A0A0S2Z3D5,P08603
4	GO:0004602	glutathione peroxidase activity	Molecular Function	1	A0A087X1J7
4	GO:0004857	enzyme inhibitor activity	Molecular Function	10	P01031,P05546,P08697,P0C0L5,Q06033,Q9UGM5,A0A024R944,A2RTY6,A0A0K0K1J1,B4DPP8
4	GO:0008047	enzyme activator activity	Molecular Function	2	B3KXX0,A0A0S2Z3D5
4	GO:0060589	nucleoside-triphosphatase regulator activity	Molecular Function	1	B3KXX0
4	GO:0061134	peptidase regulator activity	Molecular Function	10	P01031,P05546,P08697,P0C0L5,Q06033,Q9UGM5,A0A024R944,A2RTY6,A0A0K0K1J1,B4DPP8
4	GO:0048018	receptor ligand activity	Molecular Function	5	B0ZBE2,P01031,P02776,P10720,P35542
4	GO:0004888	transmembrane signaling receptor activity	Molecular Function	2	A0A1W2PRM8,A8K6K4
5	GO:0016670	oxidoreductase activity, acting on a sulfur group of donors, oxygen as acceptor	Molecular Function	1	O00391
5	GO:0016724	oxidoreductase activity, oxidizing metal ions, oxygen as acceptor	Molecular Function	1	A5PL27
5	GO:0016747	transferase activity, transferring acyl groups other than amino-acyl groups	Molecular Function	1	A0A140VK24
5	GO:0016301	kinase activity	Molecular Function	3	A0A0A0MRA3,A0A0A0MTH3,O75460
5	GO:0016773	phosphotransferase activity, alcohol group as acceptor	Molecular Function	3	A0A0A0MRA3,A0A0A0MTH3,O75460
5	GO:0070011	peptidase activity, acting on L-amino acid peptides	Molecular Function	20	A0A1U9X8X3,A0A3B3ISR2,B4DPQ3,B4DRF2,E7EQ64,F2RM37,O00187,O43866,P00742,P09871,P48740,Q14520,Q1HP67,A0A2Y9CYF2,A0A5C2GIJ0,A0A5C2GIX2,A0A5C2GSD9,Q6MZX7,Q6N093,Q6N095
5	GO:0004518	nuclease activity	Molecular Function	1	O75460
5	GO:0052689	carboxylic ester hydrolase activity	Molecular Function	1	D3DNN4
5	GO:0004553	hydrolase activity, hydrolyzing O-glycosyl compounds	Molecular Function	1	A0A024R592
5	GO:0016818	hydrolase activity, acting on acid anhydrides, in phosphorus-containing anhydrides	Molecular Function	2	F5H5D3,Q9H4B7
5	GO:0008236	serine-type peptidase activity	Molecular Function	20	A0A1U9X8X3,A0A3B3ISR2,B4DPQ3,B4DRF2,E7EQ64,F2RM37,O00187,O43866,P00742,P09871,P48740,Q14520,Q1HP67,A0A2Y9CYF2,A0A5C2GIJ0,A0A5C2GIX2,A0A5C2GSD9,Q6MZX7,Q6N093,Q6N095
5	GO:0016857	racemase and epimerase activity, acting on carbohydrates and derivatives	Molecular Function	1	A0A024RAB7
5	GO:0016864	intramolecular oxidoreductase activity, transposing S-S bonds	Molecular Function	1	O00391
5	GO:0004674	protein serine/threonine kinase activity	Molecular Function	1	O75460
5	GO:0004521	endoribonuclease activity	Molecular Function	1	O75460
5	GO:0005216	ion channel activity	Molecular Function	1	A0A1W2PRM8
5	GO:0022839	ion gated channel activity	Molecular Function	1	A0A1W2PRM8
5	GO:0015232	heme transporter activity	Molecular Function	1	P02790
5	GO:1901618	organic hydroxy compound transmembrane transporter activity	Molecular Function	1	P02753
5	GO:0015267	channel activity	Molecular Function	1	A0A1W2PRM8
5	GO:0017127	cholesterol transporter activity	Molecular Function	2	A0A0S2Z3D5,A0A0S2Z3F6
5	GO:0120015	intermembrane sterol transfer activity	Molecular Function	2	A0A0S2Z3D5,A0A0S2Z3F6
5	GO:0019905	syntaxin binding	Molecular Function	1	B3KXX0
5	GO:0001855	complement component C4b binding	Molecular Function	1	O00187
5	GO:0001664	G protein-coupled receptor binding	Molecular Function	3	P01031,P02776,P10720
5	GO:0005126	cytokine receptor binding	Molecular Function	5	P02750,P01031,P02776,P10720,P33151
5	GO:0033612	receptor serine/threonine kinase binding	Molecular Function	1	P33151
5	GO:0034987	immunoglobulin receptor binding	Molecular Function	7	A0A0C4DH33,A0A0J9YVY3,A0M8Q6,A0A2Y9CYF2,Q6MZX7,Q6N093,Q6N095
5	GO:0035325	Toll-like receptor binding	Molecular Function	1	P06702
5	GO:0050786	RAGE receptor binding	Molecular Function	1	P06702
5	GO:0070851	growth factor receptor binding	Molecular Function	2	O75460,P33151
5	GO:0045296	cadherin binding	Molecular Function	1	P33151
5	GO:0005520	insulin-like growth factor binding	Molecular Function	1	P24593
5	GO:0042803	protein homodimerization activity	Molecular Function	3	O75460,P08697,P48740
5	GO:0003779	actin binding	Molecular Function	1	P23528
5	GO:0015631	tubulin binding	Molecular Function	1	P06702
5	GO:0051879	Hsp90 protein binding	Molecular Function	1	O75460
5	GO:0030544	Hsp70 protein binding	Molecular Function	1	O75460
5	GO:0002020	protease binding	Molecular Function	2	A0A0K0K1J1,P08697
5	GO:0019900	kinase binding	Molecular Function	1	P33151
5	GO:0019902	phosphatase binding	Molecular Function	1	P33151
5	GO:0051020	GTPase binding	Molecular Function	1	B3KXX0
5	GO:0036143	kringle domain binding	Molecular Function	2	E9PHK0,Q68DS3
5	GO:0005537	mannose binding	Molecular Function	1	Q9BWP8
5	GO:0042806	fucose binding	Molecular Function	1	Q9BWP8
5	GO:0005499	vitamin D binding	Molecular Function	1	V9HWI6
5	GO:0032934	sterol binding	Molecular Function	1	Q13790
5	GO:0036041	long-chain fatty acid binding	Molecular Function	1	P06702
5	GO:0005501	retinoid binding	Molecular Function	1	P02753
5	GO:0030170	pyridoxal phosphate binding	Molecular Function	1	P02768
5	GO:0017076	purine nucleotide binding	Molecular Function	6	A0A0A0MRA3,A0A0A0MTH3,E9PKE3,O75460,F5H5D3,Q9H4B7
5	GO:0050660	flavin adenine dinucleotide binding	Molecular Function	1	O00391
5	GO:0001883	purine nucleoside binding	Molecular Function	2	F5H5D3,Q9H4B7
5	GO:0032549	ribonucleoside binding	Molecular Function	2	F5H5D3,Q9H4B7
5	GO:0016918	retinal binding	Molecular Function	1	P02753
5	GO:0019841	retinol binding	Molecular Function	1	P02753
5	GO:0031406	carboxylic acid binding	Molecular Function	3	P02768,A0A1Z1VXF2,P06702
5	GO:0015485	cholesterol binding	Molecular Function	1	Q13790
5	GO:0035639	purine ribonucleoside triphosphate binding	Molecular Function	6	A0A0A0MRA3,A0A0A0MTH3,E9PKE3,O75460,F5H5D3,Q9H4B7
5	GO:0043531	ADP binding	Molecular Function	1	O75460
5	GO:0046872	metal ion binding	Molecular Function	24	O75460,A0A0C4DFP6,A0A0S2Z4K3,A0A3B3ISR2,B4DPQ3,F2RM37,O00187,P00742,P06702,P09871,P33151,P48740,Q14520,Q9BWP8,E9PHK0,Q68DS3,A5PL27,A8KA37,P02768,A0A0H5AY34,O75636,P02679,P02790,Q8NEP9
5	GO:0070405	ammonium ion binding	Molecular Function	3	Q6MZX7,Q6N093,Q6N095
5	GO:0019864	IgG binding	Molecular Function	1	A0A1W2PQB1
5	GO:0071813	lipoprotein particle binding	Molecular Function	1	A0A0S2Z3D5
5	GO:0003677	DNA binding	Molecular Function	6	Q6MZX7,Q6N093,Q6N095,Q8NEP9,P02768,Q9BWP8
5	GO:0005540	hyaluronic acid binding	Molecular Function	1	A0A1Z1VXF2
5	GO:0042834	peptidoglycan binding	Molecular Function	3	Q6MZX7,Q6N093,Q6N095
5	GO:0032555	purine ribonucleotide binding	Molecular Function	6	A0A0A0MRA3,A0A0A0MTH3,E9PKE3,O75460,F5H5D3,Q9H4B7
5	GO:0050544	arachidonic acid binding	Molecular Function	1	P06702
5	GO:0030414	peptidase inhibitor activity	Molecular Function	10	P01031,P05546,P08697,P0C0L5,Q06033,Q9UGM5,A0A024R944,A2RTY6,A0A0K0K1J1,B4DPP8
5	GO:0005096	GTPase activator activity	Molecular Function	1	B3KXX0
5	GO:0060228	phosphatidylcholine-sterol O-acyltransferase activator activity	Molecular Function	1	A0A0S2Z3D5
5	GO:0030695	GTPase regulator activity	Molecular Function	1	B3KXX0
5	GO:0061135	endopeptidase regulator activity	Molecular Function	10	P01031,P05546,P08697,P0C0L5,Q06033,Q9UGM5,A0A024R944,A2RTY6,A0A0K0K1J1,B4DPP8
5	GO:0005125	cytokine activity	Molecular Function	3	P01031,P02776,P10720
5	GO:0005179	hormone activity	Molecular Function	1	B0ZBE2
5	GO:0042056	chemoattractant activity	Molecular Function	1	P35542
5	GO:0004896	cytokine receptor activity	Molecular Function	1	A8K6K4
5	GO:0016917	GABA receptor activity	Molecular Function	1	A0A1W2PRM8
6	GO:0016972	thiol oxidase activity	Molecular Function	1	O00391
6	GO:0004322	ferroxidase activity	Molecular Function	1	A5PL27
6	GO:0008374	O-acyltransferase activity	Molecular Function	1	A0A140VK24
6	GO:0004175	endopeptidase activity	Molecular Function	20	A0A1U9X8X3,A0A3B3ISR2,B4DPQ3,B4DRF2,E7EQ64,F2RM37,O00187,O43866,P00742,P09871,P48740,Q14520,Q1HP67,A0A2Y9CYF2,A0A5C2GIJ0,A0A5C2GIX2,A0A5C2GSD9,Q6MZX7,Q6N093,Q6N095
6	GO:0004519	endonuclease activity	Molecular Function	1	O75460
6	GO:0004104	cholinesterase activity	Molecular Function	1	D3DNN4
6	GO:0016462	pyrophosphatase activity	Molecular Function	2	F5H5D3,Q9H4B7
6	GO:0004252	serine-type endopeptidase activity	Molecular Function	20	A0A1U9X8X3,A0A3B3ISR2,B4DPQ3,B4DRF2,E7EQ64,F2RM37,O00187,O43866,P00742,P09871,P48740,Q14520,Q1HP67,A0A2Y9CYF2,A0A5C2GIJ0,A0A5C2GIX2,A0A5C2GSD9,Q6MZX7,Q6N093,Q6N095
6	GO:0003978	UDP-glucose 4-epimerase activity	Molecular Function	1	A0A024RAB7
6	GO:0015276	ligand-gated ion channel activity	Molecular Function	1	A0A1W2PRM8
6	GO:0015665	alcohol transmembrane transporter activity	Molecular Function	1	P02753
6	GO:0022836	gated channel activity	Molecular Function	1	A0A1W2PRM8
6	GO:0022838	substrate-specific channel activity	Molecular Function	1	A0A1W2PRM8
6	GO:0120020	intermembrane cholesterol transfer activity	Molecular Function	2	A0A0S2Z3D5,A0A0S2Z3F6
6	GO:0017075	syntaxin-1 binding	Molecular Function	1	B3KXX0
6	GO:0042379	chemokine receptor binding	Molecular Function	3	P01031,P02776,P10720
6	GO:0005160	transforming growth factor beta receptor binding	Molecular Function	1	P02750
6	GO:0005172	vascular endothelial growth factor receptor binding	Molecular Function	1	P33151
6	GO:0070696	transmembrane receptor protein serine/threonine kinase binding	Molecular Function	1	P33151
6	GO:0035662	Toll-like receptor 4 binding	Molecular Function	1	P06702
6	GO:0005161	platelet-derived growth factor receptor binding	Molecular Function	1	O75460
6	GO:0031994	insulin-like growth factor I binding	Molecular Function	1	P24593
6	GO:0031995	insulin-like growth factor II binding	Molecular Function	1	P24593
6	GO:0008017	microtubule binding	Molecular Function	1	P06702
6	GO:0019901	protein kinase binding	Molecular Function	1	P33151
6	GO:0019903	protein phosphatase binding	Molecular Function	1	P33151
6	GO:0031267	small GTPase binding	Molecular Function	1	B3KXX0
6	GO:0050543	icosatetraenoic acid binding	Molecular Function	1	P06702
6	GO:0019001	guanyl nucleotide binding	Molecular Function	2	F5H5D3,Q9H4B7
6	GO:0030554	adenyl nucleotide binding	Molecular Function	4	A0A0A0MRA3,A0A0A0MTH3,E9PKE3,O75460
6	GO:0071949	FAD binding	Molecular Function	1	O00391
6	GO:0032550	purine ribonucleoside binding	Molecular Function	2	F5H5D3,Q9H4B7
6	GO:0033293	monocarboxylic acid binding	Molecular Function	2	P02768,P06702
6	GO:0005525	GTP binding	Molecular Function	2	F5H5D3,Q9H4B7
6	GO:0000287	magnesium ion binding	Molecular Function	1	O75460
6	GO:0005509	calcium ion binding	Molecular Function	15	A0A0C4DFP6,A0A0S2Z4K3,A0A3B3ISR2,B4DPQ3,F2RM37,O00187,P00742,P06702,P09871,P33151,P48740,Q14520,Q9BWP8,E9PHK0,Q68DS3
6	GO:0046914	transition metal ion binding	Molecular Function	4	A5PL27,A8KA37,P02768,P06702
6	GO:0003697	single-stranded DNA binding	Molecular Function	3	Q6MZX7,Q6N093,Q6N095
6	GO:0043565	sequence-specific DNA binding	Molecular Function	1	Q8NEP9
6	GO:0032559	adenyl ribonucleotide binding	Molecular Function	4	A0A0A0MRA3,A0A0A0MTH3,E9PKE3,O75460
6	GO:0032561	guanyl ribonucleotide binding	Molecular Function	2	F5H5D3,Q9H4B7
6	GO:0004866	endopeptidase inhibitor activity	Molecular Function	10	A0A024R944,A2RTY6,P05546,P08697,Q06033,A0A0K0K1J1,B4DPP8,Q9UGM5,P01031,P0C0L5
6	GO:0008009	chemokine activity	Molecular Function	3	P01031,P02776,P10720
6	GO:0004908	interleukin-1 receptor activity	Molecular Function	1	A8K6K4
6	GO:0004890	GABA-A receptor activity	Molecular Function	1	A0A1W2PRM8
7	GO:0016971	flavin-linked sulfhydryl oxidase activity	Molecular Function	1	O00391
7	GO:0004607	phosphatidylcholine-sterol O-acyltransferase activity	Molecular Function	1	A0A140VK24
7	GO:0017111	nucleoside-triphosphatase activity	Molecular Function	2	F5H5D3,Q9H4B7
7	GO:0005230	extracellular ligand-gated ion channel activity	Molecular Function	1	A0A1W2PRM8
7	GO:0022834	ligand-gated channel activity	Molecular Function	1	A0A1W2PRM8
7	GO:0045236	CXCR chemokine receptor binding	Molecular Function	2	P02776,P10720
7	GO:0043184	vascular endothelial growth factor receptor 2 binding	Molecular Function	1	P33151
7	GO:0070700	BMP receptor binding	Molecular Function	1	P33151
7	GO:1990782	protein tyrosine kinase binding	Molecular Function	1	P33151
7	GO:0017016	Ras GTPase binding	Molecular Function	1	B3KXX0
7	GO:0005507	copper ion binding	Molecular Function	3	A5PL27,A8KA37,P02768
7	GO:0008270	zinc ion binding	Molecular Function	2	P02768,P06702
7	GO:0004867	serine-type endopeptidase inhibitor activity	Molecular Function	5	A0A024R944,A2RTY6,P05546,P08697,Q06033
7	GO:0004869	cysteine-type endopeptidase inhibitor activity	Molecular Function	3	A0A0K0K1J1,B4DPP8,Q9UGM5
7	GO:0008191	metalloendopeptidase inhibitor activity	Molecular Function	1	Q9UGM5
8	GO:0003924	GTPase activity	Molecular Function	2	F5H5D3,Q9H4B7
8	GO:0048248	CXCR3 chemokine receptor binding	Molecular Function	1	P02776
8	GO:0017137	Rab GTPase binding	Molecular Function	1	B3KXX0

## Sheet: CC
Level	GO_ID	Term	Type	Seqs_Num	Sequences
1	GO:0005575	cellular_component	Cellular Component	102	A0A0H5AY34,B4DRF2,P02750,P23528,P33151,Q86UX7,A0A024R0T8,A0A024R462,A0A024RAA7,A0A024RAG6,A0A0S2Z4K3,A0A1U9X8X3,A0A384NPR0,A0M8Q6,A3KPE2,A5PL32,B4DHZ6,B4DPQ3,F2RM37,O00187,O00391,O43866,O75636,P00742,P01031,P02675,P02679,P02753,P02763,P02768,P02776,P02790,P05546,P06702,P08603,P08697,P09871,P0C0L5,P19652,P20851,P24593,P35542,P48740,P55056,Q06033,Q14520,Q9BWP8,Q9UGM5,A0A5C2GIX2,A0A5C2GSD9,A0A0S2Z3D…
2	GO:0016020	membrane	Cellular Component	46	A0A075B6I0,A0A075B6K4,A0M8Q6,A0N0L8,O43866,P00742,P02675,P02679,P06702,P0C0L5,P20851,P33151,A0A5C2GIJ0,O75460,A0A0K0K1J1,A5PL27,B4E2S7,B3KXX0,O00391,P23528,A0A384MEK5,A0A024RAY9,A0A0A0MSA9,A0A0C4DGZ8,A0A1W2PRM8,A0A1Z1VXF2,A0A286YES1,A8K6K4,D3DNN4,A0A1W2PQB1,Q6N095,A0A024R8N8,A0A024R035,A8K8Z4,B7Z550,P01031,A0A0C4DH33,A0A0J9YVY3,A0A2Y9CYF2,Q6MZX7,Q6N093,H0YJW9,A0A0H5AY34,B4DRF2,P02750,Q86UX7
2	GO:0005576	extracellular region	Cellular Component	78	P02675,P02679,P08697,A0A0K0K1J1,A0A140VKF3,D9ZGG2,B4DEW5,A0A024R6P0,A0A024R944,A0A075B6I0,A0A075B6K4,A0A140VK24,A0A1L7B5J3,A0A384MEK5,A0A3G1HEF1,A5PL27,B0ZBE2,O00187,O00391,O43866,P00742,P01031,P02750,P02753,P02763,P02768,P02776,P02790,P05546,P06702,P08603,P09871,P0C0L5,P10720,P19652,P20851,P23528,P24593,P35542,P48740,Q13790,Q14520,Q9BWP8,V9HWI6,E9PHK0,Q68DS3,P55056,A0A0S2Z3D5,A0A0S2Z3F6,A0A0C4DH…
2	GO:0005623	cell	Cellular Component	61	A0A075B6I0,A0A075B6K4,A0M8Q6,A0N0L8,O43866,P00742,P02675,P02679,P06702,P0C0L5,P20851,P33151,A0A5C2GIJ0,O00391,E9PHK0,Q68DS3,A0A140VKE9,A0A384MEK5,Q86UX7,A0A0K0K1J1,O75460,A0A0A0MTH3,P02753,P23528,P48740,A0A024R8N8,A0A024R035,A8K8Z4,B7Z550,P01031,P02768,Q8NEP9,B0ZBE2,P02776,Q9H4B7,A5PL27,B4E2S7,D9ZGG2,P05546,P24593,P02750,B3KXX0,F5H5D3,A0A0C4DH33,A0A0J9YVY3,A0A1W2PQB1,A0A2Y9CYF2,Q6MZX7,Q6N093,Q6N0…
2	GO:0030054	cell junction	Cellular Component	6	P23528,P33151,A0A0A0MTH3,P06702,Q86UX7,B3KXX0
2	GO:0031974	membrane-enclosed lumen	Cellular Component	23	P06702,P02790,O00391,P00742,P02679,P02768,P05546,P24593,D9ZGG2,P02750,P02763,P19652,Q06033,E9PHK0,Q68DS3,P02675,P02776,P08697,Q86UX7,A0A0A0MTH3,P33151,P48740,P23528
2	GO:0032991	protein-containing complex	Cellular Component	35	Q86UX7,A0A024RAA7,A0A024RAG6,O75636,Q9BWP8,P02675,P02679,P08697,A0A075B6I0,A0A075B6K4,O75460,A0A0C4DH33,A0A0J9YVY3,A0M8Q6,A0A2Y9CYF2,P24593,B3KXX0,A0N0L8,A0A140VKE9,A0A024R035,A8K8Z4,B7Z550,P01031,Q6MZX7,Q6N093,Q6N095,P33151,H0YJW9,A0A0S2Z3D5,Q13790,A0A0S2Z3F6,P35542,P55056,P02753,P02768
2	GO:0043226	organelle	Cellular Component	48	D9ZGG2,O00391,P02750,P23528,P02675,O75460,P02768,P06702,Q8NEP9,A0A0K0K1J1,O00187,P01031,P02679,P02753,P02763,P02790,P05546,P08603,P08697,P0C0L5,P19652,P35542,Q06033,Q86UX7,Q9H4B7,Q9UGM5,A0A1W2PQB1,A0A2Y9CYF2,B4DEW5,E9PHK0,H0YJW9,Q68DS3,Q6MZX7,Q6N093,Q6N095,F5H5D3,A0N0L8,B3KXX0,A5PL27,B4E2S7,P02776,A0A140VKE9,A0A0A0MTH3,P33151,P48740,P00742,P24593,A0A087X106
2	GO:0044215	other organism	Cellular Component	2	P02776,P0C0L5
2	GO:0044217	other organism part	Cellular Component	2	P0C0L5,P02776
2	GO:0044421	extracellular region part	Cellular Component	64	P02675,P02679,P08697,A0A024R6P0,A0A024R944,A0A075B6I0,A0A075B6K4,A0A0K0K1J1,A0A140VK24,A0A140VKF3,A0A1L7B5J3,A0A384MEK5,A0A3G1HEF1,A5PL27,B0ZBE2,D9ZGG2,O00187,O00391,O43866,P00742,P01031,P02750,P02753,P02763,P02768,P02776,P02790,P05546,P06702,P08603,P09871,P0C0L5,P10720,P19652,P20851,P23528,P24593,P35542,P48740,Q13790,Q14520,Q9BWP8,V9HWI6,B4DEW5,E9PHK0,Q68DS3,A0A0C4DH33,A0A0J9YVY3,A0M8Q6,A0A2Y9CY…
2	GO:0044422	organelle part	Cellular Component	32	P02776,A0A0K0K1J1,P33151,B3KXX0,O75460,O00391,P06702,P02790,P00742,P02679,P02768,P05546,P24593,D9ZGG2,P02750,P02763,E9PHK0,Q68DS3,A0A0A0MTH3,P48740,P23528,Q86UX7,Q9H4B7,P19652,A0A087X106,A5PL27,B4E2S7,F5H5D3,A0A140VKE9,Q06033,P02675,P08697
2	GO:0044425	membrane part	Cellular Component	33	O75460,A0A024RAY9,A0A0A0MSA9,A0A0C4DGZ8,A0A1W2PRM8,A0A1Z1VXF2,A0A286YES1,A0A384MEK5,A0N0L8,A8K6K4,B4E2S7,D3DNN4,P33151,A0A1W2PQB1,Q6N095,A0A0C4DH33,A0A0J9YVY3,A0M8Q6,P02675,P02679,A0A2Y9CYF2,Q6MZX7,Q6N093,B3KXX0,A0A024R8N8,O00391,A0A024R035,A8K8Z4,B7Z550,P01031,P00742,P23528,H0YJW9
2	GO:0044456	synapse part	Cellular Component	3	B3KXX0,A0A024RAA7,A0A024RAG6
2	GO:0044464	cell part	Cellular Component	60	A0A075B6I0,A0A075B6K4,A0M8Q6,A0N0L8,O43866,P00742,P02675,P02679,P06702,P0C0L5,P20851,P33151,A0A5C2GIJ0,P08697,Q86UX7,A0A024RAA7,A0A024RAG6,A0A0K0K1J1,B0ZBE2,O75460,P02768,P02776,P23528,Q9H4B7,A0A384MEK5,A0A0C4DH33,A0A0J9YVY3,A0A1W2PQB1,A0A2Y9CYF2,Q6MZX7,Q6N093,Q6N095,B3KXX0,A0A024R8N8,A0A140VKF3,Q8NEP9,D9ZGG2,O00391,P02750,A0A0A0MTH3,P02753,P48740,P05546,P24593,F5H5D3,P02763,A0A024R035,A8K8Z4,B7Z…
2	GO:0045202	synapse	Cellular Component	6	A0A0S2Z3D5,B3KXX0,A0A024RAA7,A0A024RAG6,P02675,P0C0L5
2	GO:0099080	supramolecular complex	Cellular Component	4	A0A0K0K1J1,Q9H4B7,A0A087X106,F5H5D3
3	GO:0005886	plasma membrane	Cellular Component	29	A0A384MEK5,A0A024R8N8,A0A024R035,A8K8Z4,B7Z550,P01031,B3KXX0,A0A0C4DH33,A0A0J9YVY3,A0M8Q6,P02675,P02679,P33151,A0A1W2PQB1,A0A2Y9CYF2,Q6MZX7,Q6N093,Q6N095,P00742,P23528,H0YJW9,A0A075B6I0,A0A075B6K4,A0N0L8,O43866,P06702,P0C0L5,P20851,A0A5C2GIJ0
3	GO:0005789	endoplasmic reticulum membrane	Cellular Component	1	O75460
3	GO:0031090	organelle membrane	Cellular Component	7	A0A0K0K1J1,P33151,B3KXX0,O75460,O00391,A5PL27,B4E2S7
3	GO:0042175	nuclear outer membrane-endoplasmic reticulum membrane network	Cellular Component	1	O75460
3	GO:0098589	membrane region	Cellular Component	1	A0A384MEK5
3	GO:0098590	plasma membrane region	Cellular Component	1	P23528
3	GO:0098805	whole membrane	Cellular Component	3	A5PL27,B4E2S7,A0A384MEK5
3	GO:0005911	cell-cell junction	Cellular Component	2	P33151,P23528
3	GO:0030055	cell-substrate junction	Cellular Component	2	A0A0A0MTH3,P23528
3	GO:0070161	anchoring junction	Cellular Component	3	P33151,A0A0A0MTH3,P23528
3	GO:0043233	organelle lumen	Cellular Component	23	O00391,P00742,P02679,P02768,P05546,P24593,D9ZGG2,P02750,P02763,P19652,P06702,P02790,Q06033,E9PHK0,Q68DS3,P02675,P02776,P08697,Q86UX7,A0A0A0MTH3,P33151,P48740,P23528
3	GO:0002102	podosome	Cellular Component	1	Q86UX7
3	GO:1990904	ribonucleoprotein complex	Cellular Component	1	A0N0L8
3	GO:0005581	collagen trimer	Cellular Component	4	A0A024RAA7,A0A024RAG6,O75636,Q9BWP8
3	GO:0005577	fibrinogen complex	Cellular Component	3	P02675,P02679,P08697
3	GO:0005875	microtubule associated complex	Cellular Component	1	A0A140VKE9
3	GO:0019814	immunoglobulin complex	Cellular Component	9	A0A0C4DH33,A0A0J9YVY3,A0M8Q6,A0A2Y9CYF2,Q6MZX7,Q6N093,Q6N095,A0A075B6I0,A0A075B6K4
3	GO:0032994	protein-lipid complex	Cellular Component	5	P55056,A0A0S2Z3D5,Q13790,A0A0S2Z3F6,P35542
3	GO:0036454	growth factor complex	Cellular Component	1	P24593
3	GO:0043235	receptor complex	Cellular Component	1	B3KXX0
3	GO:0098796	membrane protein complex	Cellular Component	8	B3KXX0,O75460,A0A024R035,A8K8Z4,B7Z550,P01031,P33151,H0YJW9
3	GO:1902494	catalytic complex	Cellular Component	2	A0A140VKE9,O75460
3	GO:1990351	transporter complex	Cellular Component	1	B3KXX0
3	GO:1990597	AIP1-IRE1 complex	Cellular Component	1	O75460
3	GO:1990630	IRE1-RACK1-PP2A complex	Cellular Component	1	O75460
3	GO:0043227	membrane-bounded organelle	Cellular Component	44	D9ZGG2,O00391,P02750,P23528,O75460,P02768,P06702,Q8NEP9,A0A0K0K1J1,P02675,O00187,P01031,P02679,P02753,P02763,P02790,P05546,P08603,P08697,P0C0L5,P19652,P35542,Q06033,Q86UX7,Q9H4B7,Q9UGM5,A0A1W2PQB1,A0A2Y9CYF2,B4DEW5,E9PHK0,H0YJW9,Q68DS3,Q6MZX7,Q6N093,Q6N095,B3KXX0,A5PL27,B4E2S7,P02776,P33151,A0A0A0MTH3,P48740,P00742,P24593
3	GO:0043228	non-membrane-bounded organelle	Cellular Component	11	Q86UX7,A0A0K0K1J1,P06702,F5H5D3,P23528,A0N0L8,Q9H4B7,E9PHK0,Q68DS3,A0A140VKE9,A0A087X106
3	GO:0043229	intracellular organelle	Cellular Component	34	D9ZGG2,O00391,P02750,O75460,P02768,P06702,P23528,Q8NEP9,A0A0K0K1J1,P02675,Q86UX7,F5H5D3,B3KXX0,A0N0L8,P02679,A5PL27,B4E2S7,P02790,Q9H4B7,P02763,P02776,P08697,P19652,Q06033,E9PHK0,Q68DS3,A0A140VKE9,A0A0A0MTH3,P33151,P48740,P00742,P05546,P24593,A0A087X106
3	GO:0043230	extracellular organelle	Cellular Component	32	P02675,O00187,O00391,P01031,P02679,P02750,P02753,P02763,P02768,P02790,P05546,P06702,P08603,P08697,P0C0L5,P19652,P23528,P35542,Q06033,Q86UX7,Q9H4B7,Q9UGM5,A0A1W2PQB1,A0A2Y9CYF2,B4DEW5,E9PHK0,H0YJW9,Q68DS3,Q6MZX7,Q6N093,Q6N095,P02776
3	GO:0018995	host	Cellular Component	1	P02776
3	GO:0033643	host cell part	Cellular Component	1	P02776
3	GO:0044216	other organism cell	Cellular Component	2	P02776,P0C0L5
3	GO:0005615	extracellular space	Cellular Component	64	P02675,P02679,P08697,P24593,A0A0C4DH33,A0A0J9YVY3,A0M8Q6,A0A2Y9CYF2,O00187,O00391,P01031,P02750,P02753,P02763,P02768,P02790,P05546,P06702,P08603,P0C0L5,P19652,P23528,P35542,Q06033,Q86UX7,Q9H4B7,Q9UGM5,A0A1W2PQB1,B4DEW5,E9PHK0,H0YJW9,Q68DS3,Q6MZX7,Q6N093,Q6N095,O43866,O75636,P09871,A0A5C2GIJ0,P55056,A0A0S2Z3D5,Q13790,A0A0S2Z3F6,A0A024R6P0,A0A024R944,A0A075B6I0,A0A075B6K4,A0A0K0K1J1,A0A140VK24,A0A1…
3	GO:0016942	insulin-like growth factor binding protein complex	Cellular Component	1	P24593
3	GO:0020005	symbiont-containing vacuole membrane	Cellular Component	1	P02776
3	GO:0031012	extracellular matrix	Cellular Component	14	P02675,P02679,P02763,P02776,P02790,P06702,P08697,P19652,A0A0K0K1J1,A0A140VKF3,D9ZGG2,B4DEW5,E9PHK0,Q68DS3
3	GO:0034358	plasma lipoprotein particle	Cellular Component	5	A0A0S2Z3D5,Q13790,A0A0S2Z3F6,P35542,P55056
3	GO:0042571	immunoglobulin complex, circulating	Cellular Component	7	Q6MZX7,Q6N093,Q6N095,A0A0C4DH33,A0A0J9YVY3,A0M8Q6,A0A2Y9CYF2
3	GO:0045171	intercellular bridge	Cellular Component	1	O00391
3	GO:0072562	blood microparticle	Cellular Component	18	O43866,O75636,P02675,P02679,P02763,P02768,P02790,P08603,P08697,P09871,P0C0L5,P19652,A0A2Y9CYF2,A0A5C2GIJ0,H0YJW9,Q6MZX7,Q6N093,Q6N095
3	GO:0031300	intrinsic component of organelle membrane	Cellular Component	1	O00391
3	GO:0044446	intracellular organelle part	Cellular Component	32	A0A0A0MTH3,P06702,P33151,P48740,P23528,A0A0K0K1J1,Q86UX7,O00391,D9ZGG2,P00742,P02679,P02768,P05546,P24593,O75460,B3KXX0,P02750,P02763,A5PL27,B4E2S7,P19652,A0A140VKE9,E9PHK0,Q68DS3,Q9H4B7,P02790,Q06033,P02675,P02776,P08697,F5H5D3,A0A087X106
3	GO:0019898	extrinsic component of membrane	Cellular Component	1	P33151
3	GO:0031224	intrinsic component of membrane	Cellular Component	23	A0A024RAY9,A0A0A0MSA9,A0A0C4DGZ8,A0A1W2PRM8,A0A1Z1VXF2,A0A286YES1,A0A384MEK5,A0N0L8,A8K6K4,B4E2S7,D3DNN4,P33151,A0A1W2PQB1,Q6N095,A0A024R8N8,O75460,P00742,O00391,A0A024R035,A8K8Z4,B7Z550,P01031,B3KXX0
3	GO:0044459	plasma membrane part	Cellular Component	21	A0A384MEK5,A0A0C4DH33,A0A0J9YVY3,A0M8Q6,P02675,P02679,P33151,A0A1W2PQB1,A0A2Y9CYF2,Q6MZX7,Q6N093,Q6N095,A0A024R8N8,P00742,P23528,A0A024R035,A8K8Z4,B7Z550,P01031,H0YJW9,B3KXX0
3	GO:0098552	side of membrane	Cellular Component	13	A0A0C4DH33,A0A0J9YVY3,A0A384MEK5,A0M8Q6,P02675,P02679,P33151,A0A1W2PQB1,A0A2Y9CYF2,Q6MZX7,Q6N093,Q6N095,P00742
3	GO:0008021	synaptic vesicle	Cellular Component	1	B3KXX0
3	GO:0098793	presynapse	Cellular Component	1	B3KXX0
3	GO:0098794	postsynapse	Cellular Component	2	A0A024RAA7,A0A024RAG6
3	GO:0005622	intracellular	Cellular Component	38	O00391,E9PHK0,Q68DS3,A0A140VKE9,Q86UX7,A0A0K0K1J1,O75460,A0A0A0MTH3,P02753,P06702,P23528,P48740,P02768,Q8NEP9,B0ZBE2,O43866,P02776,Q9H4B7,P33151,A5PL27,B4E2S7,D9ZGG2,P02675,P00742,P02679,P05546,P24593,P02750,B3KXX0,F5H5D3,Q06033,P02763,P08697,P19652,A0N0L8,A0A087X106,A0A140VKF3,P02790
3	GO:0009986	cell surface	Cellular Component	15	A0A0C4DH33,A0A0J9YVY3,A0A384MEK5,A0M8Q6,P02675,P02679,P33151,A0A1W2PQB1,A0A2Y9CYF2,Q6MZX7,Q6N093,Q6N095,P00742,O43866,P08697
3	GO:0012505	endomembrane system	Cellular Component	22	A0A0K0K1J1,D9ZGG2,O75460,P02675,P02768,O00391,B3KXX0,P02679,P33151,P06702,P02763,P02776,P08697,P19652,Q86UX7,P02750,Q06033,E9PHK0,Q68DS3,P00742,P05546,P24593
3	GO:0031252	cell leading edge	Cellular Component	1	P23528
3	GO:0031975	envelope	Cellular Component	3	A0A0K0K1J1,P33151,O75460
3	GO:0042995	cell projection	Cellular Component	5	P23528,A0A0K0K1J1,P0C0L5,A0A140VKF3,Q86UX7
3	GO:0044297	cell body	Cellular Component	2	A0A0K0K1J1,A0A140VKF3
3	GO:0044424	intracellular part	Cellular Component	38	B0ZBE2,O43866,O75460,P02768,P02776,P06702,P23528,Q9H4B7,D9ZGG2,O00391,P02750,A0A0K0K1J1,A0A0A0MTH3,P02753,P48740,P02675,F5H5D3,B3KXX0,A0N0L8,A0A140VKF3,P00742,P02679,P05546,P24593,P02763,P19652,Q8NEP9,Q86UX7,E9PHK0,Q68DS3,P33151,P02790,Q06033,P08697,A0A087X106,A5PL27,B4E2S7,A0A140VKE9
3	GO:0044463	cell projection part	Cellular Component	3	P0C0L5,P23528,A0A140VKF3
3	GO:0071944	cell periphery	Cellular Component	29	A0A075B6I0,A0A075B6K4,A0M8Q6,A0N0L8,O43866,P00742,P02675,P02679,P06702,P0C0L5,P20851,P33151,A0A5C2GIJ0,A0A384MEK5,A0A024R8N8,A0A024R035,A8K8Z4,B7Z550,P01031,B3KXX0,A0A0C4DH33,A0A0J9YVY3,A0A1W2PQB1,A0A2Y9CYF2,Q6MZX7,Q6N093,Q6N095,P23528,H0YJW9
3	GO:0097458	neuron part	Cellular Component	4	B3KXX0,A0A0K0K1J1,P0C0L5,A0A140VKF3
3	GO:0098978	glutamatergic synapse	Cellular Component	1	A0A0S2Z3D5
3	GO:0099081	supramolecular polymer	Cellular Component	4	A0A0K0K1J1,Q9H4B7,F5H5D3,A0A087X106
4	GO:0031227	intrinsic component of endoplasmic reticulum membrane	Cellular Component	1	O75460
4	GO:1990332	Ire1 complex	Cellular Component	1	O75460
4	GO:1990604	IRE1-TRAF2-ASK1 complex	Cellular Component	1	O75460
4	GO:0012506	vesicle membrane	Cellular Component	1	B3KXX0
4	GO:0019866	organelle inner membrane	Cellular Component	1	O75460
4	GO:0031965	nuclear membrane	Cellular Component	3	O75460,A0A0K0K1J1,P33151
4	GO:0098588	bounding membrane of organelle	Cellular Component	3	O00391,A5PL27,B4E2S7
4	GO:0098857	membrane microdomain	Cellular Component	1	A0A384MEK5
4	GO:0031253	cell projection membrane	Cellular Component	1	P23528
4	GO:0005774	vacuolar membrane	Cellular Component	2	A5PL27,B4E2S7
4	GO:0043296	apical junction complex	Cellular Component	1	P33151
4	GO:0070160	tight junction	Cellular Component	1	P33151
4	GO:0005924	cell-substrate adherens junction	Cellular Component	2	A0A0A0MTH3,P23528
4	GO:0005912	adherens junction	Cellular Component	3	A0A0A0MTH3,P23528,P33151
4	GO:0031983	vesicle lumen	Cellular Component	15	P06702,P02790,Q06033,E9PHK0,Q68DS3,O00391,P02675,P02679,P02763,P02768,P02776,P08697,P19652,Q86UX7,P02750
4	GO:0070013	intracellular organelle lumen	Cellular Component	23	O00391,P00742,P02679,P02768,P05546,P24593,D9ZGG2,P02750,P02763,P19652,P06702,P02790,Q06033,E9PHK0,Q68DS3,P02675,P02776,P08697,Q86UX7,A0A0A0MTH3,P33151,P48740,P23528
4	GO:0035770	ribonucleoprotein granule	Cellular Component	1	A0N0L8
4	GO:0030286	dynein complex	Cellular Component	1	A0A140VKE9
4	GO:0071753	IgM immunoglobulin complex	Cellular Component	3	Q6MZX7,Q6N093,Q6N095
4	GO:1990777	lipoprotein particle	Cellular Component	5	A0A0S2Z3D5,Q13790,A0A0S2Z3F6,P35542,P55056
4	GO:0098802	plasma membrane receptor complex	Cellular Component	1	B3KXX0
4	GO:0046930	pore complex	Cellular Component	4	A0A024R035,A8K8Z4,B7Z550,P01031
4	GO:0031201	SNARE complex	Cellular Component	1	B3KXX0
4	GO:0098797	plasma membrane protein complex	Cellular Component	7	A0A024R035,A8K8Z4,B7Z550,P01031,P33151,H0YJW9,B3KXX0
4	GO:1902495	transmembrane transporter complex	Cellular Component	1	B3KXX0
4	GO:1905348	endonuclease complex	Cellular Component	1	O75460
4	GO:1990234	transferase complex	Cellular Component	1	O75460
4	GO:0043231	intracellular membrane-bounded organelle	Cellular Component	22	O75460,P02768,P06702,P23528,Q8NEP9,A0A0K0K1J1,D9ZGG2,P02675,O00391,A5PL27,B4E2S7,P19652,E9PHK0,Q68DS3,A0A0A0MTH3,P33151,P48740,P00742,P02679,P05546,P24593,P02750
4	GO:0031967	organelle envelope	Cellular Component	3	A0A0K0K1J1,P33151,O75460
4	GO:0031982	vesicle	Cellular Component	34	P02675,O00187,O00391,P01031,P02679,P02750,P02753,P02763,P02768,P02790,P05546,P06702,P08603,P08697,P0C0L5,P19652,P23528,P35542,Q06033,Q86UX7,Q9H4B7,Q9UGM5,A0A1W2PQB1,A0A2Y9CYF2,B4DEW5,E9PHK0,H0YJW9,Q68DS3,Q6MZX7,Q6N093,Q6N095,B3KXX0,A0A0K0K1J1,P02776
4	GO:0031984	organelle subcompartment	Cellular Component	2	O00391,O75460
4	GO:0065010	extracellular membrane-bounded organelle	Cellular Component	1	P02776
4	GO:0043232	intracellular non-membrane-bounded organelle	Cellular Component	11	Q86UX7,A0A0K0K1J1,P06702,F5H5D3,A0N0L8,P23528,Q9H4B7,E9PHK0,Q68DS3,A0A140VKE9,A0A087X106
4	GO:0097708	intracellular vesicle	Cellular Component	17	A0A0K0K1J1,B3KXX0,P02675,P02679,P06702,P02790,O00391,P02763,P02768,P02776,P08697,P19652,Q86UX7,P02750,Q06033,E9PHK0,Q68DS3
4	GO:1903561	extracellular vesicle	Cellular Component	31	O00187,O00391,P01031,P02675,P02679,P02750,P02753,P02763,P02768,P02790,P05546,P06702,P08603,P08697,P0C0L5,P19652,P23528,P35542,Q06033,Q86UX7,Q9H4B7,Q9UGM5,A0A1W2PQB1,A0A2Y9CYF2,B4DEW5,E9PHK0,H0YJW9,Q68DS3,Q6MZX7,Q6N093,Q6N095
4	GO:0043657	host cell	Cellular Component	1	P02776
4	GO:0033646	host intracellular part	Cellular Component	1	P02776
4	GO:0043656	intracellular region of host	Cellular Component	1	P02776
4	GO:0070062	extracellular exosome	Cellular Component	31	O00187,O00391,P01031,P02675,P02679,P02750,P02753,P02763,P02768,P02790,P05546,P06702,P08603,P08697,P0C0L5,P19652,P23528,P35542,Q06033,Q86UX7,Q9H4B7,Q9UGM5,A0A1W2PQB1,A0A2Y9CYF2,B4DEW5,E9PHK0,H0YJW9,Q68DS3,Q6MZX7,Q6N093,Q6N095
4	GO:0042567	insulin-like growth factor ternary complex	Cellular Component	1	P24593
4	GO:0062023	collagen-containing extracellular matrix	Cellular Component	12	A0A0K0K1J1,A0A140VKF3,D9ZGG2,B4DEW5,P02675,P02679,P02763,P02776,P02790,P06702,P08697,P19652
4	GO:0034362	low-density lipoprotein particle	Cellular Component	2	A0A0S2Z3D5,Q13790
4	GO:0034364	high-density lipoprotein particle	Cellular Component	4	A0A0S2Z3F6,P35542,P55056,Q13790
4	GO:0034385	triglyceride-rich plasma lipoprotein particle	Cellular Component	1	P55056
4	GO:0042627	chylomicron	Cellular Component	1	A0A0S2Z3D5
4	GO:0071754	IgM immunoglobulin complex, circulating	Cellular Component	3	Q6MZX7,Q6N093,Q6N095
4	GO:0031228	intrinsic component of Golgi membrane	Cellular Component	1	O00391
4	GO:0031301	integral component of organelle membrane	Cellular Component	1	O00391
4	GO:0044428	nuclear part	Cellular Component	9	A0A0A0MTH3,P06702,P33151,P48740,P23528,A0A0K0K1J1,O75460,E9PHK0,Q68DS3
4	GO:0044430	cytoskeletal part	Cellular Component	6	Q86UX7,P23528,Q9H4B7,A0A087X106,F5H5D3,A0A140VKE9
4	GO:0044431	Golgi apparatus part	Cellular Component	3	O00391,D9ZGG2,P00742
4	GO:0044432	endoplasmic reticulum part	Cellular Component	8	O00391,P00742,P02679,P02768,P05546,P24593,O75460,D9ZGG2
4	GO:0044433	cytoplasmic vesicle part	Cellular Component	16	B3KXX0,O00391,P02750,P02763,P06702,P02790,Q06033,E9PHK0,Q68DS3,P02675,P02679,P02768,P02776,P08697,P19652,Q86UX7
4	GO:0044437	vacuolar part	Cellular Component	3	P19652,A5PL27,B4E2S7
4	GO:0019897	extrinsic component of plasma membrane	Cellular Component	1	P33151
4	GO:0016021	integral component of membrane	Cellular Component	22	A0A024R8N8,O75460,O00391,A0A024R035,A8K8Z4,B7Z550,P01031,B3KXX0,A0A024RAY9,A0A0A0MSA9,A0A0C4DGZ8,A0A1W2PRM8,A0A1Z1VXF2,A0A286YES1,A0A384MEK5,A0N0L8,A8K6K4,B4E2S7,D3DNN4,P33151,A0A1W2PQB1,Q6N095
4	GO:0031225	anchored component of membrane	Cellular Component	1	A0A1W2PQB1
4	GO:0031226	intrinsic component of plasma membrane	Cellular Component	7	A0A024R8N8,P00742,A0A024R035,A8K8Z4,B7Z550,P01031,B3KXX0
4	GO:0001772	immunological synapse	Cellular Component	1	A0A384MEK5
4	GO:0009897	external side of plasma membrane	Cellular Component	13	P00742,A0A0C4DH33,A0A0J9YVY3,A0A384MEK5,A0M8Q6,P02675,P02679,P33151,A0A1W2PQB1,A0A2Y9CYF2,Q6MZX7,Q6N093,Q6N095
4	GO:0031256	leading edge membrane	Cellular Component	1	P23528
4	GO:0005635	nuclear envelope	Cellular Component	3	A0A0K0K1J1,P33151,O75460
4	GO:0005768	endosome	Cellular Component	1	A0A0K0K1J1
4	GO:0005783	endoplasmic reticulum	Cellular Component	10	D9ZGG2,O00391,P00742,P02679,P02768,P05546,P24593,O75460,A0A0K0K1J1,P02675
4	GO:0005794	Golgi apparatus	Cellular Component	4	O00391,D9ZGG2,P00742,P02768
4	GO:0030133	transport vesicle	Cellular Component	1	B3KXX0
4	GO:0030141	secretory granule	Cellular Component	15	P02675,P02679,P06702,O00391,P02763,P02768,P02776,P08697,P19652,Q86UX7,P02750,Q06033,E9PHK0,Q68DS3,B3KXX0
4	GO:0001726	ruffle	Cellular Component	1	P23528
4	GO:0030027	lamellipodium	Cellular Component	1	P23528
4	GO:0120025	plasma membrane bounded cell projection	Cellular Component	4	P23528,A0A0K0K1J1,P0C0L5,A0A140VKF3
4	GO:0043025	neuronal cell body	Cellular Component	2	A0A140VKF3,A0A0K0K1J1
4	GO:0005737	cytoplasm	Cellular Component	34	P02675,O00391,A0A0K0K1J1,O75460,A0A0A0MTH3,P02753,P06702,P23528,P48740,A5PL27,B4E2S7,D9ZGG2,P02768,P00742,P02679,P05546,P24593,B3KXX0,F5H5D3,Q06033,E9PHK0,Q68DS3,P02763,P02776,P08697,P19652,Q86UX7,P02750,A0N0L8,A0A140VKF3,P02790,B0ZBE2,O43866,Q9H4B7
4	GO:0044444	cytoplasmic part	Cellular Component	31	A0A0K0K1J1,O75460,A0A0A0MTH3,P02753,P06702,P23528,P48740,D9ZGG2,P02675,P02768,O00391,F5H5D3,B3KXX0,A0N0L8,A0A140VKF3,P00742,P02679,P05546,P24593,P02750,P02763,A5PL27,B4E2S7,P19652,P02790,Q06033,E9PHK0,Q68DS3,P02776,P08697,Q86UX7
4	GO:0120038	plasma membrane bounded cell projection part	Cellular Component	3	P0C0L5,P23528,A0A140VKF3
4	GO:0005938	cell cortex	Cellular Component	2	P23528,P02675
4	GO:0043005	neuron projection	Cellular Component	3	A0A0K0K1J1,P0C0L5,A0A140VKF3
4	GO:0033267	axon part	Cellular Component	1	A0A140VKF3
4	GO:0036477	somatodendritic compartment	Cellular Component	3	A0A0K0K1J1,A0A140VKF3,P0C0L5
4	GO:0099512	supramolecular fiber	Cellular Component	4	A0A0K0K1J1,Q9H4B7,A0A087X106,F5H5D3
5	GO:0030176	integral component of endoplasmic reticulum membrane	Cellular Component	1	O75460
5	GO:0030659	cytoplasmic vesicle membrane	Cellular Component	1	B3KXX0
5	GO:0005637	nuclear inner membrane	Cellular Component	1	O75460
5	GO:0000139	Golgi membrane	Cellular Component	1	O00391
5	GO:0045121	membrane raft	Cellular Component	1	A0A384MEK5
5	GO:0031258	lamellipodium membrane	Cellular Component	1	P23528
5	GO:0032587	ruffle membrane	Cellular Component	1	P23528
5	GO:0098852	lytic vacuole membrane	Cellular Component	2	A5PL27,B4E2S7
5	GO:0005923	bicellular tight junction	Cellular Component	1	P33151
5	GO:0005925	focal adhesion	Cellular Component	2	A0A0A0MTH3,P23528
5	GO:0060205	cytoplasmic vesicle lumen	Cellular Component	15	P06702,P02790,Q06033,E9PHK0,Q68DS3,O00391,P02675,P02679,P02763,P02768,P02776,P08697,P19652,Q86UX7,P02750
5	GO:0005775	vacuolar lumen	Cellular Component	1	P19652
5	GO:0005788	endoplasmic reticulum lumen	Cellular Component	7	D9ZGG2,O00391,P00742,P02679,P02768,P05546,P24593
5	GO:0005796	Golgi lumen	Cellular Component	2	D9ZGG2,P00742
5	GO:0031981	nuclear lumen	Cellular Component	7	A0A0A0MTH3,P06702,P33151,P48740,P23528,E9PHK0,Q68DS3
5	GO:1904724	tertiary granule lumen	Cellular Component	3	O00391,P02750,P02763
5	GO:1904813	ficolin-1-rich granule lumen	Cellular Component	1	P02750
5	GO:0036464	cytoplasmic ribonucleoprotein granule	Cellular Component	1	A0N0L8
5	GO:0005868	cytoplasmic dynein complex	Cellular Component	1	A0A140VKE9
5	GO:0005892	acetylcholine-gated channel complex	Cellular Component	1	B3KXX0
5	GO:0005579	membrane attack complex	Cellular Component	4	A0A024R035,A8K8Z4,B7Z550,P01031
5	GO:0016342	catenin complex	Cellular Component	1	P33151
5	GO:0071062	alphav-beta3 integrin-vitronectin complex	Cellular Component	1	H0YJW9
5	GO:0034702	ion channel complex	Cellular Component	1	B3KXX0
5	GO:1902555	endoribonuclease complex	Cellular Component	1	O75460
5	GO:0061695	transferase complex, transferring phosphorus-containing groups	Cellular Component	1	O75460
5	GO:0005739	mitochondrion	Cellular Component	1	O75460
5	GO:0005773	vacuole	Cellular Component	4	A0A0K0K1J1,A5PL27,B4E2S7,P19652
5	GO:0005634	nucleus	Cellular Component	11	E9PHK0,Q68DS3,O75460,A0A0A0MTH3,P06702,P33151,P48740,P23528,A0A0K0K1J1,P02768,Q8NEP9
5	GO:0098791	Golgi subcompartment	Cellular Component	1	O00391
5	GO:0098827	endoplasmic reticulum subcompartment	Cellular Component	1	O75460
5	GO:0020003	symbiont-containing vacuole	Cellular Component	1	P02776
5	GO:0043292	contractile fiber	Cellular Component	1	A0A0K0K1J1
5	GO:0005730	nucleolus	Cellular Component	2	E9PHK0,Q68DS3
5	GO:0005856	cytoskeleton	Cellular Component	7	F5H5D3,P23528,Q86UX7,Q9H4B7,A0A140VKE9,A0A087X106,P06702
5	GO:0031410	cytoplasmic vesicle	Cellular Component	17	B3KXX0,A0A0K0K1J1,P02675,P02679,P06702,P02790,O00391,P02763,P02768,P02776,P08697,P19652,Q86UX7,P02750,Q06033,E9PHK0,Q68DS3
5	GO:0030430	host cell cytoplasm	Cellular Component	1	P02776
5	GO:0033655	host cell cytoplasm part	Cellular Component	1	P02776
5	GO:0005604	basement membrane	Cellular Component	4	A0A0K0K1J1,A0A140VKF3,D9ZGG2,B4DEW5
5	GO:0034361	very-low-density lipoprotein particle	Cellular Component	1	P55056
5	GO:0071756	pentameric IgM immunoglobulin complex	Cellular Component	3	Q6MZX7,Q6N093,Q6N095
5	GO:0071757	hexameric IgM immunoglobulin complex	Cellular Component	3	Q6MZX7,Q6N093,Q6N095
5	GO:0030173	integral component of Golgi membrane	Cellular Component	1	O00391
5	GO:0005654	nucleoplasm	Cellular Component	4	A0A0A0MTH3,P06702,P33151,P48740
5	GO:0016363	nuclear matrix	Cellular Component	1	P23528
5	GO:0034399	nuclear periphery	Cellular Component	1	P23528
5	GO:0044452	nucleolar part	Cellular Component	2	E9PHK0,Q68DS3
5	GO:0030864	cortical actin cytoskeleton	Cellular Component	1	P23528
5	GO:0099513	polymeric cytoskeletal fiber	Cellular Component	3	Q9H4B7,A0A087X106,F5H5D3
5	GO:0005887	integral component of plasma membrane	Cellular Component	6	A0A024R035,A8K8Z4,B7Z550,P01031,B3KXX0,A0A024R8N8
5	GO:0031233	intrinsic component of external side of plasma membrane	Cellular Component	1	P00742
5	GO:0005770	late endosome	Cellular Component	1	A0A0K0K1J1
5	GO:0005791	rough endoplasmic reticulum	Cellular Component	1	D9ZGG2
5	GO:0070382	exocytic vesicle	Cellular Component	1	B3KXX0
5	GO:0031091	platelet alpha granule	Cellular Component	9	O00391,P02675,P02679,P02763,P02768,P02776,P08697,P19652,Q86UX7
5	GO:0034774	secretory granule lumen	Cellular Component	14	Q06033,E9PHK0,Q68DS3,O00391,P02675,P02679,P02763,P02768,P02776,P08697,P19652,Q86UX7,P02750,P06702
5	GO:0042581	specific granule	Cellular Component	4	O00391,P02750,P02763,P19652
5	GO:0042582	azurophil granule	Cellular Component	1	P19652
5	GO:0042827	platelet dense granule	Cellular Component	3	Q06033,E9PHK0,Q68DS3
5	GO:0070820	tertiary granule	Cellular Component	3	O00391,P02750,P02763
5	GO:0101002	ficolin-1-rich granule	Cellular Component	1	P02750
5	GO:0043203	axon hillock	Cellular Component	1	A0A140VKF3
5	GO:0099568	cytoplasmic region	Cellular Component	2	P02675,P23528
5	GO:0005829	cytosol	Cellular Component	5	A0A0A0MTH3,P02753,P06702,P23528,P48740
5	GO:0005881	cytoplasmic microtubule	Cellular Component	1	F5H5D3
5	GO:0044448	cell cortex part	Cellular Component	1	P23528
5	GO:0048471	perinuclear region of cytoplasm	Cellular Component	2	A0A0K0K1J1,A0A140VKF3
5	GO:0030425	dendrite	Cellular Component	1	P0C0L5
5	GO:0030424	axon	Cellular Component	3	A0A140VKF3,A0A0K0K1J1,P0C0L5
5	GO:0097447	dendritic tree	Cellular Component	1	P0C0L5
6	GO:0005765	lysosomal membrane	Cellular Component	2	A5PL27,B4E2S7
6	GO:0071682	endocytic vesicle lumen	Cellular Component	1	P02790
6	GO:0035578	azurophil granule lumen	Cellular Component	1	P19652
6	GO:0048237	rough endoplasmic reticulum lumen	Cellular Component	1	D9ZGG2
6	GO:1902911	protein kinase complex	Cellular Component	1	O75460
6	GO:0000323	lytic vacuole	Cellular Component	4	A0A0K0K1J1,A5PL27,B4E2S7,P19652
6	GO:0015629	actin cytoskeleton	Cellular Component	2	Q86UX7,P23528
6	GO:0015630	microtubule cytoskeleton	Cellular Component	3	Q9H4B7,F5H5D3,A0A140VKE9
6	GO:0030863	cortical cytoskeleton	Cellular Component	1	P23528
6	GO:0045111	intermediate filament cytoskeleton	Cellular Component	1	A0A087X106
6	GO:0030139	endocytic vesicle	Cellular Component	1	P02790
6	GO:0099503	secretory vesicle	Cellular Component	15	B3KXX0,P02675,P02679,P06702,O00391,P02763,P02768,P02776,P08697,P19652,Q86UX7,P02750,Q06033,E9PHK0,Q68DS3
6	GO:0001652	granular component	Cellular Component	2	E9PHK0,Q68DS3
6	GO:0005882	intermediate filament	Cellular Component	1	A0A087X106
6	GO:0005874	microtubule	Cellular Component	2	F5H5D3,Q9H4B7
6	GO:0005771	multivesicular body	Cellular Component	1	A0A0K0K1J1
6	GO:0031093	platelet alpha granule lumen	Cellular Component	9	O00391,P02675,P02679,P02763,P02768,P02776,P08697,P19652,Q86UX7
6	GO:0031089	platelet dense granule lumen	Cellular Component	3	Q06033,E9PHK0,Q68DS3
6	GO:0035580	specific granule lumen	Cellular Component	4	O00391,P02750,P02763,P19652
7	GO:1902554	serine/threonine protein kinase complex	Cellular Component	1	O75460
7	GO:0005764	lysosome	Cellular Component	4	A5PL27,B4E2S7,P19652,A0A0K0K1J1
7	GO:0045095	keratin filament	Cellular Component	1	A0A087X106
8	GO:0005766	primary lysosome	Cellular Component	1	P19652

## Sheet: Enrichment
GO_ID	Term	Category	Test	Ref	TestAll	RefAll	Test_per	Ref_per	Over_Under	TestSeqs	RefSeqs	P value	FDR	richFactor
GO:0005539	glycosaminoglycan binding	F	14	35	235	1357	0.0595745	0.0257922	over	A0A1Z1VXF2,A0A024R944,D9ZGG2,P02776,P05546,P08603,P10720,E9PHK0,H0YJW9,Q68DS3,Q6MZX7,Q6N093,Q6N095,Q14520	A0A1Z1VXF2,B2R672,A0A024R944,D9ZGG2,P00734,P02776,P03951,P04196,P05164,P05546,P07996,P08311,P08603,P0DJI8,P10720,Q15113,A0A087X0I0,A0A0S2Z3V0,A0A1S5UZ16,A8K0R3,A8K5T0,E9PHK0,H0YJW9,Q68DR3,Q68DS3,Q06141,Q96PD5,Q6GMX6,Q6MZX7,Q6N093,Q6N095,Q7Z351,Q86TT1,S6BGE0,Q14520	0.00111041	0.493831	0.4
GO:0031224	intrinsic component of membrane	C	23	73	235	1357	0.0978723	0.0537951	over	A0A024RAY9,A0A0A0MSA9,A0A0C4DGZ8,A0A1W2PRM8,A0A1Z1VXF2,A0A286YES1,A0A384MEK5,A0N0L8,A8K6K4,B4E2S7,D3DNN4,P33151,A0A1W2PQB1,Q6N095,A0A024R8N8,O75460,P00742,O00391,A0A024R035,A8K8Z4,B7Z550,P01031,B3KXX0	A0A024R3I5,A0A024RAY9,A0A024RC61,A0A060D9N8,A0A087WTK0,A0A087WXI5,A0A087WZR4,A0A087X090,A0A087X0M8,A0A0A0MSA9,A0A0C4DG76,A0A0C4DGZ8,A0A0G2JJG8,A0A0G2JK05,A0A1L1UHR1,A0A1W2PRM8,A0A1Z1VXF2,A0A286YES1,A0A286YEY4,A0A384MEK5,A0N0L8,A8K6K4,A8K9V7,B2R672,B4E2S7,B4E367,D3DNN4,O95497,P01871,P09172,P27487,P33151,P33908,P61009,Q2L9S7,Q6EMK4,Q86YW5,Q9HDC9,A0A1W2PQB1,A8K008,B2RA39,C9K080,Q6GMX6,Q6N095,Q7Z351,…	0.001665	0.493831	0.315068
GO:0006954	inflammatory response	P	23	74	235	1357	0.0978723	0.0545321	over	A0A024RAG6,A0A024R944,A0A384MEK5,P06702,P02763,P08697,P19652,P35542,A0M8Q6,O43866,P01031,P08603,P09871,P0C0L5,P20851,H0YJW9,P48740,A0A0S2Z3D5,A0A140VKF3,P33151,A0A090N7U9,P02776,P10720	A0A024RAG6,A0A384NKS6,P01024,P01023,P13671,P18428,P00748,A0A024R944,A0A384MEK5,P05109,P06702,O95497,P00738,P00739,P32119,P07996,P02743,P09211,B2R5G8,D3DQX7,P00734,P02741,P02763,P08697,P0DJI8,P0DJI9,P11226,P19652,P35542,Q06141,Q14624,Q59FS1,A0M8Q6,O43866,P01031,P01742,P04003,P07357,P07360,P08603,P09871,P0C0L4,P0C0L5,P10643,P15169,P20851,P22792,P23083,Q03591,Q92496,Q96IY4,A8K5T0,H0YJW9,Q9UMV1,B5MCB…	0.00204373	0.493831	0.310811
GO:1903532	positive regulation of secretion by cell	P	8	16	235	1357	0.0340426	0.0117907	over	B0ZBE2,P02753,P02675,P02679,B3KXX0,P02763,P19652,P01031	B0ZBE2,Q96IY4,P02753,Q08211,P80108,P02671,P02675,P02679,B3KXX0,P04406,P0DJI8,P02763,P0DOX3,P19652,P01031,A0A024R3X4	0.00259923	0.493831	0.5
GO:0016021	integral component of membrane	C	22	71	235	1357	0.093617	0.0523213	over	A0A024R8N8,O75460,O00391,A0A024R035,A8K8Z4,B7Z550,P01031,B3KXX0,A0A024RAY9,A0A0A0MSA9,A0A0C4DGZ8,A0A1W2PRM8,A0A1Z1VXF2,A0A286YES1,A0A384MEK5,A0N0L8,A8K6K4,B4E2S7,D3DNN4,P33151,A0A1W2PQB1,Q6N095	A0A024R8N8,O75882,P01833,P05141,P19320,P40197,Q92859,O75460,P11021,P05556,O00391,A0A024R035,A8K8Z4,B4E3S6,B7Z550,P01031,P07357,P07360,P10643,P13671,B4DLU2,A0A2H4Y9T5,B3KXX0,A0A1U9X8Y4,P62942,A0A024R3I5,A0A024RAY9,A0A024RC61,A0A060D9N8,A0A087WTK0,A0A087WXI5,A0A087WZR4,A0A087X090,A0A087X0M8,A0A0A0MSA9,A0A0C4DG76,A0A0C4DGZ8,A0A0G2JJG8,A0A0G2JK05,A0A1L1UHR1,A0A1W2PRM8,A0A1Z1VXF2,A0A286YES1,A0A286YEY4…	0.00267582	0.493831	0.309859
GO:0031347	regulation of defense response	P	17	50	235	1357	0.0723404	0.036846	over	P02675,P02679,P06702,A0A1W2PQB1,A0M8Q6,O43866,P01031,P08603,P09871,P0C0L5,P20851,H0YJW9,A0A0S2Z3D5,P48740,A0A140VKF3,P33151,P02790	P01024,P01023,P13671,P02671,P02675,P02679,P05109,P06702,P14625,P18428,A0A1W2PQB1,P00748,P02743,P09211,A0M8Q6,O43866,P00734,P01031,P01742,P04003,P07357,P07360,P08603,P09871,P0C0L4,P0C0L5,P10643,P15169,P20851,P22792,P23083,Q03591,Q92496,Q96IY4,A8K5T0,H0YJW9,Q9UMV1,A0A0S2Z3D5,Q08211,B5MCB9,E9KL26,P48740,Q5UGI6,Q96PD5,A0A140VKF3,P0DJI8,P33151,A0A0S2Z3V0,A0A024R3X4,P02790	0.00277475	0.493831	0.34
GO:0003018	vascular process in circulatory system	P	7	13	235	1357	0.0297872	0.00957996	over	P08697,B0ZBE2,A0A0S2Z3D5,P33151,A0A384MEK5,P02675,P02679	A0A024R324,P08697,B0ZBE2,D2JYH4,A0A0S2Z3D5,A0A0S2Z3V0,P33151,A0A384MEK5,P02671,P02675,P02679,P09172,P02741	0.00286635	0.493831	0.538462
GO:0032101	regulation of response to external stimulus	P	20	64	235	1357	0.0851064	0.0471629	over	A0A1W2PQB1,P01031,B3KXX0,A0A0S2Z4K3,H0YJW9,A0M8Q6,O43866,P08603,P09871,P0C0L5,P20851,P02675,P02679,P08697,P48740,A0A0S2Z3D5,A0A140VKF3,P33151,P06702,A0A024R944	P01024,P01023,P13671,A0A1W2PQB1,P00748,P02743,P09211,P04196,Q68DR3,P00734,A0A0S2Z3V0,P08567,G3XAK1,P07996,P01031,A0A384NKM6,B5MCB9,E9KL26,Q5UGI6,B3KXX0,P32119,A0A0S2Z4K3,H0YJW9,A0M8Q6,O43866,P01742,P04003,P07357,P07360,P08603,P09871,P0C0L4,P0C0L5,P10643,P15169,P20851,P22792,P23083,Q03591,Q92496,Q96IY4,A8K5T0,Q9UMV1,I4AY87,P00747,P02671,P02675,P02679,P08697,P48740,Q08211,Q96PD5,A0A0S2Z3D5,A0A140VK…	0.00374424	0.493831	0.3125
GO:0035580	specific granule lumen	C	4	5	235	1357	0.0170213	0.0036846	over	O00391,P02750,P02763,P19652	O00391,P00738,P02750,P02763,P19652	0.00380119	0.493831	0.8
GO:0042581	specific granule	C	4	5	235	1357	0.0170213	0.0036846	over	O00391,P02750,P02763,P19652	O00391,P00738,P02750,P02763,P19652	0.00380119	0.493831	0.8
GO:0048880	sensory system development	P	4	5	235	1357	0.0170213	0.0036846	over	A0A0K0K1J1,P02753,A0A140VKF3,A0A024RAG6	A0A0K0K1J1,P02753,A0A140VKF3,A0A024RAG6,P01024	0.00380119	0.493831	0.8
GO:0150063	visual system development	P	4	5	235	1357	0.0170213	0.0036846	over	A0A0K0K1J1,P02753,A0A140VKF3,A0A024RAG6	A0A0K0K1J1,P02753,A0A140VKF3,A0A024RAG6,P01024	0.00380119	0.493831	0.8
GO:0010647	positive regulation of cell communication	P	14	40	235	1357	0.0595745	0.0294768	over	P01031,O75460,P02750,P33151,H0YJW9,P02753,P02790,P24593,P08697,B0ZBE2,P00742,P02675,P02679,P06702	P01031,P07996,P0DJI8,P32119,O75460,P02787,A0A384P5Q0,P00734,P02750,Q68CK4,P33151,Q92859,H0YJW9,I4AY87,P02753,P18428,P80108,P02790,P21333,P26447,P62942,A0A024R1U8,P24593,P01024,P08697,B0ZBE2,A0A024RD80,P00742,P05556,A0A024RB87,P02671,P02675,P02679,P55072,P62258,B3KNB4,P48059,P05109,P06702,A0A384NKS6	0.00486306	0.493831	0.35
GO:0023056	positive regulation of signaling	P	14	40	235	1357	0.0595745	0.0294768	over	P01031,O75460,P02750,P33151,H0YJW9,P02753,P02790,P24593,P08697,B0ZBE2,P00742,P02675,P02679,P06702	P01031,P07996,P0DJI8,P32119,O75460,P02787,A0A384P5Q0,P00734,P02750,Q68CK4,P33151,Q92859,H0YJW9,I4AY87,P02753,P18428,P80108,P02790,P21333,P26447,P62942,A0A024R1U8,P24593,P01024,P08697,B0ZBE2,A0A024RD80,P00742,P05556,A0A024RB87,P02671,P02675,P02679,P55072,P62258,B3KNB4,P48059,P05109,P06702,A0A384NKS6	0.00486306	0.493831	0.35
GO:0070555	response to interleukin-1	P	3	3	235	1357	0.012766	0.00221076	over	A0A384MEK5,P02675,P02679	A0A384MEK5,P02675,P02679	0.00513879	0.493831	1
GO:0071347	cellular response to interleukin-1	P	3	3	235	1357	0.012766	0.00221076	over	A0A384MEK5,P02675,P02679	A0A384MEK5,P02675,P02679	0.00513879	0.493831	1
GO:0014911	positive regulation of smooth muscle cell migration	P	3	3	235	1357	0.012766	0.00221076	over	B0ZBE2,P24593,H0YJW9	B0ZBE2,P24593,H0YJW9	0.00513879	0.493831	1
GO:1904707	positive regulation of vascular smooth muscle cell proliferation	P	3	3	235	1357	0.012766	0.00221076	over	B0ZBE2,O75460,P24593	B0ZBE2,O75460,P24593	0.00513879	0.493831	1
GO:0001654	eye development	P	3	3	235	1357	0.012766	0.00221076	over	A0A140VKF3,P02753,A0A0K0K1J1	A0A140VKF3,P02753,A0A0K0K1J1	0.00513879	0.493831	1
GO:0030246	carbohydrate binding	F	9	21	235	1357	0.0382979	0.0154753	over	Q9BWP8,D9ZGG2,H0YJW9,A0A024R592,A0A0H5AY34,O75636,P0C0L5,E9PHK0,Q68DS3	A0A024R9J3,P11226,Q9BWP8,A0A024R930,D9ZGG2,E7EUF1,H0YJW9,P09172,A0A140VK56,Q06141,Q15485,A0A024R104,A0A024R592,A0A0H5AY34,O75636,O75882,P02743,P0C0L5,Q3ZCW2,E9PHK0,Q68DS3	0.00516569	0.493831	0.428571
GO:0033500	carbohydrate homeostasis	P	5	8	235	1357	0.0212766	0.00589536	over	P02753,P24593,A0A140VKF3,A0A384MEK5,O75460	P80108,P02753,P09172,P24593,A0A140VKF3,A0A384MEK5,O75460,Q96IY4	0.00533268	0.493831	0.625
GO:0042593	glucose homeostasis	P	5	8	235	1357	0.0212766	0.00589536	over	A0A140VKF3,A0A384MEK5,O75460,P02753,P24593	P80108,A0A140VKF3,A0A384MEK5,O75460,Q96IY4,P02753,P09172,P24593	0.00533268	0.493831	0.625
GO:0005319	lipid transporter activity	F	6	11	235	1357	0.0255319	0.00810612	over	P02753,A0A0S2Z3D5,A0A0S2Z3F6,C0JYY2,P55056,Q13790	A0A0S2Z3V0,P02753,A0A024R3E3,A0A0S2Z3D5,A0A0S2Z3F6,P06727,C0JYY2,O95445,P55056,Q13790,Q92496	0.00541715	0.493831	0.545455
GO:1901681	sulfur compound binding	F	10	25	235	1357	0.0425532	0.018423	over	A0A024R944,D9ZGG2,P02776,P05546,P08603,P10720,E9PHK0,H0YJW9,Q68DS3,A0A0S2Z3D5	A0A024R944,D9ZGG2,P00734,P02776,P03951,P04196,P05164,P05546,P07996,P08311,P08603,P0DJI8,P10720,Q15113,A0A087X0I0,A0A0S2Z3V0,A0A1S5UZ16,A8K0R3,A8K5T0,E9PHK0,H0YJW9,Q68DR3,Q68DS3,P09211,A0A0S2Z3D5	0.00581827	0.493831	0.4
GO:0051047	positive regulation of secretion	P	8	18	235	1357	0.0340426	0.0132646	over	B0ZBE2,P02753,P02675,P02679,B3KXX0,P02763,P19652,P01031	P05109,B0ZBE2,Q96IY4,P02753,Q08211,P80108,P02671,P02675,P02679,B3KXX0,P04406,P0DJI8,P02763,P0DOX3,P19652,I4AY87,P01031,A0A024R3X4	0.0064262	0.493831	0.444444
GO:0045597	positive regulation of cell differentiation	P	9	22	235	1357	0.0382979	0.0162122	over	P02776,A0A0S2Z3D5,A0A140VKF3,B0ZBE2,P06702,P02675,P02679,P33151,P08697	P02776,A0A024R104,A0A0S2Z3D5,A0A140VKF3,B0ZBE2,P06702,P11021,O95497,A0A0S2Z3X8,A0A024R324,P00491,A0A024RBB7,A0A0S2Z3V0,P61160,P02671,P02675,P02679,P21333,P48059,P33151,P08697,A0A384NKS6	0.0074459	0.493831	0.409091
GO:0008289	lipid binding	F	14	42	235	1357	0.0595745	0.0309506	over	V9HWI6,P02768,P00742,P02753,Q13790,Q6MZX7,Q6N093,Q6N095,P06702,A0A0S2Z3D5,A0A0S2Z3F6,A3KPE2,A5PL32,C9JF17	A0A024R3X4,P00734,P18428,P07996,Q9Y490,I3L145,D6RF35,V9HWI6,P02768,P09211,P43652,O95445,P00742,P06727,P27169,A0A0S2Z3V0,P07737,P02753,Q13790,P07360,Q6GMX6,Q6MZX7,Q6N093,Q6N095,Q7Z351,Q86TT1,S6BGE0,P08567,P05109,P06702,A0A2H4Y9T5,A0A024R3E3,A0A0B4RUS7,A0A0S2Z3D5,A0A0S2Z3F6,A3KPE2,A5PL32,B3KUE5,C9JF17,K7ER74,P55072,V9GYM3	0.00796799	0.493831	0.333333
GO:0080134	regulation of response to stress	P	22	77	235	1357	0.093617	0.0567428	over	P02675,P02679,P06702,A0A1W2PQB1,O75460,B3KXX0,A0A0S2Z4K3,H0YJW9,A0M8Q6,O43866,P01031,P08603,P09871,P0C0L5,P20851,P08697,A0A0S2Z3D5,P48740,A0A140VKF3,P33151,P02790,A0A024R944	P01024,P01023,P13671,P02671,P02675,P02679,P05109,P06702,P14625,P18428,A0A1W2PQB1,P00748,P02743,P09211,O75460,P02787,P04196,Q68DR3,P00734,A0A0S2Z3V0,P08567,A0A384NKM6,B5MCB9,E9KL26,Q5UGI6,B3KXX0,P07996,P32119,A0A0S2Z4K3,H0YJW9,A0M8Q6,O43866,P01031,P01742,P04003,P07357,P07360,P08603,P09871,P0C0L4,P0C0L5,P10643,P15169,P20851,P22792,P23083,Q03591,Q92496,Q96IY4,A8K5T0,Q9UMV1,A0A384NPQ2,P00747,P08697,A…	0.00803016	0.493831	0.285714
GO:0009967	positive regulation of signal transduction	P	13	38	235	1357	0.0553191	0.0280029	over	P01031,O75460,P02750,P33151,H0YJW9,P02790,P24593,P08697,B0ZBE2,P00742,P02675,P02679,P06702	P01031,P07996,P0DJI8,P32119,O75460,P02787,A0A384P5Q0,P00734,P02750,Q68CK4,P33151,Q92859,H0YJW9,I4AY87,P18428,P02790,P21333,P26447,P62942,A0A024R1U8,P24593,P01024,P08697,B0ZBE2,A0A024RD80,P00742,P05556,A0A024RB87,P02671,P02675,P02679,P55072,P62258,B3KNB4,P48059,P05109,P06702,A0A384NKS6	0.0082211	0.493831	0.342105
GO:0097746	regulation of blood vessel diameter	P	6	12	235	1357	0.0255319	0.00884304	over	P08697,B0ZBE2,A0A0S2Z3D5,A0A384MEK5,P02675,P02679	A0A024R324,P08697,B0ZBE2,D2JYH4,A0A0S2Z3D5,A0A0S2Z3V0,A0A384MEK5,P02671,P02675,P02679,P09172,P02741	0.00928505	0.493831	0.5
GO:0035150	regulation of tube size	P	6	12	235	1357	0.0255319	0.00884304	over	P08697,B0ZBE2,A0A0S2Z3D5,A0A384MEK5,P02675,P02679	A0A024R324,P08697,B0ZBE2,D2JYH4,A0A0S2Z3D5,A0A0S2Z3V0,A0A384MEK5,P02671,P02675,P02679,P09172,P02741	0.00928505	0.493831	0.5
GO:0050880	regulation of blood vessel size	P	6	12	235	1357	0.0255319	0.00884304	over	P08697,B0ZBE2,A0A0S2Z3D5,A0A384MEK5,P02675,P02679	A0A024R324,P08697,B0ZBE2,D2JYH4,A0A0S2Z3D5,A0A0S2Z3V0,A0A384MEK5,P02671,P02675,P02679,P09172,P02741	0.00928505	0.493831	0.5
GO:0035296	regulation of tube diameter	P	6	12	235	1357	0.0255319	0.00884304	over	P08697,B0ZBE2,A0A0S2Z3D5,A0A384MEK5,P02675,P02679	A0A024R324,P08697,B0ZBE2,D2JYH4,A0A0S2Z3D5,A0A0S2Z3V0,A0A384MEK5,P02671,P02675,P02679,P09172,P02741	0.00928505	0.493831	0.5
GO:0048661	positive regulation of smooth muscle cell proliferation	P	4	6	235	1357	0.0170213	0.00442152	over	B0ZBE2,O75460,P24593,P08697	B0ZBE2,O75460,P24593,A0A024R6R4,P07996,P08697	0.00985535	0.493831	0.666667
GO:0005604	basement membrane	C	4	6	235	1357	0.0170213	0.00442152	over	A0A0K0K1J1,A0A140VKF3,D9ZGG2,B4DEW5	A0A0K0K1J1,A0A0S2Z4Q2,A0A140VKF3,D9ZGG2,P23142,B4DEW5	0.00985535	0.493831	0.666667
GO:0006952	defense response	P	37	150	235	1357	0.157447	0.110538	over	A0A024RAG6,O00187,O75636,P48740,Q9BWP8,P02675,P02679,P06702,A0A1W2PQB1,A0A024R944,A0A384MEK5,P02763,P08697,P19652,P35542,A0A0C4DH33,A0A0J9YVY3,A0A384NPR0,A0M8Q6,A0A2Y9CYF2,A0A090N7U9,O43866,P01031,P02776,P0C0L5,P10720,P08603,Q6MZX7,Q6N093,Q6N095,P09871,P20851,H0YJW9,A0A0S2Z3D5,A0A140VKF3,P33151,P02790	A0A1L1UHR1,P27487,A0A024RAG6,A0A384NKS6,P01024,O00187,O75636,P11226,P48740,Q15485,Q9BWP8,P01023,P13671,P02671,P02675,P02679,P05109,P06702,P14625,P18428,P06727,A0A1W2PQB1,P00748,A0A024R944,A0A384MEK5,O95497,P00738,P00739,P32119,P07996,P02743,P09211,P05164,B2R5G8,D3DQX7,P00734,P02741,P02763,P08697,P0DJI8,P0DJI9,P19652,P35542,Q06141,Q14624,Q59FS1,A0A075B6R2,A0A087WSY4,A0A0B4J1V2,A0A0B4J1V6,A0A0B4J1Y…	0.00988891	0.493831	0.246667
GO:0033002	muscle cell proliferation	P	5	9	235	1357	0.0212766	0.00663228	over	B0ZBE2,P08697,P24593,P02753,O75460	B0ZBE2,A0A024R6R4,P07996,P08697,P24593,A8K0R3,P02753,P09211,O75460	0.0103194	0.493831	0.555556
GO:0005126	cytokine receptor binding	F	5	9	235	1357	0.0212766	0.00663228	over	P02750,P01031,P02776,P10720,P33151	P02750,P62942,Q68CK4,A0A075B7C5,P01031,P02775,P02776,P10720,P33151	0.0103194	0.493831	0.555556
GO:0008201	heparin binding	F	9	23	235	1357	0.0382979	0.0169492	over	A0A024R944,D9ZGG2,P02776,P05546,P08603,P10720,E9PHK0,H0YJW9,Q68DS3	A0A024R944,D9ZGG2,P00734,P02776,P03951,P04196,P05164,P05546,P07996,P08311,P08603,P0DJI8,P10720,Q15113,A0A087X0I0,A0A0S2Z3V0,A0A1S5UZ16,A8K0R3,A8K5T0,E9PHK0,H0YJW9,Q68DR3,Q68DS3	0.0104225	0.493831	0.391304
GO:0035295	tube development	P	11	31	235	1357	0.0468085	0.0228445	over	P23528,A0A140VKF3,B0ZBE2,P02776,P02753,P02750,P33151,P24593,P08697,A0A0S2Z3D5,B4DEW5	A8K9V7,D0PNI1,P04196,P06576,P63261,A0A384P5Q0,P23528,P07737,P07996,P05556,P80108,A0A140VKF3,B0ZBE2,P00558,P02776,Q68DR3,P02753,E7EUF1,P01024,P02750,P13671,P33151,Q68CK4,P24593,P08697,A0A0S2Z3D5,A0A0S2Z3V0,G3XAK1,A0A140VJX1,B4DEW5,P14618	0.0109622	0.493831	0.354839
GO:0010720	positive regulation of cell development	P	7	16	235	1357	0.0297872	0.0117907	over	A0A0S2Z3D5,A0A140VKF3,B0ZBE2,P06702,P02675,P02679,P33151	A0A024R104,A0A0S2Z3D5,A0A140VKF3,B0ZBE2,P06702,P11021,A0A0S2Z3X8,A0A024RBB7,A0A0S2Z3V0,P61160,P02671,P02675,P02679,P21333,P48059,P33151	0.0119311	0.493831	0.4375
GO:0009605	response to external stimulus	P	39	162	235	1357	0.165957	0.119381	over	A0A0S2Z3D5,A0A1W2PQB1,P06702,Q9BWP8,A0A0C4DH33,A0A0J9YVY3,A0A384NPR0,A0M8Q6,A0A2Y9CYF2,P23528,P01031,P05546,A0A024R944,Q6MZX7,Q6N093,Q6N095,P02768,P20851,P02750,B0ZBE2,B3KXX0,A0A0S2Z4K3,H0YJW9,O43866,P08603,P09871,P0C0L5,P02776,P10720,A0A0K0K1J1,A0A384MEK5,P02675,P02679,P08697,P48740,A0A140VKF3,P33151,O75636,P35542	P01024,P01023,P05164,P13671,A0A0S2Z3D5,A0A0S2Z3V0,A0A1W2PQB1,P18428,P00748,P02743,P09211,P05109,P06702,P08311,Q06141,Q96PD5,Q9BWP8,A0A075B6R2,A0A087WSY4,A0A0B4J1V2,A0A0B4J1V6,A0A0B4J1Y9,A0A0C4DH29,A0A0C4DH31,A0A0C4DH33,A0A0J9YVY3,A0A384NPR0,A0M8Q6,B2R4C5,P00738,P01742,P01871,P02775,P11226,P15814,P23083,A0A2Y9CYF2,A0A5C2FYH6,A0A5C2G2B3,A0A5C2G3B3,A0A5C2G3G3,A0A5C2G9L4,A0A5C2GBC6,A0A5C2GL78,A0A5C2G…	0.0124048	0.493831	0.240741
GO:0002576	platelet degranulation	P	12	36	235	1357	0.0510638	0.0265291	over	O00391,P02675,P02679,P02763,P02768,P02776,P08697,P19652,Q06033,Q86UX7,E9PHK0,Q68DS3	P08567,O00391,O75083,P00488,P00747,P01023,P02671,P02675,P02679,P02763,P02768,P02775,P02776,P02787,P04196,P04217,P04275,P07996,P08697,P19652,P21333,P68366,Q06033,Q13103,Q13201,Q14624,Q86UX7,Q9Y490,A0A024QZL1,A0A384NKS6,E9PHK0,L8E853,Q15430,Q59FS1,Q68DR3,Q68DS3	0.013765	0.493831	0.333333
GO:0006950	response to stress	P	49	214	235	1357	0.208511	0.157701	over	A0A0K0K1J1,A0A024RAG6,O00187,O75636,P48740,Q9BWP8,P02675,P02679,P06702,A0A1W2PQB1,A0A024R944,A0A384MEK5,P02763,P08697,P19652,P35542,A0A0C4DH33,A0A0J9YVY3,A0A384NPR0,A0M8Q6,A0A2Y9CYF2,B4DPQ3,F2RM37,P00742,P05546,P20851,A0A090N7U9,O43866,P01031,P02776,P0C0L5,P10720,P08603,A0A087X1J7,A0A0S2Z3D5,O75460,Q6MZX7,Q6N093,Q6N095,P02768,B3KXX0,A0A0S2Z4K3,H0YJW9,P09871,A0A140VKF3,P33151,B0ZBE2,P02790,Q86UX7	P09211,A0A0S2Z3V0,A0A1L1UHR1,P27487,A0A024R324,A0A024R3X4,A0A024R6R4,A0A0K0K1J1,A0A140VJU8,A0A384P5Q0,O00151,P00338,P07996,P14618,P14625,A0A024RAG6,A0A384NKS6,P01024,O00187,O75636,P11226,P48740,Q15485,Q9BWP8,P01023,P13671,P02671,P02675,P02679,P05109,P06702,P18428,P06727,A0A1W2PQB1,P00748,A0A024R944,A0A384MEK5,O95497,P00738,P00739,P32119,P02743,P05164,A0A384N6H1,P11021,B2R5G8,D3DQX7,P00734,P02741,…	0.0138817	0.493831	0.228972
GO:0031093	platelet alpha granule lumen	C	9	24	235	1357	0.0382979	0.0176861	over	O00391,P02675,P02679,P02763,P02768,P02776,P08697,P19652,Q86UX7	O00391,P00488,P00747,P01023,P02671,P02675,P02679,P02763,P02768,P02775,P02776,P04196,P04217,P04275,P07996,P08697,P19652,Q13201,Q86UX7,A0A024QZL1,A0A384NKS6,L8E853,Q15430,Q68DR3	0.0142134	0.493831	0.375
GO:0010876	lipid localization	P	9	24	235	1357	0.0382979	0.0176861	over	B0ZBE2,A3KPE2,A5PL32,C9JF17,Q13790,A0A0S2Z3D5,P55056,P02753,A0A0S2Z3F6	B0ZBE2,A0A0B4RUS7,A3KPE2,A5PL32,C9JF17,K7ER74,P06727,Q13790,V9GYM3,P07996,P27169,A0A0S2Z3V0,A0A0S2Z3D5,P01024,P02741,P55056,A0A024R3E3,P18428,O95445,P02753,A0A0S2Z3F6,A0A384NKS6,I4AY87,Q8NBP7	0.0142134	0.493831	0.375
GO:0031325	positive regulation of cellular metabolic process	P	17	58	235	1357	0.0723404	0.0427413	over	P01031,P06702,O75460,E9PHK0,Q68DS3,A0A0S2Z3D5,B0ZBE2,P33151,P02790,A0A384MEK5,A0A0K0K1J1,P02776,P08697,H0YJW9,P02675,P02679,A0A1W2PQB1	P01031,P07996,P0DJI8,P32119,P00734,P01024,P13671,Q8NBP7,P00748,P05109,P06702,P55072,Q53F35,O75460,P02787,P80108,E9PHK0,Q68DS3,A0A0S2Z3D5,P06727,A0A0S2Z3V0,P08567,A0A024R324,P11021,P62942,A0A384NKS6,B0ZBE2,P02741,P09211,A0A024RD80,I4AY87,P33151,P02790,P18428,A0A024R1U8,A0A384MEK5,Q08211,A0A0K0K1J1,Q96HR3,P63241,A0A384N669,P02776,P08697,P61160,P30041,A0A024R104,H0YJW9,K7ER74,A0A024RB87,P02671,P0267…	0.0147634	0.493831	0.293103
GO:0031638	zymogen activation	P	6	13	235	1357	0.0255319	0.00957996	over	E9PHK0,Q68DS3,P08697,P02675,P02679,O43866	P00748,E9PHK0,Q68DS3,P07996,P08697,Q96IY4,P00558,P02671,P02675,P02679,P03951,O43866,Q9NZP8	0.0147868	0.493831	0.461538
GO:0050714	positive regulation of protein secretion	P	6	13	235	1357	0.0255319	0.00957996	over	P02753,P02763,P19652,P01031,P02675,P02679	P02753,Q08211,P80108,P04406,P0DJI8,P02763,P0DOX3,P19652,P01031,A0A024R3X4,P02671,P02675,P02679	0.0147868	0.493831	0.461538
GO:0051173	positive regulation of nitrogen compound metabolic process	P	16	54	235	1357	0.0680851	0.0397937	over	P01031,P06702,O75460,E9PHK0,Q68DS3,P33151,P02790,A0A384MEK5,B0ZBE2,P20851,A0A0K0K1J1,P02776,P08697,H0YJW9,P02675,P02679	P01031,P07996,P0DJI8,P32119,P00734,P01024,P13671,P00748,P05109,P06702,P55072,Q53F35,O75460,P02787,E9PHK0,Q68DS3,A0A024R324,P11021,P62942,A0A384NKS6,Q8NBP7,A0A0S2Z3V0,A0A024RD80,I4AY87,P33151,P02790,P18428,A0A024R1U8,A0A384MEK5,B0ZBE2,P04003,P20851,Q08211,A0A0K0K1J1,Q96HR3,P63241,A0A384N669,P02776,P08697,P61160,P30041,A0A024R104,H0YJW9,P80108,P58546,A0A024RB87,P02671,P02675,P02679,P26038,P00558,A0…	0.0160375	0.493831	0.296296
GO:0051179	localization	P	56	253	235	1357	0.238298	0.186441	over	B0ZBE2,P23528,P06702,O00391,P02675,P02679,P02763,P02768,P02776,P08697,P19652,Q06033,Q86UX7,E9PHK0,Q68DS3,A0A1W2PRM8,A5PL27,A3KPE2,A5PL32,C9JF17,Q13790,P00742,A0M8Q6,P02790,P48740,Q9BWP8,A0A2Y9CYF2,A0A5C2GIJ0,A0A5C2GIX2,A0A5C2GSD9,A0A0C4DH33,A0A0J9YVY3,Q6MZX7,Q6N093,Q6N095,A0A024R944,P0C0L5,A0A140VKF3,P01031,A0A0S2Z3D5,P55056,H0YJW9,P24593,P33151,P10720,P02753,A0A1W2PQB1,P02750,O75636,A0A0S2Z3F6,B…	P05556,A0A024RDY0,B0ZBE2,B2RBR9,P23528,P62258,A0A024R611,A0A2H4Y9T5,P80108,Q8NBP7,P18428,P01833,P05109,P06702,O00391,O75083,P00488,P00747,P01023,P02671,P02675,P02679,P02763,P02768,P02775,P02776,P02787,P04196,P04217,P04275,P07996,P08567,P08697,P19652,P21333,P68366,Q06033,Q13103,Q13201,Q14624,Q86UX7,Q9Y490,A0A024QZL1,A0A384NKS6,E9PHK0,L8E853,Q15430,Q59FS1,Q68DR3,Q68DS3,Q96IY4,A0A087WVQ6,P14625,A0A0…	0.0173064	0.493831	0.221344
GO:0070613	regulation of protein processing	P	12	37	235	1357	0.0510638	0.027266	over	E9PHK0,Q68DS3,P08697,A0M8Q6,O43866,P01031,P08603,P09871,P0C0L5,P20851,H0YJW9,P48740	P01023,P01024,P13671,P00748,E9PHK0,Q68DS3,P07996,P08697,Q96IY4,A0M8Q6,O43866,P00734,P01031,P01742,P04003,P07357,P07360,P08603,P09871,P0C0L4,P0C0L5,P10643,P15169,P20851,P22792,P23083,Q03591,Q92496,A8K5T0,H0YJW9,Q9UMV1,B5MCB9,E9KL26,P48740,Q5UGI6,A0A024R1N1,A0A384MEF1	0.0173132	0.493831	0.324324
GO:1903317	regulation of protein maturation	P	12	37	235	1357	0.0510638	0.027266	over	E9PHK0,Q68DS3,P08697,A0M8Q6,O43866,P01031,P08603,P09871,P0C0L5,P20851,H0YJW9,P48740	P01023,P01024,P13671,P00748,E9PHK0,Q68DS3,P07996,P08697,Q96IY4,A0M8Q6,O43866,P00734,P01031,P01742,P04003,P07357,P07360,P08603,P09871,P0C0L4,P0C0L5,P10643,P15169,P20851,P22792,P23083,Q03591,Q92496,A8K5T0,H0YJW9,Q9UMV1,B5MCB9,E9KL26,P48740,Q5UGI6,A0A024R1N1,A0A384MEF1	0.0173132	0.493831	0.324324
GO:0002697	regulation of immune effector process	P	12	37	235	1357	0.0510638	0.027266	over	A0A1W2PQB1,P02790,A0M8Q6,O43866,P01031,P08603,P09871,P0C0L5,P20851,H0YJW9,P48740,P02753	P01024,P01023,P13671,A0A1W2PQB1,P02790,A0M8Q6,O43866,P00734,P01031,P01742,P04003,P07357,P07360,P08603,P09871,P0C0L4,P0C0L5,P10643,P15169,P20851,P22792,P23083,Q03591,Q92496,Q96IY4,A8K5T0,H0YJW9,Q9UMV1,Q96PD5,B5MCB9,E9KL26,P48740,Q5UGI6,Q08211,P02753,P18428,I4AY87	0.0173132	0.493831	0.324324
GO:1904705	regulation of vascular smooth muscle cell proliferation	P	3	4	235	1357	0.012766	0.00294768	over	B0ZBE2,O75460,P24593	P09211,B0ZBE2,O75460,P24593	0.0179137	0.493831	0.75
GO:0045921	positive regulation of exocytosis	P	3	4	235	1357	0.012766	0.00294768	over	P02675,P02679,B3KXX0	P02671,P02675,P02679,B3KXX0	0.0179137	0.493831	0.75
GO:0016241	regulation of macroautophagy	P	3	4	235	1357	0.012766	0.00294768	over	O00391,A0A1W2PQB1,O75460	O00391,A0A1W2PQB1,O75460,P04406	0.0179137	0.493831	0.75
GO:1990874	vascular smooth muscle cell proliferation	P	3	4	235	1357	0.012766	0.00294768	over	B0ZBE2,O75460,P24593	P09211,B0ZBE2,O75460,P24593	0.0179137	0.493831	0.75
GO:0031965	nuclear membrane	C	3	4	235	1357	0.012766	0.00294768	over	O75460,A0A0K0K1J1,P33151	O75460,A0A0K0K1J1,P04406,P33151	0.0179137	0.493831	0.75
GO:0043062	extracellular structure organization	P	11	33	235	1357	0.0468085	0.0243183	over	B0ZBE2,D9ZGG2,P02675,P02679,H0YJW9,P08697,A0A0S2Z3D5,P02768,P55056,O00391,A0A140VK24	B0ZBE2,Q96IY4,P27487,P00747,P01023,P08311,A0A0S2Z4Q2,B4DUV1,D9ZGG2,P02671,P02675,P02679,P04275,P05556,P07996,P19320,P23142,A0A1S5UZ16,H0YJW9,L8E853,A0A384N669,P08697,A0A087X0I0,A0A0B4RUS7,P06727,A0A0S2Z3D5,A0A0S2Z3V0,P05164,O95445,P02768,P55056,O00391,A0A140VK24	0.0181251	0.493831	0.333333
GO:0006869	lipid transport	P	8	21	235	1357	0.0340426	0.0154753	over	B0ZBE2,A0A0S2Z3D5,P02753,A0A0S2Z3F6,A3KPE2,A5PL32,C9JF17,Q13790	B0ZBE2,P07996,P27169,A0A0S2Z3V0,A0A0S2Z3D5,A0A024R3E3,P18428,P06727,O95445,P02753,A0A0S2Z3F6,A0A384NKS6,I4AY87,Q8NBP7,A0A0B4RUS7,A3KPE2,A5PL32,C9JF17,K7ER74,Q13790,V9GYM3	0.0185858	0.493831	0.380952
GO:0001934	positive regulation of protein phosphorylation	P	8	21	235	1357	0.0340426	0.0154753	over	P01031,O75460,P02790,P08697,A0A384MEK5,H0YJW9,P02675,P02679	P01031,P07996,P0DJI8,P32119,O75460,P02787,A0A024RD80,I4AY87,P02790,A0A024R1U8,P08697,A0A024R104,A0A384MEK5,H0YJW9,A0A024RB87,P02671,P02675,P02679,A0A384NKS6,P00734,P01024	0.0185858	0.493831	0.380952
GO:0005215	transporter activity	F	9	25	235	1357	0.0382979	0.018423	over	A0A1W2PRM8,C0JYY2,P55056,Q13790,V9HWI6,P02790,P02753,A0A0S2Z3D5,A0A0S2Z3F6	P06576,P05141,P25705,A0A1W2PRM8,A0A1U9X8Y4,C0JYY2,O95445,P06727,P55056,Q13790,Q92496,P02775,A0A2H4Y9T5,A0A1L1UHR1,A0A140VK00,Q9UHG3,P06703,D6RF35,V9HWI6,P02790,A0A0S2Z3V0,P02753,A0A024R3E3,A0A0S2Z3D5,A0A0S2Z3F6	0.0189357	0.493831	0.36
GO:0031401	positive regulation of protein modification process	P	9	25	235	1357	0.0382979	0.018423	over	P01031,O75460,P33151,P02790,P08697,A0A384MEK5,H0YJW9,P02675,P02679	P01031,P07996,P0DJI8,P32119,P00734,P01024,O75460,P02787,P11021,P62942,A0A024RD80,I4AY87,P33151,P02790,A0A024R1U8,P08697,A0A024R104,A0A384MEK5,H0YJW9,A0A024RB87,P02671,P02675,P02679,A0A384NKS6,P55072	0.0189357	0.493831	0.36
GO:0032102	negative regulation of response to external stimulus	P	9	25	235	1357	0.0382979	0.018423	over	P01031,A0A0S2Z4K3,H0YJW9,P02675,P02679,P08697,A0A0S2Z3D5,A0A140VKF3,P33151	P02743,P09211,P00734,A0A0S2Z3V0,P01031,A0A0S2Z4K3,H0YJW9,P32119,P00747,P00748,P02671,P02675,P02679,P04196,P08697,Q96IY4,A0A0S2Z3D5,A0A140VKF3,P0DJI8,P33151,P07996,Q68DR3,P03951,A0A024R5K1,P27487	0.0189357	0.493831	0.36
GO:0031091	platelet alpha granule	C	9	25	235	1357	0.0382979	0.018423	over	O00391,P02675,P02679,P02763,P02768,P02776,P08697,P19652,Q86UX7	O00391,P00488,P00747,P01023,P02671,P02675,P02679,P02763,P02768,P02775,P02776,P04196,P04217,P04275,P07996,P08697,P19652,Q13201,Q86UX7,A0A024QZL1,A0A384NKS6,L8E853,Q15430,Q68DR3,Q86YW5	0.0189357	0.493831	0.36
GO:0001867	complement activation, lectin pathway	P	4	7	235	1357	0.0170213	0.00515844	over	O00187,O75636,P48740,Q9BWP8	P01023,O00187,O75636,P11226,P48740,Q15485,Q9BWP8	0.0198933	0.493831	0.571429
GO:0051171	regulation of nitrogen compound metabolic process	P	28	112	235	1357	0.119149	0.082535	over	P01031,P33151,P06702,O75460,E9PHK0,Q68DS3,P08697,P05546,Q9UGM5,H0YJW9,P24593,A0M8Q6,O43866,P08603,P09871,P0C0L5,P20851,P02790,A0A384MEK5,B0ZBE2,A0A0K0K1J1,P48740,P02776,P02675,P02679,O75636,A0A0S2Z3D5,A0A024R944	P60709,P68431,Q71DI3,P01031,P07996,P0DJI8,P32119,P01023,A0A024R3E3,P33151,P23142,P00734,P01024,P13671,P00748,Q16777,A0A384P5U2,A0A024R228,A0A024R324,O00151,P07737,Q08211,P58546,P09211,P05109,P06702,P55072,Q53F35,O75460,P02787,E9PHK0,Q68DS3,P08697,Q96IY4,P04196,P04406,P05546,Q9UGM5,B7Z539,H0YJW9,Q59FS1,Q68DR3,Q9UMV1,P21333,P48059,P24593,B4DZM1,A0M8Q6,O43866,P01742,P04003,P07357,P07360,P08603,P0987…	0.0204095	0.493831	0.25
GO:0060255	regulation of macromolecule metabolic process	P	29	117	235	1357	0.123404	0.0862196	over	P01031,P33151,O75460,P06702,B3KXX0,P02776,A0A0S2Z3D5,A0A140VKF3,E9PHK0,Q68DS3,P08697,P05546,Q9UGM5,H0YJW9,P24593,A0M8Q6,O43866,P08603,P09871,P0C0L5,P20851,P02790,A0A0K0K1J1,P48740,A0A384MEK5,P02675,P02679,O75636,A0A024R944	P60709,P68431,Q71DI3,P01031,P07996,P0DJI8,P32119,P01023,Q8NBP7,A0A024R3E3,P33151,P23142,P00734,P01024,P13671,P00748,Q16777,A0A384P5U2,A0A024R228,A0A024R324,O00151,P07737,Q08211,O75460,P58546,P09211,P05109,P06702,P55072,Q53F35,P02787,P04196,A0A0S2Z3V0,B3KXX0,Q68DR3,A0A024R104,D2JYH4,G3XAK1,P02741,P02776,P26038,P48059,P63261,A0A0S2Z3D5,A0A140VKF3,E9PHK0,Q68DS3,P08697,Q96IY4,P04406,P05546,Q9UGM5,B7Z…	0.0206571	0.493831	0.247863
GO:0031983	vesicle lumen	C	15	51	235	1357	0.0638298	0.0375829	over	P06702,P02790,Q06033,E9PHK0,Q68DS3,O00391,P02675,P02679,P02763,P02768,P02776,P08697,P19652,Q86UX7,P02750	O15511,P00491,P01024,P02787,P04217,P05109,P06702,P09172,P09211,P14618,P55072,P00738,P02790,P0DJI8,P14625,A0A0S2Z3V0,Q06033,Q13103,Q14624,E9PHK0,Q59FS1,Q68DS3,O00391,P00488,P00747,P01023,P02671,P02675,P02679,P02763,P02768,P02775,P02776,P04196,P04275,P07996,P08697,P19652,Q13201,Q86UX7,A0A024QZL1,A0A384NKS6,L8E853,Q15430,Q68DR3,P04066,P05164,P08311,P30041,P61160,P02750	0.0208768	0.493831	0.294118
GO:0060205	cytoplasmic vesicle lumen	C	15	51	235	1357	0.0638298	0.0375829	over	P06702,P02790,Q06033,E9PHK0,Q68DS3,O00391,P02675,P02679,P02763,P02768,P02776,P08697,P19652,Q86UX7,P02750	O15511,P00491,P01024,P02787,P04217,P05109,P06702,P09172,P09211,P14618,P55072,P00738,P02790,P0DJI8,P14625,A0A0S2Z3V0,Q06033,Q13103,Q14624,E9PHK0,Q59FS1,Q68DS3,O00391,P00488,P00747,P01023,P02671,P02675,P02679,P02763,P02768,P02775,P02776,P04196,P04275,P07996,P08697,P19652,Q13201,Q86UX7,A0A024QZL1,A0A384NKS6,L8E853,Q15430,Q68DR3,P04066,P05164,P08311,P30041,P61160,P02750	0.0208768	0.493831	0.294118
GO:0051246	regulation of protein metabolic process	P	24	93	235	1357	0.102128	0.0685335	over	P01031,P33151,P06702,O75460,E9PHK0,Q68DS3,P08697,P05546,Q9UGM5,H0YJW9,P24593,A0M8Q6,O43866,P08603,P09871,P0C0L5,P20851,P02790,P48740,A0A384MEK5,P02675,P02679,A0A0S2Z3D5,A0A024R944	P60709,P01031,P07996,P0DJI8,P32119,P01023,A0A024R3E3,P33151,P23142,P00734,P01024,P13671,P00748,P58546,P09211,P05109,P06702,P55072,Q53F35,O75460,P02787,E9PHK0,Q68DS3,P08697,Q96IY4,P04196,P04406,P05546,Q9UGM5,B7Z539,H0YJW9,Q59FS1,Q68DR3,Q9UMV1,A0A024R324,P24593,B4DZM1,A0M8Q6,O43866,P01742,P04003,P07357,P07360,P08603,P09871,P0C0L4,P0C0L5,P10643,P15169,P20851,P22792,P23083,Q03591,Q92496,A8K5T0,P11021…	0.0213729	0.493831	0.258065
GO:0048878	chemical homeostasis	P	12	38	235	1357	0.0510638	0.0280029	over	B0ZBE2,A0A0S2Z3D5,P33151,A5PL27,P02790,P06702,P02753,P24593,P55056,A0A140VKF3,A0A384MEK5,O75460	B0ZBE2,P14625,A0A0S2Z3D5,P33151,A0A0S2Z3V0,A0A0C4DG76,A0A0K0K1H8,A5PL27,B4E1B2,G3V0E5,P02787,P02790,P10643,A0A2H4Y9T5,P0DJI8,P05109,P06702,P09211,P80108,P02753,P09172,P24593,O95445,P06727,Q8NBP7,A0A024R611,P00734,P06576,P62258,Q92859,A0A0B4RUS7,P62942,P08779,P55056,A0A140VKF3,A0A384MEK5,O75460,Q96IY4	0.0215096	0.493831	0.315789
GO:0002793	positive regulation of peptide secretion	P	6	14	235	1357	0.0255319	0.0103169	over	P02753,P02675,P02679,P02763,P19652,P01031	P02753,Q08211,P80108,P02671,P02675,P02679,P04406,P0DJI8,P02763,P0DOX3,P19652,P01031,A0A024R3X4,P05109	0.0222038	0.493831	0.428571
GO:0034774	secretory granule lumen	C	14	47	235	1357	0.0595745	0.0346352	over	Q06033,E9PHK0,Q68DS3,O00391,P02675,P02679,P02763,P02768,P02776,P08697,P19652,Q86UX7,P02750,P06702	Q06033,Q13103,Q14624,E9PHK0,Q59FS1,Q68DS3,O00391,P00488,P00747,P01023,P02671,P02675,P02679,P02763,P02768,P02775,P02776,P04196,P04217,P04275,P07996,P08697,P19652,Q13201,Q86UX7,A0A024QZL1,A0A384NKS6,L8E853,Q15430,Q68DR3,P09172,P01024,P04066,P05164,P08311,P30041,P55072,P61160,P00738,P02750,O15511,P00491,P02787,P05109,P06702,P09211,P14618	0.0226647	0.493831	0.297872
GO:0016485	protein processing	P	14	47	235	1357	0.0595745	0.0346352	over	E9PHK0,Q68DS3,P08697,A0M8Q6,O43866,P01031,P08603,P09871,P0C0L5,P20851,H0YJW9,P02675,P02679,P48740	P01023,P01024,P13671,P08311,P00748,P61009,E9PHK0,Q68DS3,P07996,P08697,Q96IY4,Q8NBP7,A0M8Q6,O43866,P00734,P01031,P01742,P04003,P07357,P07360,P08603,P09871,P0C0L4,P0C0L5,P10643,P15169,P20851,P22792,P23083,Q03591,Q92496,A8K5T0,H0YJW9,Q9UMV1,Q9NZP8,P00558,P02671,P02675,P02679,P03951,B5MCB9,E9KL26,P48740,Q5UGI6,A0A024R1N1,A0A384MEF1,A0A024QZL1	0.0226647	0.493831	0.297872
GO:0019222	regulation of metabolic process	P	33	138	235	1357	0.140426	0.101695	over	P01031,P33151,O75460,P06702,B3KXX0,P02776,A0A0S2Z3D5,A0A140VKF3,E9PHK0,Q68DS3,P08697,P05546,Q9UGM5,H0YJW9,O00391,P24593,A0M8Q6,O43866,P08603,P09871,P0C0L5,P20851,B0ZBE2,P02790,A0A384MEK5,A0A0K0K1J1,P48740,A0A090N7U9,P02675,P02679,A0A1W2PQB1,O75636,A0A024R944	P60709,P68431,Q71DI3,P01031,P07996,P0DJI8,P32119,P01023,Q8NBP7,A0A024R3E3,P33151,P23142,P00734,P01024,P13671,P00748,Q16777,A0A384P5U2,A0A024R228,A0A024R324,O00151,P07737,Q08211,O75460,P58546,P09211,P05109,P06702,P55072,Q53F35,P02787,P04196,A0A0S2Z3V0,B3KXX0,Q68DR3,A0A024R104,D2JYH4,G3XAK1,P02741,P02776,P26038,P48059,P63261,A0A0S2Z3D5,A0A140VKF3,A0A1L1UHR1,P80108,P05556,E9PHK0,Q68DS3,P08697,Q96IY4…	0.0234686	0.493831	0.23913
GO:0009306	protein secretion	P	8	22	235	1357	0.0340426	0.0162122	over	P02753,B0ZBE2,B3KXX0,P02675,P02679,P02763,P19652,P01031	P05141,P27487,P02753,Q08211,P80108,B0ZBE2,P0DJI8,B3KXX0,A0A024QZL1,P02671,P02675,P02679,P04406,P02763,P0DOX3,P19652,P08567,P00491,P01031,A0A024R3X4,P02741,P23142	0.0249515	0.493831	0.363636
GO:0051604	protein maturation	P	14	48	235	1357	0.0595745	0.0353721	over	E9PHK0,Q68DS3,P08697,A0M8Q6,O43866,P01031,P08603,P09871,P0C0L5,P20851,H0YJW9,P02675,P02679,P48740	P01023,P01024,P13671,P08311,P00748,P61009,P15169,A0A024QZL1,E9PHK0,Q68DS3,P07996,P08697,Q96IY4,Q8NBP7,P62942,A0M8Q6,O43866,P00734,P01031,P01742,P04003,P07357,P07360,P08603,P09871,P0C0L4,P0C0L5,P10643,P20851,P22792,P23083,Q03591,Q92496,A8K5T0,H0YJW9,Q9UMV1,Q9NZP8,P00558,P02671,P02675,P02679,P03951,B5MCB9,E9KL26,P48740,Q5UGI6,A0A024R1N1,A0A384MEF1	0.0271683	0.493831	0.291667
GO:0045088	regulation of innate immune response	P	5	11	235	1357	0.0212766	0.00810612	over	P02675,P02679,P06702,P02790,A0A0S2Z3D5	P01023,P02671,P02675,P02679,P05109,P06702,P14625,P18428,Q08211,P02790,A0A0S2Z3D5	0.0280528	0.493831	0.454545
GO:0031639	plasminogen activation	P	5	11	235	1357	0.0212766	0.00810612	over	E9PHK0,Q68DS3,P08697,P02675,P02679	P00748,E9PHK0,Q68DS3,P07996,P08697,Q96IY4,P00558,P02671,P02675,P02679,P03951	0.0280528	0.493831	0.454545
GO:0016477	cell migration	P	17	62	235	1357	0.0723404	0.045689	over	P23528,P06702,A0A140VKF3,P01031,H0YJW9,P24593,P00742,P33151,Q86UX7,P02776,P10720,A0A0H5AY34,A0M8Q6,P35542,A0A384MEK5,B4DEW5,B0ZBE2	P23528,P62258,P05556,P80108,P18428,P05109,P06702,P06576,P07996,A0A140VKF3,P07737,G3XAK1,P01031,O00151,O15511,H0YJW9,P24593,A0A024R324,P21333,A2VCK8,E7EUF1,A0A024R3I5,A0A024R611,P00742,P11021,P33151,P63261,Q86UX7,P08779,P02775,P02776,P0DJI8,P10720,A8K9V7,A0A024R5K1,A0A024R3E3,P00747,P25705,P04196,A0A0S2Z3V0,Q68DR3,P27487,A0A0H5AY34,A0M8Q6,P00734,P01591,P01742,P01871,P09172,P15814,P23083,P26038,P19…	0.0285417	0.493831	0.274194
GO:0007596	blood coagulation	P	15	53	235	1357	0.0638298	0.0390567	over	P00742,P02776,P10720,B3KXX0,A0A0S2Z4K3,H0YJW9,P02675,P02679,P08697,Q86UX7,A0A024R944,B4DPQ3,F2RM37,P05546,P20851	P00734,P00748,P01023,P03951,P04275,P40197,L8E853,P00742,P04196,Q68DR3,A0A0S2Z3V0,P08567,C9JPQ9,P02776,P0DJI8,P10720,P21333,Q86YW5,Q15430,A0A384NKM6,B5MCB9,E9KL26,Q5UGI6,B3KXX0,P07996,P32119,A0A0S2Z4K3,H0YJW9,P00747,P02671,P02675,P02679,P08697,Q96IY4,P60709,P63261,Q86UX7,Q9Y490,P00488,P23142,A0A024R944,A0A024R6I6,A3RKG7,B0YJC6,B4DPQ3,F2RM37,P05160,P05546,P20851,P68431,Q13201,Q71DI3,A0A3B3IS66	0.029469	0.493831	0.283019
GO:0050817	coagulation	P	15	53	235	1357	0.0638298	0.0390567	over	B4DPQ3,F2RM37,P00742,P02675,P02679,P05546,P20851,P02776,P10720,B3KXX0,A0A0S2Z4K3,H0YJW9,P08697,Q86UX7,A0A024R944	A0A024R6I6,A3RKG7,B0YJC6,B4DPQ3,F2RM37,P00488,P00734,P00742,P00747,P02671,P02675,P02679,P03951,P04275,P05160,P05546,P20851,P40197,P68431,Q13201,Q71DI3,Q96IY4,A0A3B3IS66,P00748,P01023,L8E853,P04196,Q68DR3,A0A0S2Z3V0,P08567,C9JPQ9,P02776,P0DJI8,P10720,P21333,Q86YW5,Q15430,A0A384NKM6,B5MCB9,E9KL26,Q5UGI6,B3KXX0,P07996,P32119,A0A0S2Z4K3,H0YJW9,P08697,P60709,P63261,Q86UX7,Q9Y490,P23142,A0A024R944	0.029469	0.493831	0.283019
GO:0007599	hemostasis	P	15	53	235	1357	0.0638298	0.0390567	over	B4DPQ3,F2RM37,P00742,P02675,P02679,P05546,P20851,P02776,P10720,B3KXX0,A0A0S2Z4K3,H0YJW9,P08697,Q86UX7,A0A024R944	A0A024R6I6,A3RKG7,B0YJC6,B4DPQ3,F2RM37,P00488,P00734,P00742,P00747,P02671,P02675,P02679,P03951,P04275,P05160,P05546,P20851,P40197,P68431,Q13201,Q71DI3,Q96IY4,A0A3B3IS66,P00748,P01023,L8E853,P04196,Q68DR3,A0A0S2Z3V0,P08567,C9JPQ9,P02776,P0DJI8,P10720,P21333,Q86YW5,Q15430,A0A384NKM6,B5MCB9,E9KL26,Q5UGI6,B3KXX0,P07996,P32119,A0A0S2Z4K3,H0YJW9,P08697,P60709,P63261,Q86UX7,Q9Y490,P23142,A0A024R944	0.029469	0.493831	0.283019
GO:0030141	secretory granule	C	15	53	235	1357	0.0638298	0.0390567	over	P02675,P02679,P06702,O00391,P02763,P02768,P02776,P08697,P19652,Q86UX7,P02750,Q06033,E9PHK0,Q68DS3,B3KXX0	P09172,P02671,P02675,P02679,P02775,P04275,P07996,Q86YW5,L8E853,O15511,P00491,P01024,P02787,P04217,P05109,P06702,P09211,P14618,P55072,P05164,A0A384NKS6,A0A024R3X4,A0A024QZL1,O00391,P00488,P00747,P01023,P02763,P02768,P02776,P04196,P08697,P19652,Q13201,Q86UX7,Q15430,Q68DR3,P00738,P02750,O95497,P01833,P04066,P08311,P30041,P61160,Q06033,Q13103,Q14624,E9PHK0,Q59FS1,Q68DS3,A0A0S2Z4I5,B3KXX0	0.029469	0.493831	0.283019
GO:0002526	acute inflammatory response	P	15	53	235	1357	0.0638298	0.0390567	over	A0A024R944,A0A384MEK5,P02763,P08697,P19652,P35542,A0M8Q6,O43866,P01031,P08603,P09871,P0C0L5,P20851,H0YJW9,P48740	P01024,P01023,P13671,P00748,A0A024R944,A0A384MEK5,P02743,P09211,B2R5G8,D3DQX7,P00734,P00738,P02741,P02763,P08697,P0DJI8,P0DJI9,P11226,P18428,P19652,P35542,Q06141,Q14624,Q59FS1,A0M8Q6,O43866,P01031,P01742,P04003,P07357,P07360,P08603,P09871,P0C0L4,P0C0L5,P10643,P15169,P20851,P22792,P23083,Q03591,Q92496,Q96IY4,A8K5T0,H0YJW9,Q9UMV1,B5MCB9,E9KL26,P48740,Q5UGI6,O95497,P00739,P05109	0.029469	0.493831	0.283019
GO:0005509	calcium ion binding	F	15	53	235	1357	0.0638298	0.0390567	over	A0A0C4DFP6,A0A0S2Z4K3,A0A3B3ISR2,B4DPQ3,F2RM37,O00187,P00742,P06702,P09871,P33151,P48740,Q14520,Q9BWP8,E9PHK0,Q68DS3	A0A024R694,A0A024RAX0,A0A024RDT4,A0A080YV01,A0A087WXI5,A0A0C4DFP6,A0A0C4DGQ5,A0A0R7FJH5,A0A0S2Z4F1,A0A0S2Z4K3,A0A384MEF1,A0A3B3ISR2,A3RKG7,A8K3I0,B0YJC6,B2RA89,B4DHR1,B4DPQ3,B4DUV1,B7Z6Z4,B7Z992,B7Z9B1,D3DQH8,D6RAQ8,F2RM37,J3QRS3,O00187,P00734,P00742,P00748,P02741,P02743,P05109,P06702,P06703,P07996,P09871,P11021,P14625,P19827,P23142,P26447,P27169,P33151,P33908,P48740,P67936,Q13201,Q14520,Q9BWP8,B…	0.029469	0.493831	0.283019
GO:0050727	regulation of inflammatory response	P	13	44	235	1357	0.0553191	0.0324245	over	A0M8Q6,O43866,P01031,P08603,P09871,P0C0L5,P20851,H0YJW9,P48740,A0A0S2Z3D5,A0A140VKF3,P33151,P06702	P01024,P01023,P13671,P00748,P02743,P09211,A0M8Q6,O43866,P00734,P01031,P01742,P04003,P07357,P07360,P08603,P09871,P0C0L4,P0C0L5,P10643,P15169,P20851,P22792,P23083,Q03591,Q92496,Q96IY4,A8K5T0,H0YJW9,Q9UMV1,B5MCB9,E9KL26,P48740,Q5UGI6,A0A0S2Z3D5,A0A140VKF3,P0DJI8,P33151,A0A0S2Z3V0,A0A024R3X4,P05109,P06702,Q08211,P18428,Q96PD5	0.0295754	0.493831	0.295455
GO:0070851	growth factor receptor binding	F	2	2	235	1357	0.00851064	0.00147384	over	O75460,P33151	O75460,P33151	0.0298844	0.493831	1
GO:0060041	retina development in camera-type eye	P	2	2	235	1357	0.00851064	0.00147384	over	P02753,A0A140VKF3	P02753,A0A140VKF3	0.0298844	0.493831	1
GO:0071549	cellular response to dexamethasone stimulus	P	2	2	235	1357	0.00851064	0.00147384	over	A0A140VKF3,A0A384MEK5	A0A140VKF3,A0A384MEK5	0.0298844	0.493831	1
GO:1904738	vascular associated smooth muscle cell migration	P	2	2	235	1357	0.00851064	0.00147384	over	B0ZBE2,P24593	B0ZBE2,P24593	0.0298844	0.493831	1
GO:0071548	response to dexamethasone	P	2	2	235	1357	0.00851064	0.00147384	over	A0A140VKF3,A0A384MEK5	A0A140VKF3,A0A384MEK5	0.0298844	0.493831	1
GO:1904754	positive regulation of vascular associated smooth muscle cell migration	P	2	2	235	1357	0.00851064	0.00147384	over	B0ZBE2,P24593	B0ZBE2,P24593	0.0298844	0.493831	1
GO:0036143	kringle domain binding	F	2	2	235	1357	0.00851064	0.00147384	over	E9PHK0,Q68DS3	E9PHK0,Q68DS3	0.0298844	0.493831	1
GO:0002637	regulation of immunoglobulin production	P	2	2	235	1357	0.00851064	0.00147384	over	P02790,P02753	P02790,P02753	0.0298844	0.493831	1
GO:1904752	regulation of vascular associated smooth muscle cell migration	P	2	2	235	1357	0.00851064	0.00147384	over	B0ZBE2,P24593	B0ZBE2,P24593	0.0298844	0.493831	1
GO:0016339	calcium-dependent cell-cell adhesion via plasma membrane cell adhesion molecules	P	2	2	235	1357	0.00851064	0.00147384	over	A0A0H5AY34,P33151	A0A0H5AY34,P33151	0.0298844	0.493831	1
GO:0043010	camera-type eye development	P	2	2	235	1357	0.00851064	0.00147384	over	A0A140VKF3,P02753	A0A140VKF3,P02753	0.0298844	0.493831	1
GO:0071354	cellular response to interleukin-6	P	2	2	235	1357	0.00851064	0.00147384	over	A0A384MEK5,P02679	A0A384MEK5,P02679	0.0298844	0.493831	1
GO:0030947	regulation of vascular endothelial growth factor receptor signaling pathway	P	2	2	235	1357	0.00851064	0.00147384	over	B4DEW5,H0YJW9	B4DEW5,H0YJW9	0.0298844	0.493831	1
GO:0001652	granular component	C	2	2	235	1357	0.00851064	0.00147384	over	E9PHK0,Q68DS3	E9PHK0,Q68DS3	0.0298844	0.493831	1
GO:0002639	positive regulation of immunoglobulin production	P	2	2	235	1357	0.00851064	0.00147384	over	P02753,P02790	P02753,P02790	0.0298844	0.493831	1
GO:0070741	response to interleukin-6	P	2	2	235	1357	0.00851064	0.00147384	over	A0A384MEK5,P02679	A0A384MEK5,P02679	0.0298844	0.493831	1
GO:0097327	response to antineoplastic agent	P	2	2	235	1357	0.00851064	0.00147384	over	A0A140VKF3,A0A384MEK5	A0A140VKF3,A0A384MEK5	0.0298844	0.493831	1
GO:0002920	regulation of humoral immune response	P	10	31	235	1357	0.0425532	0.0228445	over	P02790,A0M8Q6,O43866,P01031,P08603,P09871,P0C0L5,P20851,H0YJW9,P48740	P01023,P01024,P13671,P02790,A0M8Q6,O43866,P00734,P01031,P01742,P04003,P07357,P07360,P08603,P09871,P0C0L4,P0C0L5,P10643,P15169,P20851,P22792,P23083,Q03591,Q92496,Q96IY4,A8K5T0,H0YJW9,Q9UMV1,B5MCB9,E9KL26,P48740,Q5UGI6	0.0300749	0.493831	0.322581
GO:0046903	secretion	P	19	72	235	1357	0.0808511	0.0530582	over	B0ZBE2,O00391,P02675,P02679,P02763,P02768,P02776,P08697,P19652,Q06033,Q86UX7,E9PHK0,Q68DS3,A0A024R944,P02753,P02750,P06702,B3KXX0,P01031	B0ZBE2,O00391,O75083,P00488,P00747,P01023,P02671,P02675,P02679,P02763,P02768,P02775,P02776,P02787,P04196,P04217,P04275,P07996,P08567,P08697,P19652,P21333,P68366,Q06033,Q13103,Q13201,Q14624,Q86UX7,Q9Y490,A0A024QZL1,A0A384NKS6,E9PHK0,L8E853,Q15430,Q59FS1,Q68DR3,Q68DS3,P05109,Q96IY4,A0A024R944,P05141,P27487,A0A024R0R9,P02753,Q08211,P80108,O15511,O95497,P00491,P00738,P01024,P01833,P02750,P04066,P0516…	0.0312398	0.493831	0.263889
GO:0044433	cytoplasmic vesicle part	C	16	58	235	1357	0.0680851	0.0427413	over	B3KXX0,O00391,P02750,P02763,P06702,P02790,Q06033,E9PHK0,Q68DS3,P02675,P02679,P02768,P02776,P08697,P19652,Q86UX7	B3KNB4,B3KXX0,C9K080,O00391,P00738,P02750,P02763,P02775,O15511,P00491,P04217,P09211,P14618,P55072,P61160,P09172,P02787,P01024,P05109,P06702,P02790,P0DJI8,P14625,A0A0S2Z3V0,O95497,P01833,Q8NBP7,A0A087WVQ6,Q06033,Q13103,Q14624,E9PHK0,Q59FS1,Q68DS3,P00488,P00747,P01023,P02671,P02675,P02679,P02768,P02776,P04196,P04275,P07996,P08697,P19652,Q13201,Q86UX7,A0A024QZL1,A0A384NKS6,L8E853,Q15430,Q68DR3,P0406…	0.0314521	0.493831	0.275862
GO:0035239	tube morphogenesis	P	9	27	235	1357	0.0382979	0.0198968	over	P23528,A0A140VKF3,B0ZBE2,P02776,P02750,P33151,P08697,A0A0S2Z3D5,B4DEW5	A8K9V7,D0PNI1,P04196,P06576,P63261,P23528,P07737,P07996,P05556,P80108,A0A140VKF3,B0ZBE2,P00558,P02776,Q68DR3,E7EUF1,P01024,P02750,P13671,P33151,Q68CK4,P08697,A0A0S2Z3D5,A0A0S2Z3V0,G3XAK1,B4DEW5,P14618	0.0316166	0.493831	0.333333
GO:0010562	positive regulation of phosphorus metabolic process	P	9	27	235	1357	0.0382979	0.0198968	over	P01031,O75460,P33151,P02790,P08697,A0A384MEK5,H0YJW9,P02675,P02679	P01031,P07996,P0DJI8,P32119,P00734,P01024,O75460,P02787,P80108,P08567,A0A024RD80,I4AY87,P33151,P02790,A0A024R1U8,P08697,A0A024R104,A0A384MEK5,H0YJW9,K7ER74,A0A024RB87,P02671,P02675,P02679,A0A384NKS6,P00558,P55072	0.0316166	0.493831	0.333333
GO:1902533	positive regulation of intracellular signal transduction	P	9	27	235	1357	0.0382979	0.0198968	over	P01031,O75460,P02790,P08697,P00742,P24593,P02675,P02679,P06702	P01031,P07996,P0DJI8,P32119,O75460,P02787,A0A384P5Q0,P00734,P02790,P21333,P26447,P62942,I4AY87,A0A024R1U8,P08697,A0A024RD80,P00742,P05556,P24593,A0A024RB87,P02671,P02675,P02679,P48059,P05109,P06702,A0A384NKS6	0.0316166	0.493831	0.333333
GO:0045937	positive regulation of phosphate metabolic process	P	9	27	235	1357	0.0382979	0.0198968	over	P01031,O75460,P33151,P02790,P08697,A0A384MEK5,H0YJW9,P02675,P02679	P01031,P07996,P0DJI8,P32119,P00734,P01024,O75460,P02787,P80108,P08567,A0A024RD80,I4AY87,P33151,P02790,A0A024R1U8,P08697,A0A024R104,A0A384MEK5,H0YJW9,K7ER74,A0A024RB87,P02671,P02675,P02679,A0A384NKS6,P00558,P55072	0.0316166	0.493831	0.333333
GO:0055082	cellular chemical homeostasis	P	9	27	235	1357	0.0382979	0.0198968	over	A0A0S2Z3D5,P33151,A5PL27,P02790,B0ZBE2,P06702,A0A140VKF3,A0A384MEK5,O75460	P14625,A0A0S2Z3D5,P33151,A0A0S2Z3V0,A0A0C4DG76,A0A0K0K1H8,A5PL27,B4E1B2,G3V0E5,P02787,P02790,B0ZBE2,P10643,A0A2H4Y9T5,P0DJI8,P05109,P06702,P80108,A0A024R611,P00734,P06576,P62258,P62942,A0A140VKF3,A0A384MEK5,O75460,Q96IY4	0.0316166	0.493831	0.333333
GO:0002790	peptide secretion	P	8	23	235	1357	0.0340426	0.0169492	over	P02679,P02753,B0ZBE2,B3KXX0,P02675,P02763,P19652,P01031	P05109,P05141,P27487,P02679,P02753,Q08211,P80108,B0ZBE2,P0DJI8,B3KXX0,A0A024QZL1,P02671,P02675,P04406,P02763,P0DOX3,P19652,P08567,P00491,P01031,A0A024R3X4,P02741,P23142	0.0327002	0.493831	0.347826
GO:1903530	regulation of secretion by cell	P	8	23	235	1357	0.0340426	0.0169492	over	B0ZBE2,P02753,P02675,P02679,B3KXX0,P02763,P19652,P01031	B0ZBE2,Q96IY4,P05141,P27487,A0A024R0R9,P02753,Q08211,P80108,P02671,P02675,P02679,B3KXX0,A0A024RB87,P0DJI8,A0A024QZL1,P04406,P02763,P0DOX3,P19652,P01031,A0A024R3X4,P02741,P23142	0.0327002	0.493831	0.347826
GO:0042327	positive regulation of phosphorylation	P	8	23	235	1357	0.0340426	0.0169492	over	P01031,O75460,P02790,P08697,A0A384MEK5,H0YJW9,P02675,P02679	P01031,P07996,P0DJI8,P32119,P00734,P01024,O75460,P02787,A0A024RD80,I4AY87,P02790,A0A024R1U8,P08697,A0A024R104,A0A384MEK5,H0YJW9,A0A024RB87,P02671,P02675,P02679,A0A384NKS6,P00558,P55072	0.0327002	0.493831	0.347826
GO:0003013	circulatory system process	P	7	19	235	1357	0.0297872	0.0140015	over	B0ZBE2,P08697,A0A0S2Z3D5,P33151,A0A384MEK5,P02675,P02679	A0A024R324,P08311,B0ZBE2,A0A2H4Y9T5,P08697,P62258,Q53YY1,Q15430,D2JYH4,A0A0S2Z3D5,A0A0S2Z3V0,P33151,A0A384MEK5,P02671,P02675,P02679,P09172,P02741,P21333	0.03296	0.493831	0.368421
GO:0050708	regulation of protein secretion	P	7	19	235	1357	0.0297872	0.0140015	over	P02753,P02675,P02679,P02763,P19652,P01031,B3KXX0	P05141,P27487,P02753,Q08211,P80108,A0A024QZL1,P02671,P02675,P02679,P04406,P0DJI8,P02763,P0DOX3,P19652,P01031,A0A024R3X4,P02741,P23142,B3KXX0	0.03296	0.493831	0.368421
GO:0008015	blood circulation	P	7	19	235	1357	0.0297872	0.0140015	over	B0ZBE2,P08697,A0A0S2Z3D5,P33151,A0A384MEK5,P02675,P02679	A0A024R324,P08311,B0ZBE2,A0A2H4Y9T5,P08697,P62258,Q53YY1,D2JYH4,A0A0S2Z3D5,A0A0S2Z3V0,P33151,A0A384MEK5,P02671,P02675,P02679,P09172,P02741,P21333,Q15430	0.03296	0.493831	0.368421
GO:0048659	smooth muscle cell proliferation	P	4	8	235	1357	0.0170213	0.00589536	over	P08697,P24593,B0ZBE2,O75460	A0A024R6R4,P07996,P08697,P24593,A8K0R3,P09211,B0ZBE2,O75460	0.034454	0.493831	0.5
GO:1901343	negative regulation of vasculature development	P	4	8	235	1357	0.0170213	0.00589536	over	A0A140VKF3,B0ZBE2,P02776,B4DEW5	A0A140VKF3,B0ZBE2,P00558,P02776,P04196,P07996,Q68DR3,B4DEW5	0.034454	0.493831	0.5
GO:0016525	negative regulation of angiogenesis	P	4	8	235	1357	0.0170213	0.00589536	over	B4DEW5,A0A140VKF3,B0ZBE2,P02776	P07996,B4DEW5,A0A140VKF3,B0ZBE2,P00558,P02776,P04196,Q68DR3	0.034454	0.493831	0.5
GO:0061919	process utilizing autophagic mechanism	P	4	8	235	1357	0.0170213	0.00589536	over	P06702,O75460,O00391,A0A1W2PQB1	P05109,P06702,P55072,O75460,P04406,O00391,A0A1W2PQB1,A0A1L1UHR1	0.034454	0.493831	0.5
GO:0046883	regulation of hormone secretion	P	4	8	235	1357	0.0170213	0.00589536	over	B0ZBE2,P02753,P02675,P02679	B0ZBE2,P05141,P27487,P02753,P80108,P02671,P02675,P02679	0.034454	0.493831	0.5
GO:2000181	negative regulation of blood vessel morphogenesis	P	4	8	235	1357	0.0170213	0.00589536	over	A0A140VKF3,B0ZBE2,P02776,B4DEW5	A0A140VKF3,B0ZBE2,P00558,P02776,P04196,P07996,Q68DR3,B4DEW5	0.034454	0.493831	0.5
GO:0006914	autophagy	P	4	8	235	1357	0.0170213	0.00589536	over	O75460,O00391,A0A1W2PQB1,P06702	P55072,O75460,P04406,O00391,A0A1W2PQB1,A0A1L1UHR1,P05109,P06702	0.034454	0.493831	0.5
GO:0048660	regulation of smooth muscle cell proliferation	P	4	8	235	1357	0.0170213	0.00589536	over	P08697,P24593,B0ZBE2,O75460	A0A024R6R4,P07996,P08697,P24593,A8K0R3,P09211,B0ZBE2,O75460	0.034454	0.493831	0.5
GO:0046879	hormone secretion	P	4	8	235	1357	0.0170213	0.00589536	over	B0ZBE2,P02753,P02675,P02679	B0ZBE2,P05141,P27487,P02753,P80108,P02671,P02675,P02679	0.034454	0.493831	0.5
GO:0042310	vasoconstriction	P	4	8	235	1357	0.0170213	0.00589536	over	B0ZBE2,A0A384MEK5,P02675,P02679	A0A024R324,B0ZBE2,D2JYH4,A0A384MEK5,P02671,P02675,P02679,P09172	0.034454	0.493831	0.5
GO:0099503	secretory vesicle	C	15	54	235	1357	0.0638298	0.0397937	over	B3KXX0,P02675,P02679,P06702,O00391,P02763,P02768,P02776,P08697,P19652,Q86UX7,P02750,Q06033,E9PHK0,Q68DS3	A0A0S2Z4I5,P05164,P07996,P08311,B3KXX0,P02671,P02675,P02679,P02775,P04275,Q86YW5,L8E853,A0A384NKS6,A0A024R3X4,A0A024QZL1,A0A1L1UHR1,P09172,O15511,P00491,P01024,P02787,P04217,P05109,P06702,P09211,P14618,P55072,O00391,P00488,P00747,P01023,P02763,P02768,P02776,P04196,P08697,P19652,Q13201,Q86UX7,Q15430,Q68DR3,P00738,P02750,O95497,P01833,P04066,P30041,P61160,Q06033,Q13103,Q14624,E9PHK0,Q59FS1,Q68DS3	0.034635	0.493831	0.277778
GO:0030162	regulation of proteolysis	P	15	54	235	1357	0.0638298	0.0397937	over	P06702,E9PHK0,Q68DS3,P08697,P05546,Q9UGM5,H0YJW9,A0M8Q6,O43866,P01031,P08603,P09871,P0C0L5,P20851,P48740	P01023,P01024,P13671,P00748,P05109,P06702,P55072,Q53F35,E9PHK0,Q68DS3,P07996,P08697,Q96IY4,P04196,P04406,P05546,Q9UGM5,B7Z539,H0YJW9,Q59FS1,Q68DR3,Q9UMV1,A0M8Q6,O43866,P00734,P01031,P01742,P04003,P07357,P07360,P08603,P09871,P0C0L4,P0C0L5,P10643,P15169,P20851,P22792,P23083,Q03591,Q92496,A8K5T0,A0A384NKS6,P62258,A0A024R324,B5MCB9,E9KL26,P48740,Q5UGI6,P80108,A0A0S2Z3V0,A0A024RD80,A0A024R1N1,A0A384ME…	0.034635	0.493831	0.277778
GO:0050878	regulation of body fluid levels	P	15	54	235	1357	0.0638298	0.0397937	over	B4DPQ3,F2RM37,P00742,P02675,P02679,P05546,P20851,A0A024R944,P02776,P10720,B3KXX0,A0A0S2Z4K3,H0YJW9,P08697,Q86UX7	A0A024R6I6,A3RKG7,B0YJC6,B4DPQ3,F2RM37,P00488,P00734,P00742,P00747,P02671,P02675,P02679,P03951,P04275,P05160,P05546,P20851,P40197,P68431,Q13201,Q71DI3,Q96IY4,A0A3B3IS66,A0A024R944,P00748,P01023,L8E853,P04196,Q68DR3,A0A0S2Z3V0,P08567,C9JPQ9,P02776,P0DJI8,P10720,P21333,Q86YW5,Q15430,A0A384NKM6,B5MCB9,E9KL26,Q5UGI6,B3KXX0,P07996,P32119,A0A0S2Z4K3,H0YJW9,P08697,P08779,P60709,P63261,Q86UX7,Q9Y490,P231…	0.034635	0.493831	0.277778
GO:0080090	regulation of primary metabolic process	P	28	117	235	1357	0.119149	0.0862196	over	P01031,P33151,P06702,O75460,E9PHK0,Q68DS3,P08697,A0A0S2Z3D5,P05546,Q9UGM5,H0YJW9,P24593,A0M8Q6,O43866,P08603,P09871,P0C0L5,P20851,P02790,A0A0K0K1J1,P48740,P02776,A0A384MEK5,A0A090N7U9,P02675,P02679,O75636,A0A024R944	P60709,P68431,Q71DI3,P01031,P07996,P0DJI8,P32119,P01023,A0A024R3E3,P33151,P23142,P00734,P01024,P13671,P00748,Q16777,A0A384P5U2,A0A024R228,A0A024R324,O00151,P07737,Q08211,P58546,P09211,P05109,P06702,P55072,Q53F35,O75460,P02787,E9PHK0,Q68DS3,P08697,Q96IY4,P80108,A0A0S2Z3D5,P06727,A0A0S2Z3V0,A0A024R1U8,P08567,P04196,P04406,P05546,Q9UGM5,B7Z539,H0YJW9,Q59FS1,Q68DR3,Q9UMV1,P21333,P48059,P24593,B4DZM1,…	0.035665	0.493831	0.239316
GO:0019538	protein metabolic process	P	51	236	235	1357	0.217021	0.173913	over	P01031,O00187,O75636,P48740,Q9BWP8,P33151,A0M8Q6,A8K8Z4,B7Z550,P08603,P09871,P0C0L5,O75460,P23528,Q14520,A0A5C2GIX2,A0A5C2GSD9,Q6MZX7,Q6N093,Q6N095,P06702,A0A024RAG6,A0A0C4DH33,A0A0J9YVY3,A0A1U9X8X3,A0A3B3ISR2,P20851,A0A2Y9CYF2,A0A5C2GIJ0,P00742,E9PHK0,Q68DS3,P08697,P05546,Q9UGM5,H0YJW9,P24593,P02790,O43866,P02675,P02679,A0A024R0T8,A3KPE2,A5PL32,A0A0S2Z3D5,A0A140VK24,O00391,P02768,A0A384MEK5,B0ZB…	P60709,P62258,P01031,P07996,P0DJI8,P32119,Q13867,P23284,P62942,O00187,O75636,P11226,P48740,Q15485,Q9BWP8,P01023,A0A024R3E3,P33151,P23142,P00734,P01024,P13671,P08311,P00748,A0A140TA49,A0M8Q6,A8K8Z4,B4DR57,B4E3S6,B7Z550,M0R0Q9,P01742,P07357,P08603,P09871,P0C0L4,P0C0L5,P10643,P23083,Q03591,P55072,A0A248RGE3,A2A3R5,A8K4W0,A8K517,B3KS36,A0A384N6H1,P58546,P61009,O75460,P23528,P09211,P33908,A0A024RA08,P…	0.0363058	0.493831	0.216102
GO:2000257	regulation of protein activation cascade	P	10	32	235	1357	0.0425532	0.0235814	over	A0M8Q6,O43866,P01031,P08603,P09871,P0C0L5,P20851,H0YJW9,P48740,A0A024R944	P01023,P01024,P13671,A0M8Q6,O43866,P00734,P01031,P01742,P04003,P07357,P07360,P08603,P09871,P0C0L4,P0C0L5,P10643,P15169,P20851,P22792,P23083,Q03591,Q92496,Q96IY4,A8K5T0,H0YJW9,Q9UMV1,B5MCB9,E9KL26,P48740,Q5UGI6,P02671,A0A024R944	0.0372884	0.493831	0.3125
GO:0048585	negative regulation of response to stimulus	P	14	50	235	1357	0.0595745	0.036846	over	P01031,A0A0S2Z4K3,H0YJW9,B4DEW5,P02675,P02679,P08697,P24593,P48740,P20851,A0A0S2Z3D5,A0A140VKF3,P33151,P02776	P01023,P02743,P09211,P00734,A0A0S2Z3V0,P07996,P01031,P08567,A0A0S2Z4K3,H0YJW9,P11021,Q6EMK4,B4DEW5,P32119,Q96PD5,A0A024R324,P05556,P00747,P00748,P02671,P02675,P02679,P04196,P08697,Q96IY4,I4AY87,P24593,P55072,B5MCB9,E9KL26,P48740,Q5UGI6,P04003,P20851,P02760,A0A0S2Z3D5,A0A140VKF3,P0DJI8,P33151,Q68DR3,P03951,P23142,A0A024R5K1,P27487,P18065,P05141,O95497,A0A384NKS6,A0A140VJY2,P02776	0.0381087	0.493831	0.28
GO:0048870	cell motility	P	17	64	235	1357	0.0723404	0.0471629	over	P23528,P06702,A0A140VKF3,P01031,H0YJW9,P24593,P00742,P33151,Q86UX7,P02776,P10720,A0A0H5AY34,A0M8Q6,P35542,A0A384MEK5,B4DEW5,B0ZBE2	P23528,P62258,P05556,P80108,P18428,P05109,P06702,P06576,P07996,A0A140VKF3,P07737,G3XAK1,P01031,O00151,O15511,H0YJW9,P24593,A0A024R324,P21333,A2VCK8,E7EUF1,A0A024R3I5,A0A024R611,P00742,P11021,P33151,P63261,Q86UX7,P08779,P02775,P02776,P0DJI8,P10720,A8K9V7,A0A024R5K1,A0A024R3E3,P00747,P25705,P04196,A0A0S2Z3V0,Q68DR3,P27487,A0A0H5AY34,A0M8Q6,P00734,P01591,P01742,P01871,P09172,P15814,P23083,P26038,P19…	0.0382806	0.493831	0.265625
GO:0051674	localization of cell	P	17	64	235	1357	0.0723404	0.0471629	over	P23528,P06702,A0A140VKF3,P01031,H0YJW9,P24593,P00742,P33151,Q86UX7,P02776,P10720,A0A0H5AY34,A0M8Q6,P35542,A0A384MEK5,B4DEW5,B0ZBE2	P23528,P62258,P05556,P80108,P18428,P05109,P06702,P06576,P07996,A0A140VKF3,P07737,G3XAK1,P01031,O00151,O15511,H0YJW9,P24593,A0A024R324,P21333,A2VCK8,E7EUF1,A0A024R3I5,A0A024R611,P00742,P11021,P33151,P63261,Q86UX7,P08779,P02775,P02776,P0DJI8,P10720,A8K9V7,A0A024R5K1,A0A024R3E3,P00747,P25705,P04196,A0A0S2Z3V0,Q68DR3,P27487,P60709,A0A0H5AY34,A0M8Q6,P00734,P01591,P01742,P01871,P09172,P15814,P23083,P26…	0.0382806	0.493831	0.265625
GO:0016236	macroautophagy	P	3	5	235	1357	0.012766	0.0036846	over	O75460,O00391,A0A1W2PQB1	O75460,P04406,O00391,P55072,A0A1W2PQB1	0.0390823	0.493831	0.6
GO:0046887	positive regulation of hormone secretion	P	3	5	235	1357	0.012766	0.0036846	over	P02753,P02675,P02679	P02753,P80108,P02671,P02675,P02679	0.0390823	0.493831	0.6
GO:0001678	cellular glucose homeostasis	P	3	5	235	1357	0.012766	0.0036846	over	A0A140VKF3,A0A384MEK5,O75460	P80108,A0A140VKF3,A0A384MEK5,O75460,Q96IY4	0.0390823	0.493831	0.6
GO:0008009	chemokine activity	F	3	5	235	1357	0.012766	0.0036846	over	P01031,P02776,P10720	A0A075B7C5,P01031,P02775,P02776,P10720	0.0390823	0.493831	0.6
GO:0050731	positive regulation of peptidyl-tyrosine phosphorylation	P	3	5	235	1357	0.012766	0.0036846	over	P02790,A0A384MEK5,H0YJW9	P02790,A0A024R104,A0A384MEK5,I4AY87,H0YJW9	0.0390823	0.493831	0.6
GO:0071331	cellular response to hexose stimulus	P	3	5	235	1357	0.012766	0.0036846	over	A0A140VKF3,A0A384MEK5,O75460	P80108,A0A140VKF3,A0A384MEK5,O75460,Q96IY4	0.0390823	0.493831	0.6
GO:0010506	regulation of autophagy	P	3	5	235	1357	0.012766	0.0036846	over	O75460,O00391,A0A1W2PQB1	O75460,P04406,O00391,A0A1W2PQB1,A0A1L1UHR1	0.0390823	0.493831	0.6
GO:0071322	cellular response to carbohydrate stimulus	P	3	5	235	1357	0.012766	0.0036846	over	A0A140VKF3,A0A384MEK5,O75460	P80108,A0A140VKF3,A0A384MEK5,O75460,Q96IY4	0.0390823	0.493831	0.6
GO:0071326	cellular response to monosaccharide stimulus	P	3	5	235	1357	0.012766	0.0036846	over	A0A140VKF3,A0A384MEK5,O75460	P80108,A0A140VKF3,A0A384MEK5,O75460,Q96IY4	0.0390823	0.493831	0.6
GO:0070820	tertiary granule	C	3	5	235	1357	0.012766	0.0036846	over	O00391,P02750,P02763	O00391,P00738,P02750,P02763,P02775	0.0390823	0.493831	0.6
GO:0071333	cellular response to glucose stimulus	P	3	5	235	1357	0.012766	0.0036846	over	A0A140VKF3,A0A384MEK5,O75460	P80108,A0A140VKF3,A0A384MEK5,O75460,Q96IY4	0.0390823	0.493831	0.6
GO:0014910	regulation of smooth muscle cell migration	P	3	5	235	1357	0.012766	0.0036846	over	H0YJW9,P24593,B0ZBE2	H0YJW9,P24593,P09211,A0A024R5K1,B0ZBE2	0.0390823	0.493831	0.6
GO:1904724	tertiary granule lumen	C	3	5	235	1357	0.012766	0.0036846	over	O00391,P02750,P02763	O00391,P00738,P02750,P02763,P02775	0.0390823	0.493831	0.6
GO:0090277	positive regulation of peptide hormone secretion	P	3	5	235	1357	0.012766	0.0036846	over	P02753,P02675,P02679	P02753,P80108,P02671,P02675,P02679	0.0390823	0.493831	0.6
GO:0042379	chemokine receptor binding	F	3	5	235	1357	0.012766	0.0036846	over	P01031,P02776,P10720	A0A075B7C5,P01031,P02775,P02776,P10720	0.0390823	0.493831	0.6
GO:0007548	sex differentiation	P	3	5	235	1357	0.012766	0.0036846	over	A0A384MEK5,P02753,A0A0K0K1J1	A0A384MEK5,P11021,P02753,A0A0K0K1J1,P21333	0.0390823	0.493831	0.6
GO:0051247	positive regulation of protein metabolic process	P	13	46	235	1357	0.0553191	0.0338983	over	P01031,P06702,O75460,E9PHK0,Q68DS3,P33151,P02790,P20851,P08697,A0A384MEK5,H0YJW9,P02675,P02679	P01031,P07996,P0DJI8,P32119,P00734,P01024,P13671,P00748,P05109,P06702,P55072,Q53F35,O75460,P02787,E9PHK0,Q68DS3,A0A024R324,P11021,P62942,A0A384NKS6,Q8NBP7,A0A0S2Z3V0,A0A024RD80,I4AY87,P33151,P02790,P18428,A0A024R1U8,P04003,P20851,P63241,P08697,A0A024R104,A0A384MEK5,H0YJW9,P80108,A0A024RB87,P02671,P02675,P02679,P26038,A0A024R1N1,A0A384MEF1,A0A384N6H1,Q08211,P58546	0.0418894	0.493831	0.282609
GO:0048514	blood vessel morphogenesis	P	8	24	235	1357	0.0340426	0.0176861	over	A0A140VKF3,B0ZBE2,P02776,P02750,P33151,A0A0S2Z3D5,B4DEW5,P08697	A8K9V7,D0PNI1,P04196,P06576,P63261,P07996,P05556,P80108,A0A140VKF3,B0ZBE2,P00558,P02776,Q68DR3,E7EUF1,P01024,P02750,P13671,P33151,Q68CK4,A0A0S2Z3D5,A0A0S2Z3V0,B4DEW5,P14618,P08697	0.0419437	0.493831	0.333333
GO:0002791	regulation of peptide secretion	P	7	20	235	1357	0.0297872	0.0147384	over	P02753,B3KXX0,P02675,P02679,P02763,P19652,P01031	P05109,P05141,P27487,P02753,Q08211,P80108,P0DJI8,B3KXX0,A0A024QZL1,P02671,P02675,P02679,P04406,P02763,P0DOX3,P19652,P01031,A0A024R3X4,P02741,P23142	0.0434528	0.493831	0.35
GO:0007568	aging	P	6	16	235	1357	0.0255319	0.0117907	over	A0A384MEK5,A0A024RAG6,A0A140VKF3,B0ZBE2,C9JF17,P24593	A0A384MEK5,I4AY87,P48059,A0A024RAG6,A0A140VKF3,A0A384MEF1,A0A384N6H1,A0A384P5Q0,B0ZBE2,C9JF17,E9KL26,P05164,P08779,P18065,P24593,A0A384NKS6	0.0436799	0.493831	0.375
GO:1901342	regulation of vasculature development	P	6	16	235	1357	0.0255319	0.0117907	over	A0A140VKF3,B0ZBE2,P02776,P02750,P33151,B4DEW5	A0A140VKF3,B0ZBE2,P00558,P02776,P04196,P07996,Q68DR3,E7EUF1,P01024,P02750,P05556,P13671,P33151,Q68CK4,B4DEW5,P14618	0.0436799	0.493831	0.375
GO:0045765	regulation of angiogenesis	P	6	16	235	1357	0.0255319	0.0117907	over	A0A140VKF3,B0ZBE2,P02776,P02750,P33151,B4DEW5	A0A140VKF3,B0ZBE2,P00558,P02776,P04196,P07996,Q68DR3,P01024,P02750,P05556,P13671,P33151,Q68CK4,B4DEW5,P14618,E7EUF1	0.0436799	0.493831	0.375
GO:0032940	secretion by cell	P	18	70	235	1357	0.0765957	0.0515844	over	B0ZBE2,O00391,P02675,P02679,P02763,P02768,P02776,P08697,P19652,Q06033,Q86UX7,E9PHK0,Q68DS3,P02753,P02750,P06702,B3KXX0,P01031	B0ZBE2,O00391,O75083,P00488,P00747,P01023,P02671,P02675,P02679,P02763,P02768,P02775,P02776,P02787,P04196,P04217,P04275,P07996,P08567,P08697,P19652,P21333,P68366,Q06033,Q13103,Q13201,Q14624,Q86UX7,Q9Y490,A0A024QZL1,A0A384NKS6,E9PHK0,L8E853,Q15430,Q59FS1,Q68DR3,Q68DS3,Q96IY4,P05141,P27487,A0A024R0R9,P02753,Q08211,P80108,O15511,O95497,P00491,P00738,P01024,P01833,P02750,P04066,P05109,P05164,P06702,P0…	0.0452775	0.493831	0.257143
GO:0032270	positive regulation of cellular protein metabolic process	P	12	42	235	1357	0.0510638	0.0309506	over	P01031,P06702,O75460,E9PHK0,Q68DS3,P33151,P02790,P08697,A0A384MEK5,H0YJW9,P02675,P02679	P01031,P07996,P0DJI8,P32119,P00734,P01024,P13671,P00748,P05109,P06702,P55072,Q53F35,O75460,P02787,E9PHK0,Q68DS3,A0A024R324,P11021,P62942,A0A384NKS6,Q8NBP7,A0A0S2Z3V0,A0A024RD80,I4AY87,P33151,P02790,A0A024R1U8,P63241,P08697,A0A024R104,A0A384MEK5,H0YJW9,P80108,A0A024RB87,P02671,P02675,P02679,P26038,A0A024R1N1,A0A384MEF1,A0A384N6H1,Q08211	0.0459881	0.493831	0.285714
GO:0051241	negative regulation of multicellular organismal process	P	12	42	235	1357	0.0510638	0.0309506	over	A0A140VKF3,B0ZBE2,P02776,A0A0S2Z4K3,H0YJW9,P02763,P02675,P02679,P08697,P24593,P02753,B4DEW5	P00734,A0A0S2Z3V0,A0A140VKF3,P07996,Q6EMK4,K7ER74,A0A024R324,Q8NBP7,B0ZBE2,P00558,P02776,P04196,Q68DR3,A0A0S2Z4K3,H0YJW9,A0A024QZL1,Q96PD5,P09211,P02763,P18428,O95445,P06727,P00747,P00748,P02671,P02675,P02679,P08697,Q96IY4,P32119,Q06141,P02743,P24593,A0A2H4Y9T5,A0A0S2Z3X8,A0A024R1K7,P03951,P02753,Q6UXB8,B4DEW5,A0A384P5G6,P23142	0.0459881	0.493831	0.285714
GO:0006887	exocytosis	P	15	56	235	1357	0.0638298	0.0412675	over	O00391,P02675,P02679,P02763,P02768,P02776,P08697,P19652,Q06033,Q86UX7,E9PHK0,Q68DS3,P02750,P06702,B3KXX0	O00391,O75083,P00488,P00747,P01023,P02671,P02675,P02679,P02763,P02768,P02775,P02776,P02787,P04196,P04217,P04275,P07996,P08567,P08697,P19652,P21333,P68366,Q06033,Q13103,Q13201,Q14624,Q86UX7,Q9Y490,A0A024QZL1,A0A384NKS6,E9PHK0,L8E853,Q15430,Q59FS1,Q68DR3,Q68DS3,A0A024R0R9,O15511,O95497,P00491,P00738,P01024,P01833,P02750,P04066,P05109,P05164,P06702,P08311,P09211,P14618,P30041,P55072,P61160,B3KXX0,A0…	0.0468935	0.493831	0.267857
GO:0010468	regulation of gene expression	P	21	85	235	1357	0.0893617	0.0626382	over	O75460,P02776,P33151,A0A0S2Z3D5,A0A140VKF3,E9PHK0,Q68DS3,P08697,P24593,A0M8Q6,O43866,P01031,P08603,P09871,P0C0L5,P20851,H0YJW9,P48740,A0A384MEK5,P06702,B3KXX0	P68431,Q71DI3,P01023,P01024,P13671,P00748,Q16777,A0A384P5U2,A0A024R228,A0A024R324,O00151,P07737,Q08211,O75460,P58546,A0A024R104,D2JYH4,G3XAK1,P02741,P02776,P23142,P26038,P33151,P48059,P63261,A0A0S2Z3D5,A0A140VKF3,E9PHK0,Q68DS3,P07996,P08697,Q96IY4,P21333,P04406,P24593,B4DZM1,Q15631,A0M8Q6,O43866,P00734,P01031,P01742,P04003,P07357,P07360,P08603,P09871,P0C0L4,P0C0L5,P10643,P15169,P20851,P22792,P230…	0.0477721	0.493831	0.247059
GO:0048583	regulation of response to stimulus	P	45	208	235	1357	0.191489	0.153279	over	P01031,O00187,O75636,P48740,Q9BWP8,P02675,P02679,P06702,A0A1W2PQB1,P02790,A0M8Q6,A8K8Z4,B7Z550,P08603,P09871,P0C0L5,A0A024RAG6,A0A0C4DH33,A0A0J9YVY3,A0A1U9X8X3,A0A3B3ISR2,P20851,A0A2Y9CYF2,A0A5C2GIJ0,A0A5C2GIX2,A0A5C2GSD9,Q6MZX7,Q6N093,Q6N095,O75460,B0ZBE2,B3KXX0,A0A0S2Z4K3,H0YJW9,O43866,P02750,P33151,B4DEW5,P08697,P24593,A0A0S2Z3D5,A0A140VKF3,P00742,A0A024R944,P02776	P01031,P07996,P0DJI8,P32119,P01024,O00187,O75636,P11226,P48740,Q15485,Q9BWP8,P01023,P13671,P02671,P02675,P02679,P05109,P06702,P14625,P18428,A0A1W2PQB1,P80108,P00748,P02743,P09211,P04196,Q68DR3,P02790,A0A140TA49,A0M8Q6,A8K8Z4,B4DR57,B4E3S6,B7Z550,M0R0Q9,P01742,P07357,P08603,P09871,P0C0L4,P0C0L5,P10643,P23083,Q03591,A0A0S2Z4I5,A6XNE2,P07360,A8K5T0,B2RA39,A0A024RAB9,A0A024RAG6,A0A075B6R2,A0A087WSY4,…	0.048047	0.493831	0.216346
GO:0043168	anion binding	F	24	100	235	1357	0.102128	0.073692	over	P02768,A0A0A0MRA3,A0A0A0MTH3,E9PKE3,O75460,F5H5D3,Q9H4B7,A0A1Z1VXF2,P00742,A0A024R944,D9ZGG2,P02776,P05546,P08603,P10720,E9PHK0,H0YJW9,Q68DS3,Q6MZX7,Q6N093,Q6N095,A0A0S2Z3D5,P06702,O00391	P07996,Q9Y490,A0A024RD80,P02768,P09211,P43652,A0A024R1A3,A0A024R1N1,A0A024R3X4,A0A024R652,A0A024RDL1,A0A087WVM4,A0A0A0MRA3,A0A0A0MTH3,A0A0G2JIW1,A0A0S2Z471,A0A140VJY2,A0A384N6A4,A0A384P5G6,A8K7F6,B4DDU6,B7Z1C9,B7Z4R3,D2JYH4,E7EQR6,E9PKE3,K9JA46,O75460,P00558,P06576,P11021,P14618,P14625,P22102,P25705,P55072,P60709,P61160,P63261,Q08211,Q32Q12,Q562R1,A0A2H4Y9T5,B2ZZ87,C9K080,A0A024R324,A0A024RB87,A0…	0.0486823	0.493831	0.24
GO:0044425	membrane part	C	33	146	235	1357	0.140426	0.10759	over	O75460,A0A024RAY9,A0A0A0MSA9,A0A0C4DGZ8,A0A1W2PRM8,A0A1Z1VXF2,A0A286YES1,A0A384MEK5,A0N0L8,A8K6K4,B4E2S7,D3DNN4,P33151,A0A1W2PQB1,Q6N095,A0A0C4DH33,A0A0J9YVY3,A0M8Q6,P02675,P02679,A0A2Y9CYF2,Q6MZX7,Q6N093,B3KXX0,A0A024R8N8,O00391,A0A024R035,A8K8Z4,B7Z550,P01031,P00742,P23528,H0YJW9	O75460,P11021,P14625,P55072,P61009,P63241,P02787,P62942,A0A024R3I5,A0A024RAY9,A0A024RC61,A0A060D9N8,A0A087WTK0,A0A087WXI5,A0A087WZR4,A0A087X090,A0A087X0M8,A0A0A0MSA9,A0A0C4DG76,A0A0C4DGZ8,A0A0G2JJG8,A0A0G2JK05,A0A1L1UHR1,A0A1W2PRM8,A0A1Z1VXF2,A0A286YES1,A0A286YEY4,A0A384MEK5,A0N0L8,A8K6K4,A8K9V7,B2R672,B4E2S7,B4E367,D3DNN4,O95497,P01871,P09172,P27487,P33151,P33908,Q2L9S7,Q6EMK4,Q86YW5,Q9HDC9,A0A1…	0.0504677	0.493831	0.226027
GO:0040011	locomotion	P	18	71	235	1357	0.0765957	0.0523213	over	P23528,P06702,P01031,P05546,A0A140VKF3,H0YJW9,P24593,P00742,P33151,Q86UX7,P02776,P10720,A0A0H5AY34,A0M8Q6,P35542,A0A384MEK5,B4DEW5,B0ZBE2	P23528,P62258,P05556,P80108,P18428,P05109,P06702,P06576,E7EUF1,P01031,P04196,P05546,A0A5C2FUZ4,A0A5C2FVD4,A0A087X0M8,A8K9V7,B4DUN9,Q92859,P07996,A0A140VKF3,P07737,G3XAK1,O00151,O15511,H0YJW9,P24593,A0A024R324,P21333,A2VCK8,A0A024R3I5,A0A024R611,P00742,P11021,P33151,P63261,Q86UX7,P08779,P02775,P02776,P0DJI8,P10720,A0A024R5K1,A0A024R3E3,P00747,P25705,A0A0S2Z3V0,Q68DR3,P27487,A8K0R3,P60709,A0A0H5AY3…	0.0514374	0.493831	0.253521
GO:0060284	regulation of cell development	P	8	25	235	1357	0.0340426	0.018423	over	A0A0S2Z3D5,A0A140VKF3,B0ZBE2,P06702,P23528,P02675,P02679,P33151	A0A024R104,A0A0S2Z3D5,A0A140VKF3,B0ZBE2,P06702,P11021,A0A024R324,A0A0S2Z3V0,B3KNB4,A0A0S2Z3X8,P00734,O75083,A0A024RBB7,A8K0R3,A0A024R1K7,P23528,P61160,Q6UXB8,P23142,P02671,P02675,P02679,P21333,P48059,P33151	0.052771	0.493831	0.32
GO:0051046	regulation of secretion	P	8	25	235	1357	0.0340426	0.018423	over	B0ZBE2,P02753,P02675,P02679,B3KXX0,P02763,P19652,P01031	B0ZBE2,P05109,Q96IY4,P05141,P27487,A0A024R0R9,P02753,Q08211,P80108,P02671,P02675,P02679,B3KXX0,A0A024RB87,P0DJI8,A0A024QZL1,P04406,P02763,P0DOX3,P19652,I4AY87,P01031,A0A024R3X4,P02741,P23142	0.052771	0.493831	0.32
GO:0048518	positive regulation of biological process	P	53	252	235	1357	0.225532	0.185704	over	P01031,O00187,O75636,P48740,Q9BWP8,P02750,P02675,P02679,P06702,P02790,B0ZBE2,A0M8Q6,A8K8Z4,B7Z550,P08603,P09871,P0C0L5,A0A024RAG6,A0A0C4DH33,A0A0J9YVY3,A0A1U9X8X3,A0A3B3ISR2,P20851,A0A2Y9CYF2,A0A5C2GIJ0,A0A5C2GIX2,A0A5C2GSD9,Q6MZX7,Q6N093,Q6N095,O75460,A0A0K0K1J1,P02776,P33151,E9PHK0,Q68DS3,D9ZGG2,H0YJW9,A0A0S2Z3D5,P55056,A0A140VKF3,P00742,Q86UX7,O43866,P23528,A0A384MEK5,P02753,P08697,A0A1W2PQB1,…	P01031,P07996,P0DJI8,P32119,P01024,O00187,O75636,P11226,P48740,Q15485,Q9BWP8,P01023,P00734,P02750,Q68CK4,P13671,Q8NBP7,P02671,P02675,P02679,P05109,P06702,P14625,P18428,P80108,P00748,P02790,P04196,Q68DR3,B0ZBE2,Q96IY4,A0A140TA49,A0M8Q6,A8K8Z4,B4DR57,B4E3S6,B7Z550,M0R0Q9,P01742,P07357,P08603,P09871,P0C0L4,P0C0L5,P10643,P23083,Q03591,P55072,Q53F35,A0A0S2Z4I5,A6XNE2,P07360,A8K5T0,B2RA39,A0A024RAB9,A0…	0.0530813	0.493831	0.210317
GO:0005579	membrane attack complex	C	4	9	235	1357	0.0170213	0.00663228	over	A0A024R035,A8K8Z4,B7Z550,P01031	A0A024R035,A8K8Z4,B4E3S6,B7Z550,P01031,P07357,P07360,P10643,P13671	0.0537617	0.493831	0.444444
GO:0046930	pore complex	C	4	9	235	1357	0.0170213	0.00663228	over	A0A024R035,A8K8Z4,B7Z550,P01031	A0A024R035,A8K8Z4,B4E3S6,B7Z550,P01031,P07357,P07360,P10643,P13671	0.0537617	0.493831	0.444444
GO:0010976	positive regulation of neuron projection development	P	4	9	235	1357	0.0170213	0.00663228	over	A0A0S2Z3D5,A0A140VKF3,B0ZBE2,P06702	A0A0S2Z3X8,A0A0S2Z3V0,P61160,A0A024R104,A0A0S2Z3D5,A0A140VKF3,B0ZBE2,P06702,P11021	0.0537617	0.493831	0.444444
GO:0009914	hormone transport	P	4	9	235	1357	0.0170213	0.00663228	over	B0ZBE2,P02753,P02675,P02679	B0ZBE2,P05141,P27487,P02753,P80108,A6XGL1,P02671,P02675,P02679	0.0537617	0.493831	0.444444
GO:0071560	cellular response to transforming growth factor beta stimulus	P	4	9	235	1357	0.0170213	0.00663228	over	P33151,P02750,E9PHK0,Q68DS3	P33151,P02750,P07996,Q68CK4,P11021,Q6EMK4,P48059,E9PHK0,Q68DS3	0.0537617	0.493831	0.444444
GO:0071559	response to transforming growth factor beta	P	4	9	235	1357	0.0170213	0.00663228	over	P33151,P02750,E9PHK0,Q68DS3	P33151,P02750,P07996,Q68CK4,P11021,Q6EMK4,P48059,E9PHK0,Q68DS3	0.0537617	0.493831	0.444444
GO:0045666	positive regulation of neuron differentiation	P	4	9	235	1357	0.0170213	0.00663228	over	A0A0S2Z3D5,A0A140VKF3,B0ZBE2,P06702	A0A024R104,A0A0S2Z3D5,A0A140VKF3,B0ZBE2,P06702,P11021,A0A0S2Z3X8,A0A0S2Z3V0,P61160	0.0537617	0.493831	0.444444
GO:0071827	plasma lipoprotein particle organization	P	4	9	235	1357	0.0170213	0.00663228	over	A0A0S2Z3D5,P02768,P55056,A0A140VK24	A0A0B4RUS7,P06727,A0A0S2Z3D5,A0A0S2Z3V0,P05164,O95445,P02768,P55056,A0A140VK24	0.0537617	0.493831	0.444444
GO:0045089	positive regulation of innate immune response	P	4	9	235	1357	0.0170213	0.00663228	over	P02675,P02679,P06702,P02790	P02671,P02675,P02679,P05109,P06702,P14625,P18428,P02790,Q08211	0.0537617	0.493831	0.444444
GO:0097756	negative regulation of blood vessel diameter	P	4	9	235	1357	0.0170213	0.00663228	over	B0ZBE2,A0A384MEK5,P02675,P02679	A0A024R324,B0ZBE2,D2JYH4,A0A384MEK5,P02671,P02675,P02679,P09172,P02741	0.0537617	0.493831	0.444444
GO:0071825	protein-lipid complex subunit organization	P	4	9	235	1357	0.0170213	0.00663228	over	A0A0S2Z3D5,P02768,P55056,A0A140VK24	A0A0B4RUS7,P06727,A0A0S2Z3D5,A0A0S2Z3V0,P05164,O95445,P02768,P55056,A0A140VK24	0.0537617	0.493831	0.444444
GO:0005044	scavenger receptor activity	F	4	9	235	1357	0.0170213	0.00663228	over	B4DRF2,D9ZGG2,O43866,H0YJW9	A0A024R930,A0A0S2Z3Y1,B4DRF2,D9ZGG2,E7ETH0,E7EUF1,O43866,Q6LAM1,H0YJW9	0.0537617	0.493831	0.444444
GO:0051094	positive regulation of developmental process	P	10	34	235	1357	0.0425532	0.0250553	over	P02776,A0A0S2Z3D5,A0A140VKF3,B0ZBE2,P06702,P08697,P02750,P33151,P02675,P02679	P02776,A0A024R104,A0A0S2Z3D5,A0A140VKF3,B0ZBE2,P06702,P11021,O95497,G3XAK1,P23284,P08697,A0A384NKS6,P13645,P35908,P01024,P02750,P05556,P07996,P13671,P33151,Q68CK4,A0A0S2Z3X8,A0A024R324,P00491,A0A024RBB7,A0A0S2Z3V0,P61160,P02671,P02675,P02679,P21333,P48059,P14618,A0A024R5K1	0.0551297	0.493831	0.294118
GO:0071363	cellular response to growth factor stimulus	P	7	21	235	1357	0.0297872	0.0154753	over	P33151,P02750,B4DEW5,H0YJW9,O75460,E9PHK0,Q68DS3	P33151,P02750,P07996,Q68CK4,P11021,Q6EMK4,Q92859,B4DEW5,H0YJW9,O75460,A0A024R5K1,A0A024R611,P09211,P48059,E9PHK0,Q68DS3,P04196,Q68DR3,A0A384N6H1,A0A384P5Q0,A0A384NKS6	0.0558863	0.493831	0.333333
GO:0005788	endoplasmic reticulum lumen	C	7	21	235	1357	0.0297872	0.0154753	over	D9ZGG2,O00391,P00742,P02679,P02768,P05546,P24593	P14625,D9ZGG2,O00391,O95479,P00734,P00742,P01024,P02671,P02679,P02768,P02787,P05546,P06727,P07996,P0C0L4,P11021,P23284,P24593,Q13103,Q8NBP7,Q15430	0.0558863	0.493831	0.333333
GO:0043410	positive regulation of MAPK cascade	P	5	13	235	1357	0.0212766	0.00957996	over	P01031,O75460,P08697,P02675,P02679	P01031,P07996,P0DJI8,P32119,O75460,P02787,I4AY87,P08697,A0A024RB87,P02671,P02675,P02679,A0A024R1U8	0.058128	0.493831	0.384615
GO:0042157	lipoprotein metabolic process	P	5	13	235	1357	0.0212766	0.00957996	over	A0A0S2Z3D5,A0A140VK24,A0A024R0T8,A3KPE2,A5PL32	P80108,A0A024R3E3,A0A0S2Z3D5,A0A140VK24,A0A0S2Z3V0,A0A024R0T8,A0A0B4RUS7,A3KPE2,A5PL32,O95445,P06727,Q8NBP7,V9GYM3	0.058128	0.493831	0.384615
GO:0043687	post-translational protein modification	P	5	13	235	1357	0.0212766	0.00957996	over	O00391,P02679,P02768,P05546,P24593	P80108,O00391,P01024,P02671,P02679,P02768,P02787,P05546,P0C0L4,P14625,P24593,Q13103,Q8NBP7	0.058128	0.493831	0.384615
GO:0010975	regulation of neuron projection development	P	5	13	235	1357	0.0212766	0.00957996	over	A0A0S2Z3D5,A0A140VKF3,B0ZBE2,P06702,P23528	A0A024R104,A0A0S2Z3D5,A0A140VKF3,B0ZBE2,P06702,P11021,A0A024R324,A0A0S2Z3V0,A0A0S2Z3X8,A8K0R3,A0A024R1K7,P23528,P61160	0.058128	0.493831	0.384615
GO:0005576	extracellular region	C	78	390	235	1357	0.331915	0.287399	over	P02675,P02679,P08697,A0A0K0K1J1,A0A140VKF3,D9ZGG2,B4DEW5,A0A024R6P0,A0A024R944,A0A075B6I0,A0A075B6K4,A0A140VK24,A0A1L7B5J3,A0A384MEK5,A0A3G1HEF1,A5PL27,B0ZBE2,O00187,O00391,O43866,P00742,P01031,P02750,P02753,P02763,P02768,P02776,P02790,P05546,P06702,P08603,P09871,P0C0L5,P10720,P19652,P20851,P23528,P24593,P35542,P48740,Q13790,Q14520,Q9BWP8,V9HWI6,E9PHK0,Q68DS3,P55056,A0A0S2Z3D5,A0A0S2Z3F6,A0A0C4DH…	C9JPQ9,P02671,P02675,P02679,P07996,P08697,D3DSP9,A0A087X0I0,A0A0K0K1J1,A0A0S2Z4Q2,A0A140VKF3,D9ZGG2,P23142,B4DEW5,A0A1S5UZ16,A0A024R1U8,A0A024R3I5,A0A024R3X4,A0A024R6I6,A0A024R6I9,A0A024R6N9,A0A024R6P0,A0A024R944,A0A075B6H7,A0A075B6I0,A0A075B6I1,A0A075B6I4,A0A075B6J9,A0A075B6K2,A0A075B6K4,A0A075B6K5,A0A075B6S2,A0A075B6S9,A0A087WSZ0,A0A0A0MT36,A0A0B4J1U3,A0A0B4J1Y8,A0A0C4DGB6,A0A0C4DH67,A0A0K0K1H8…	0.0582993	0.493831	0.2
GO:0043167	ion binding	F	42	195	235	1357	0.178723	0.143699	over	O75460,A0A0C4DFP6,A0A0S2Z4K3,A0A3B3ISR2,B4DPQ3,F2RM37,O00187,P00742,P06702,P09871,P33151,P48740,Q14520,Q9BWP8,E9PHK0,Q68DS3,P02768,A0A0H5AY34,O75636,P02679,P02790,Q8NEP9,A5PL27,A8KA37,A0A0A0MRA3,A0A0A0MTH3,E9PKE3,F5H5D3,Q9H4B7,A0A1Z1VXF2,A0A024R944,D9ZGG2,P02776,P05546,P08603,P10720,H0YJW9,Q6MZX7,Q6N093,Q6N095,A0A0S2Z3D5,O00391	A0A024R4F1,O75460,P14618,A0A024R694,A0A024RAX0,A0A024RDT4,A0A080YV01,A0A087WXI5,A0A0C4DFP6,A0A0C4DGQ5,A0A0R7FJH5,A0A0S2Z4F1,A0A0S2Z4K3,A0A384MEF1,A0A3B3ISR2,A3RKG7,A8K3I0,B0YJC6,B2RA89,B4DHR1,B4DPQ3,B4DUV1,B7Z6Z4,B7Z992,B7Z9B1,D3DQH8,D6RAQ8,F2RM37,J3QRS3,O00187,P00734,P00742,P00748,P02741,P02743,P05109,P06702,P06703,P07996,P09871,P11021,P14625,P19827,P23142,P26447,P27169,P33151,P33908,P48740,P679…	0.0593638	0.493831	0.215385
GO:0006468	protein phosphorylation	P	11	39	235	1357	0.0468085	0.0287399	over	P01031,P33151,O75460,P02790,P08697,A0A384MEK5,H0YJW9,B0ZBE2,P02675,P02679,P23528	P60709,P62258,P01031,P07996,P0DJI8,P32119,A0A024R3E3,P33151,P23142,P00734,P01024,P09211,O75460,P02787,C9K080,A0A384NPQ2,A0A024RD80,I4AY87,P02790,A0A0S2Z3V0,A0A024R1U8,A0A087X0I0,P02760,P08697,P04196,Q68DR3,A0A024R104,A0A384MEK5,H0YJW9,B0ZBE2,D0PNI1,A0A024RB87,P02671,P02675,P02679,B3KNB4,A0A384NKS6,P08311,P23528	0.0598312	0.493831	0.282051
GO:0048646	anatomical structure formation involved in morphogenesis	P	9	30	235	1357	0.0382979	0.0221076	over	P23528,A0A140VKF3,B0ZBE2,P02776,H0YJW9,P02750,P33151,P02753,B4DEW5	A8K9V7,D0PNI1,P04196,P06576,P63261,P23528,P07737,P07996,P05556,P80108,A0A024R1N1,A0A140VKF3,B0ZBE2,P00558,P02776,Q68DR3,P58546,O75083,H0YJW9,E7EUF1,P01024,P02750,P13671,P33151,Q68CK4,A0A024R6R4,P02753,P62942,B4DEW5,P14618	0.0601108	0.493831	0.3
GO:0030449	regulation of complement activation	P	9	30	235	1357	0.0382979	0.0221076	over	P48740,P20851,A0M8Q6,O43866,P01031,P08603,P09871,P0C0L5,H0YJW9	P01023,P01024,P13671,B5MCB9,E9KL26,P48740,Q5UGI6,P04003,P20851,A0M8Q6,O43866,P00734,P01031,P01742,P07357,P07360,P08603,P09871,P0C0L4,P0C0L5,P10643,P15169,P22792,P23083,Q03591,Q92496,Q96IY4,A8K5T0,H0YJW9,Q9UMV1	0.0601108	0.493831	0.3
GO:0050896	response to stimulus	P	69	342	235	1357	0.293617	0.252027	over	P01031,A0A0K0K1J1,A0A024RAG6,O00187,O75636,P48740,Q9BWP8,A0A384MEK5,A0A0S2Z3D5,P02675,P02679,P06702,A0A1W2PQB1,A0A075B6I0,A0A075B6K4,A0A024R944,P02790,P02763,P08697,P19652,P35542,A0A0C4DH33,A0A0J9YVY3,A0A384NPR0,A0M8Q6,A0A2Y9CYF2,P23528,B4DPQ3,F2RM37,P00742,P05546,P20851,A8K8Z4,B7Z550,P08603,P09871,P0C0L5,P24593,A0A090N7U9,O43866,P02776,P10720,A0A024R035,D9ZGG2,A0A1U9X8X3,A0A3B3ISR2,A0A5C2GIJ0,A0…	P62258,P01031,P07996,P0DJI8,P32119,P09211,A0A0S2Z3V0,P01833,A0A140VK00,A0A1L1UHR1,P27487,A0A024R324,A0A024R3X4,A0A024R6R4,A0A0K0K1J1,A0A140VJU8,A0A384P5Q0,O00151,P00338,P14618,P14625,A0A024RAG6,A0A384NKS6,P01024,O00187,O75636,P11226,P48740,Q15485,Q9BWP8,P01023,P05164,A0A140VJL3,P13671,A0A384MEK5,P09172,A0A0S2Z3D5,P02671,P02675,P02679,P05109,P06702,P18428,P06727,A0A1W2PQB1,A0A075B6H7,A0A075B6I0,A0…	0.0640717	0.493831	0.201754
GO:0048584	positive regulation of response to stimulus	P	38	175	235	1357	0.161702	0.128961	over	P01031,O00187,O75636,P48740,Q9BWP8,P02675,P02679,P06702,P02790,A0M8Q6,A8K8Z4,B7Z550,P08603,P09871,P0C0L5,A0A024RAG6,A0A0C4DH33,A0A0J9YVY3,A0A1U9X8X3,A0A3B3ISR2,P20851,A0A2Y9CYF2,A0A5C2GIJ0,A0A5C2GIX2,A0A5C2GSD9,Q6MZX7,Q6N093,Q6N095,O75460,O43866,H0YJW9,P02750,P33151,A0A1W2PQB1,P24593,P08697,B0ZBE2,P00742	P01031,P07996,P0DJI8,P32119,P01024,O00187,O75636,P11226,P48740,Q15485,Q9BWP8,P01023,P13671,P02671,P02675,P02679,P05109,P06702,P14625,P18428,P80108,P00748,P04196,Q68DR3,P02790,A0A140TA49,A0M8Q6,A8K8Z4,B4DR57,B4E3S6,B7Z550,M0R0Q9,P01742,P07357,P08603,P09871,P0C0L4,P0C0L5,P10643,P23083,Q03591,A0A0S2Z4I5,A6XNE2,P07360,A8K5T0,B2RA39,A0A024RAB9,A0A024RAG6,A0A075B6R2,A0A087WSY4,A0A0B4J1V2,A0A0B4J1V6,A0A…	0.064352	0.493831	0.217143
GO:0001568	blood vessel development	P	8	26	235	1357	0.0340426	0.0191599	over	P33151,A0A140VKF3,B0ZBE2,P02776,P02750,P08697,A0A0S2Z3D5,B4DEW5	A8K9V7,D0PNI1,P04196,P06576,P63261,A0A024R6R4,P33151,P07996,P05556,P80108,A0A140VKF3,B0ZBE2,P00558,P02776,Q68DR3,E7EUF1,P01024,P02750,P13671,Q68CK4,P08697,A0A0S2Z3D5,A0A0S2Z3V0,P00747,B4DEW5,P14618	0.0652461	0.493831	0.307692
GO:0006928	movement of cell or subcellular component	P	18	73	235	1357	0.0765957	0.0537951	over	P23528,P06702,A0A140VKE9,A0A140VKF3,P01031,H0YJW9,P24593,P00742,P33151,Q86UX7,P02776,P10720,A0A0H5AY34,A0M8Q6,P35542,A0A384MEK5,B4DEW5,B0ZBE2	P23528,P62258,P05556,P80108,P18428,P05109,P06702,P06576,A0A140VKE9,A0A087X0M8,A8K9V7,B4DUN9,Q92859,P07996,A0A140VKF3,P07737,G3XAK1,P01031,O00151,O15511,H0YJW9,P24593,P61160,A0A024R324,P21333,P67936,A0A087WWU8,A2VCK8,E7EUF1,A0A024R3I5,A0A024R611,P00742,P11021,P33151,P63261,Q86UX7,P08779,P02775,P02776,P0DJI8,P10720,A0A024R5K1,A0A024R3E3,P00747,P25705,P04196,A0A0S2Z3V0,Q68DR3,P27487,A8K0R3,P60709,A0…	0.0654951	0.493831	0.246575
GO:0009893	positive regulation of metabolic process	P	18	73	235	1357	0.0765957	0.0537951	over	P01031,P06702,O75460,P02776,P33151,E9PHK0,Q68DS3,A0A0S2Z3D5,B0ZBE2,P08697,P02790,A0A384MEK5,P20851,A0A0K0K1J1,H0YJW9,P02675,P02679,A0A1W2PQB1	P01031,P07996,P0DJI8,P32119,P00734,P01024,P13671,Q8NBP7,P00748,P05109,P06702,P55072,Q53F35,O75460,P02787,P58546,A0A024R104,D2JYH4,G3XAK1,P02741,P02776,P23142,P26038,P33151,P48059,P63261,P80108,E9PHK0,Q68DS3,A0A0S2Z3D5,P06727,A0A0S2Z3V0,P08567,A0A024R324,P11021,P62942,A0A384NKS6,B0ZBE2,P09211,P08697,A0A024RD80,I4AY87,P02790,P18428,A0A024R1U8,A0A384MEK5,P04003,P20851,Q08211,A0A0K0K1J1,P60709,Q96HR3…	0.0654951	0.493831	0.246575
GO:0051130	positive regulation of cellular component organization	P	13	49	235	1357	0.0553191	0.0361091	over	B0ZBE2,A0A0S2Z3D5,A0A140VKF3,P06702,P23528,A0A384MEK5,P33151,H0YJW9,P08697,A0A1W2PQB1,P02675,P02679,P0C0L5	Q8NBP7,B0ZBE2,Q96IY4,P61160,A0A024R104,A0A0S2Z3D5,A0A140VKF3,P06702,P11021,O75083,P08567,P23528,A0A024R324,A0A384MEK5,P07737,P33151,P55072,P21333,A4D275,B2R4D5,F8WCF6,O15511,A0A024R5K1,A0A384MEF1,B7Z992,A0A0S2Z3X8,P63241,P01024,P02787,H0YJW9,P11226,P08697,P04196,P48059,Q68DR3,A0A0S2Z3V0,P26038,A0A1W2PQB1,P02671,P02675,P02679,P62258,B3KNB4,A0A384NKS6,A0A5C2FUZ4,A0A5C2FVD4,P0C0L4,P0C0L5,Q9UMV1	0.066515	0.493831	0.265306
GO:0045926	negative regulation of growth	P	3	6	235	1357	0.012766	0.00442152	over	B0ZBE2,P02753,P24593	B0ZBE2,P04196,Q68DR3,P02753,Q6UXB8,P24593	0.0683093	0.493831	0.5
GO:0045907	positive regulation of vasoconstriction	P	3	6	235	1357	0.012766	0.00442152	over	A0A384MEK5,P02675,P02679	A0A024R324,A0A384MEK5,P02671,P02675,P02679,P09172	0.0683093	0.493831	0.5
GO:0005635	nuclear envelope	C	3	6	235	1357	0.012766	0.00442152	over	A0A0K0K1J1,P33151,O75460	P63241,A0A0K0K1J1,P04406,P33151,O75460,P06703	0.0683093	0.493831	0.5
GO:0009615	response to virus	P	3	6	235	1357	0.012766	0.00442152	over	A0A1W2PQB1,O75636,P23528	A0A1W2PQB1,Q08211,O75636,P21333,P23528,A0A384NKS6	0.0683093	0.493831	0.5
GO:0031089	platelet dense granule lumen	C	3	6	235	1357	0.012766	0.00442152	over	Q06033,E9PHK0,Q68DS3	Q06033,Q13103,Q14624,E9PHK0,Q59FS1,Q68DS3	0.0683093	0.493831	0.5
GO:0010755	regulation of plasminogen activation	P	3	6	235	1357	0.012766	0.00442152	over	E9PHK0,Q68DS3,P08697	P00748,E9PHK0,Q68DS3,P07996,P08697,Q96IY4	0.0683093	0.493831	0.5
GO:0019229	regulation of vasoconstriction	P	3	6	235	1357	0.012766	0.00442152	over	A0A384MEK5,P02675,P02679	A0A384MEK5,P02671,P02675,P02679,P09172,A0A024R324	0.0683093	0.493831	0.5
GO:0014812	muscle cell migration	P	3	6	235	1357	0.012766	0.00442152	over	H0YJW9,P24593,B0ZBE2	O15511,H0YJW9,P24593,P09211,A0A024R5K1,B0ZBE2	0.0683093	0.493831	0.5
GO:0042827	platelet dense granule	C	3	6	235	1357	0.012766	0.00442152	over	Q06033,E9PHK0,Q68DS3	Q06033,Q13103,Q14624,E9PHK0,Q59FS1,Q68DS3	0.0683093	0.493831	0.5
GO:0071695	anatomical structure maturation	P	3	6	235	1357	0.012766	0.00442152	over	P33151,A0A024RAG6,P02679	A0A024R6R4,P33151,A0A024RAG6,P01024,P02679,A0A024R324	0.0683093	0.493831	0.5
GO:0070374	positive regulation of ERK1 and ERK2 cascade	P	3	6	235	1357	0.012766	0.00442152	over	P02675,P02679,P08697	A0A024RB87,I4AY87,P02671,P02675,P02679,P08697	0.0683093	0.493831	0.5
GO:0004672	protein kinase activity	F	3	6	235	1357	0.012766	0.00442152	over	O75460,A0A0A0MRA3,A0A0A0MTH3	O75460,C9K080,A0A0S2Z4F1,A8K9V7,A0A0A0MRA3,A0A0A0MTH3	0.0683093	0.493831	0.5
GO:0005125	cytokine activity	F	3	6	235	1357	0.012766	0.00442152	over	P01031,P02776,P10720	A0A075B7C5,P01031,P02775,P02776,P10720,I4AY87	0.0683093	0.493831	0.5
GO:0014909	smooth muscle cell migration	P	3	6	235	1357	0.012766	0.00442152	over	H0YJW9,P24593,B0ZBE2	H0YJW9,P24593,P09211,A0A024R5K1,B0ZBE2,O15511	0.0683093	0.493831	0.5
GO:0017157	regulation of exocytosis	P	3	6	235	1357	0.012766	0.00442152	over	P02675,P02679,B3KXX0	A0A024R0R9,P02671,P02675,P02679,B3KXX0,A0A024RB87	0.0683093	0.493831	0.5
GO:0031226	intrinsic component of plasma membrane	C	7	22	235	1357	0.0297872	0.0162122	over	A0A024R8N8,P00742,A0A024R035,A8K8Z4,B7Z550,P01031,B3KXX0	A0A024R8N8,O75882,P01833,P05141,P19320,P40197,Q92859,P00742,P05556,A0A024R104,A0A024R035,A8K8Z4,B4E3S6,B7Z550,P01031,P07357,P07360,P10643,P13671,B4DLU2,A0A2H4Y9T5,B3KXX0	0.0703226	0.493831	0.318182
GO:0098797	plasma membrane protein complex	C	7	22	235	1357	0.0297872	0.0162122	over	A0A024R035,A8K8Z4,B7Z550,P01031,P33151,H0YJW9,B3KXX0	A0A024R035,A8K8Z4,B4E3S6,B7Z550,P01031,P07357,P07360,P10643,P13671,A0A2H4Y9T5,P33151,A0A087WVQ6,H0YJW9,P19320,P62942,B4E0X1,A0A140VK00,B4DLU2,B3KXX0,P02787,P05556,Q92859	0.0703226	0.493831	0.318182
GO:0070848	response to growth factor	P	7	22	235	1357	0.0297872	0.0162122	over	P33151,P02750,B4DEW5,H0YJW9,O75460,E9PHK0,Q68DS3	P33151,P02750,P07996,Q68CK4,P11021,Q6EMK4,Q92859,B4DEW5,H0YJW9,O75460,A0A024R5K1,A0A024R611,A0A384P5Q0,A0A384NKS6,P09211,P48059,E9PHK0,Q68DS3,P04196,Q68DR3,A0A384N6H1,A0A384N669	0.0703226	0.493831	0.318182
GO:0043170	macromolecule metabolic process	P	57	278	235	1357	0.242553	0.204864	over	P01031,O00187,O75636,P48740,Q9BWP8,P33151,A0M8Q6,A8K8Z4,B7Z550,P08603,P09871,P0C0L5,O75460,P23528,Q14520,A0A5C2GIX2,A0A5C2GSD9,Q6MZX7,Q6N093,Q6N095,P06702,A0A024RAG6,A0A0C4DH33,A0A0J9YVY3,A0A1U9X8X3,A0A3B3ISR2,P20851,A0A2Y9CYF2,A0A5C2GIJ0,P00742,A0A0S2Z3D5,B3KXX0,P02776,A0A140VKF3,E9PHK0,Q68DS3,P08697,P05546,Q9UGM5,H0YJW9,P24593,P02790,A2RTY6,Q06033,O43866,P02675,P02679,A0A024R0T8,A3KPE2,A5PL32,A…	Q08211,P60709,A0A494C128,P62258,P68431,Q71DI3,P01031,P07996,P0DJI8,P32119,Q13867,F5H013,A0A024R1I7,A0A087X0X3,P23284,P62942,O00187,O75636,P11226,P48740,Q15485,Q9BWP8,P01023,Q8NBP7,A0A024R3E3,P33151,P23142,P00734,P01024,P13671,P08311,P00748,A0A140TA49,A0M8Q6,A8K8Z4,B4DR57,B4E3S6,B7Z550,M0R0Q9,P01742,P07357,P08603,P09871,P0C0L4,P0C0L5,P10643,P23083,Q03591,P55072,B2R672,P04066,Q15631,Q16777,B2R4R0,A…	0.070363	0.493831	0.205036
GO:0010604	positive regulation of macromolecule metabolic process	P	15	59	235	1357	0.0638298	0.0434783	over	P01031,P06702,O75460,P02776,P33151,E9PHK0,Q68DS3,P02790,P20851,A0A0K0K1J1,P08697,A0A384MEK5,H0YJW9,P02675,P02679	P01031,P07996,P0DJI8,P32119,P00734,P01024,P13671,Q8NBP7,P00748,P05109,P06702,P55072,Q53F35,O75460,P02787,P58546,A0A024R104,D2JYH4,G3XAK1,P02741,P02776,P23142,P26038,P33151,P48059,P63261,E9PHK0,Q68DS3,A0A024R324,P11021,P62942,A0A384NKS6,A0A0S2Z3V0,A0A024RD80,I4AY87,P02790,P18428,A0A024R1U8,P04003,P20851,Q08211,A0A0K0K1J1,P60709,Q96HR3,P63241,A0A384N669,P08697,P61160,P30041,A0A384MEK5,H0YJW9,P80108…	0.0705687	0.493831	0.254237
GO:0051704	multi-organism process	P	26	114	235	1357	0.110638	0.0840088	over	A0A1W2PQB1,P06702,Q9BWP8,A0A0C4DH33,A0A0J9YVY3,A0A384NPR0,A0M8Q6,A0A2Y9CYF2,P23528,Q9UGM5,B0ZBE2,P24593,A0A0K0K1J1,Q6MZX7,Q6N093,Q6N095,P02790,P08603,P20851,P02750,P02776,P0C0L5,P02675,O75636,P10720,A0A384MEK5	P05164,A0A384MTR2,A0A1W2PQB1,P05109,P06702,P08311,Q06141,Q96PD5,Q9BWP8,A0A075B6R2,A0A087WSY4,A0A0B4J1V2,A0A0B4J1V6,A0A0B4J1Y9,A0A0C4DH29,A0A0C4DH31,A0A0C4DH33,A0A0J9YVY3,A0A384NPR0,A0M8Q6,B2R4C5,P00738,P01742,P01871,P02775,P11226,P15814,P23083,A0A2Y9CYF2,A0A5C2FYH6,A0A5C2G2B3,A0A5C2G3B3,A0A5C2G3G3,A0A5C2G9L4,A0A5C2GBC6,A0A5C2GL78,A0A5C2GQJ7,A0A5C2GX61,A0A5C2H1X6,A0A5C2H3A1,A8K008,Q567P1,Q569I7,Q5…	0.0714535	0.493831	0.22807
GO:0072359	circulatory system development	P	9	31	235	1357	0.0382979	0.0228445	over	P33151,P02753,A0A140VKF3,B0ZBE2,P02776,P02750,P08697,A0A0S2Z3D5,B4DEW5	A8K9V7,D0PNI1,P04196,P06576,P63261,Q53F35,A0A024R6R4,P33151,P07996,P05556,P80108,P62942,O00151,P02753,A0A140VKF3,B0ZBE2,P00558,P02776,Q68DR3,E7EUF1,P01024,P02750,P13671,Q68CK4,P08697,A0A0S2Z3D5,A0A0S2Z3V0,P00747,Q6UXB8,B4DEW5,P14618	0.0723982	0.493831	0.290323
GO:0071310	cellular response to organic substance	P	17	69	235	1357	0.0723404	0.0508475	over	O75460,P33151,P02776,P02750,B4DEW5,H0YJW9,P23528,P02675,B0ZBE2,P02790,P10720,A0A384MEK5,A0A140VKF3,P24593,P02679,E9PHK0,Q68DS3	O75460,P11021,Q9Y490,P33151,P80108,P09211,P00488,P02776,P05556,P0DJI8,P14625,P18428,P19320,A0A024R6R4,P02750,P07996,Q68CK4,Q6EMK4,Q92859,A0A024R324,B4DEW5,H0YJW9,P55072,P32119,I4AY87,P14618,Q8NBP7,B3KNB4,P18065,P48059,P00915,P23528,P26038,P61160,A0A024R5K1,P68431,Q71DI3,A0A024R611,P02675,B0ZBE2,P02790,P02775,P10720,A0A384MEK5,P08311,A0A140VKF3,P24593,Q96IY4,A0A384MEF1,P04406,P63261,P02679,A0A024R…	0.072812	0.493831	0.246377
GO:0051239	regulation of multicellular organismal process	P	23	99	235	1357	0.0978723	0.072955	over	B0ZBE2,P01031,A0A140VKF3,A0A0S2Z3D5,P06702,P02776,B3KXX0,A0A0S2Z4K3,H0YJW9,P02763,P02675,P02679,P08697,P24593,P02750,P33151,A0A384MEK5,P19652,P02753,P23528,B4DEW5,A0A140VK24,A0A024R944	B3KSL2,B0ZBE2,A0A2H4Y9T5,P62258,P04196,Q68DR3,P00734,A0A0S2Z3V0,P08567,P01024,P01031,P07996,P80108,A0A140VKF3,P58546,P07737,Q6EMK4,K7ER74,A0A024R104,A0A0S2Z3D5,P06702,P11021,A0A024R324,Q8NBP7,P00558,P02776,A0A384NKM6,B5MCB9,E9KL26,Q5UGI6,B3KXX0,P00748,P32119,A0A0S2Z4K3,H0YJW9,A0A024R3E3,P06727,A0A024RAX0,A0A024QZL1,Q08211,Q96PD5,P09211,P02763,P18428,A0A024R3X4,A0A384NKS6,A0A384N669,O95497,G3XAK1,…	0.0732321	0.493831	0.232323
GO:0062023	collagen-containing extracellular matrix	C	12	45	235	1357	0.0510638	0.0331614	over	A0A0K0K1J1,A0A140VKF3,D9ZGG2,B4DEW5,P02675,P02679,P02763,P02776,P02790,P06702,P08697,P19652	A0A0K0K1J1,A0A0S2Z4Q2,A0A140VKF3,D9ZGG2,P23142,B4DEW5,A0A1S5UZ16,A0A087X0I0,A0A024RAX0,A0A0S2Z4F1,A0A140VJU8,A0A384N669,B4DUV1,D3DQH8,P00488,P00747,P00748,P01023,P02671,P02675,P02679,P02743,P02760,P02763,P02776,P02790,P04196,P04217,P04275,P05109,P06702,P06703,P06727,P07996,P08311,P08697,P11226,P14618,P14625,P19652,P19827,P26447,Q13103,Q13201,Q14624	0.0738299	0.493831	0.266667
GO:0070887	cellular response to chemical stimulus	P	21	89	235	1357	0.0893617	0.0655859	over	O75460,P33151,P01031,P02776,P02750,P06702,P10720,B4DEW5,H0YJW9,P23528,P02675,B0ZBE2,P35542,P02790,A0A0K0K1J1,A0A384MEK5,A0A140VKF3,P24593,P02679,E9PHK0,Q68DS3	P18428,P09211,A0A499FJT0,O75460,P11021,Q9Y490,P33151,P80108,Q15166,G3XAK1,P07996,P01031,P00488,P02776,P05556,P0DJI8,P14625,P19320,A0A384NPQ2,P05164,P06727,P32119,A0A024R6R4,P02750,Q68CK4,Q6EMK4,Q92859,A0A024R324,P02775,P05109,P06702,P10720,A0A024R611,B4DEW5,H0YJW9,P55072,I4AY87,P14618,Q8NBP7,B3KNB4,P18065,P48059,P30041,A0A024RB87,A0A024RD80,P00915,P23528,P26038,A8K9V7,A0A024R5K1,P61160,P68431,Q71…	0.0738383	0.493831	0.235955
GO:0060627	regulation of vesicle-mediated transport	P	6	18	235	1357	0.0255319	0.0132646	over	P02675,P02679,B3KXX0,H0YJW9,P20851,P0C0L5	Q8NBP7,A0A024R0R9,A0A024R611,P02671,P02675,P02679,B3KXX0,A0A024RB87,P01024,P02787,H0YJW9,P11226,P04003,P20851,P0C0L4,P0C0L5,Q9UMV1,P26038	0.0749071	0.493831	0.333333
GO:0031344	regulation of cell projection organization	P	6	18	235	1357	0.0255319	0.0132646	over	A0A0S2Z3D5,A0A140VKF3,B0ZBE2,P06702,P23528,A0A384MEK5	P61160,P04196,Q68DR3,A0A024R104,A0A0S2Z3D5,A0A140VKF3,B0ZBE2,P06702,P11021,A0A024R324,A0A0S2Z3V0,A0A0S2Z3X8,A8K0R3,A0A024R1K7,P23528,A0A384MEK5,P07737,A0A024R5K1	0.0749071	0.493831	0.333333
GO:0120035	regulation of plasma membrane bounded cell projection organization	P	6	18	235	1357	0.0255319	0.0132646	over	A0A0S2Z3D5,A0A140VKF3,B0ZBE2,P06702,P23528,A0A384MEK5	P61160,P04196,Q68DR3,A0A024R104,A0A0S2Z3D5,A0A140VKF3,B0ZBE2,P06702,P11021,A0A024R324,A0A0S2Z3V0,A0A0S2Z3X8,A8K0R3,A0A024R1K7,P23528,A0A384MEK5,P07737,A0A024R5K1	0.0749071	0.493831	0.333333
GO:1903522	regulation of blood circulation	P	4	10	235	1357	0.0170213	0.0073692	over	B0ZBE2,A0A384MEK5,P02675,P02679	A0A2H4Y9T5,B0ZBE2,P62258,A0A384MEK5,P02671,P02675,P02679,P09172,A0A024R324,P21333	0.0777603	0.493831	0.4
GO:0048608	reproductive structure development	P	4	10	235	1357	0.0170213	0.0073692	over	A0A384MEK5,P02753,A0A0K0K1J1,A0A140VKF3	A0A384MEK5,P11021,A0A024RD80,A0A384MTR2,P02753,A0A0K0K1J1,P00747,A0A140VKF3,A0A024R6N9,P21333	0.0777603	0.493831	0.4
GO:0023061	signal release	P	4	10	235	1357	0.0170213	0.0073692	over	B0ZBE2,P02753,P02675,P02679	B0ZBE2,P05141,P27487,A0A024R0R9,P02753,P80108,P02671,P02675,P02679,A0A024RB87	0.0777603	0.493831	0.4
GO:0061458	reproductive system development	P	4	10	235	1357	0.0170213	0.0073692	over	A0A384MEK5,P02753,A0A0K0K1J1,A0A140VKF3	A0A384MEK5,P11021,A0A024RD80,A0A384MTR2,P02753,A0A0K0K1J1,P00747,A0A140VKF3,A0A024R6N9,P21333	0.0777603	0.493831	0.4
GO:0016125	sterol metabolic process	P	4	10	235	1357	0.0170213	0.0073692	over	A0A0S2Z3D5,A0A024R0T8,A0A140VK24,Q13790	A0A024R3E3,P06727,A0A0S2Z3D5,A0A0S2Z3V0,A0A024R0T8,A0A140VK24,A0A384P5Q0,P27169,Q13790,Q8NBP7	0.0777603	0.493831	0.4
GO:0038024	cargo receptor activity	F	4	10	235	1357	0.0170213	0.0073692	over	B4DRF2,D9ZGG2,O43866,H0YJW9	G3V0E5,A0A024R930,A0A0S2Z3Y1,B4DRF2,D9ZGG2,E7ETH0,E7EUF1,O43866,Q6LAM1,H0YJW9	0.0777603	0.493831	0.4
GO:1902652	secondary alcohol metabolic process	P	4	10	235	1357	0.0170213	0.0073692	over	A0A0S2Z3D5,A0A024R0T8,A0A140VK24,Q13790	A0A024R3E3,P06727,A0A0S2Z3D5,A0A0S2Z3V0,A0A024R0T8,A0A140VK24,A0A384P5Q0,P27169,Q13790,Q8NBP7	0.0777603	0.493831	0.4
GO:0003006	developmental process involved in reproduction	P	4	10	235	1357	0.0170213	0.0073692	over	A0A384MEK5,P02753,A0A0K0K1J1,A0A140VKF3	A0A384MEK5,P11021,A0A024RD80,A0A384MTR2,P02753,A0A0K0K1J1,P00747,A0A140VKF3,A0A024R6N9,P21333	0.0777603	0.493831	0.4
GO:0008203	cholesterol metabolic process	P	4	10	235	1357	0.0170213	0.0073692	over	A0A0S2Z3D5,A0A024R0T8,A0A140VK24,Q13790	A0A024R3E3,P06727,A0A0S2Z3D5,A0A0S2Z3V0,A0A024R0T8,A0A140VK24,A0A384P5Q0,P27169,Q13790,Q8NBP7	0.0777603	0.493831	0.4
GO:0048522	positive regulation of cellular process	P	36	167	235	1357	0.153191	0.123066	over	P01031,P02750,B0ZBE2,P06702,O75460,A0A0K0K1J1,P02776,E9PHK0,Q68DS3,A0A0S2Z3D5,A0A140VKF3,H0YJW9,P00742,P33151,Q86UX7,P23528,A0A384MEK5,P02753,P02790,P24593,P08697,P02675,P02679,B3KXX0,P02763,P19652,A0A0C4DH33,A0A0J9YVY3,A0M8Q6,A0A2Y9CYF2,Q6MZX7,Q6N093,Q6N095,A0A1W2PQB1,A0A024RAG6,P0C0L5	P01031,P07996,P0DJI8,P32119,P00734,P01024,P02750,Q68CK4,P13671,Q8NBP7,P00748,B0ZBE2,Q96IY4,P05109,P06702,P55072,Q53F35,O75460,P02787,A0A0K0K1J1,P05141,P05556,P27487,P63241,Q06141,A0A384NKS6,P08567,P61160,P80108,P07737,P02776,E9PHK0,Q68DS3,A0A0S2Z3D5,P06727,A0A0S2Z3V0,P00738,P00739,A0A024R104,A0A140VKF3,P11021,A0A384P5Q0,H0YJW9,A0A024R324,P58546,A0A024R3I5,A0A024R611,P00742,P33151,P63261,Q86UX7,Q9…	0.077766	0.493831	0.215569
GO:0048732	gland development	P	5	14	235	1357	0.0212766	0.0103169	over	A0A0K0K1J1,A0A024R944,P24593,A0A140VKF3,D9ZGG2	A0A140VJX1,P14618,Q8NBP7,A0A0K0K1J1,A0A024R944,P26038,A0A024R3E3,G3XAK1,P32119,P24593,A0A140VKF3,A0A024R6N9,D9ZGG2,Q96IY4	0.0780859	0.493831	0.357143
GO:0045664	regulation of neuron differentiation	P	5	14	235	1357	0.0212766	0.0103169	over	A0A0S2Z3D5,A0A140VKF3,B0ZBE2,P06702,P23528	A0A024R104,A0A0S2Z3D5,A0A140VKF3,B0ZBE2,P06702,P11021,A0A024R324,A0A0S2Z3V0,A0A0S2Z3X8,A8K0R3,A0A024R1K7,P23528,P61160,B3KNB4	0.0780859	0.493831	0.357143
GO:0045055	regulated exocytosis	P	14	55	235	1357	0.0595745	0.0405306	over	O00391,P02675,P02679,P02763,P02768,P02776,P08697,P19652,Q06033,Q86UX7,E9PHK0,Q68DS3,P02750,P06702	O00391,O75083,P00488,P00747,P01023,P02671,P02675,P02679,P02763,P02768,P02775,P02776,P02787,P04196,P04217,P04275,P07996,P08567,P08697,P19652,P21333,P68366,Q06033,Q13103,Q13201,Q14624,Q86UX7,Q9Y490,A0A024QZL1,A0A384NKS6,E9PHK0,L8E853,Q15430,Q59FS1,Q68DR3,Q68DS3,A0A024R0R9,O15511,O95497,P00491,P00738,P01024,P01833,P02750,P04066,P05109,P05164,P06702,P08311,P09211,P14618,P30041,P55072,P61160,A0A024RB87	0.0785017	0.493831	0.254545
GO:0006959	humoral immune response	P	31	141	235	1357	0.131915	0.103906	over	O00187,O75636,P48740,Q9BWP8,P02790,P06702,A0M8Q6,A8K8Z4,B7Z550,P08603,P09871,P0C0L5,P01031,A0A024RAG6,A0A0C4DH33,A0A0J9YVY3,A0A1U9X8X3,A0A3B3ISR2,P20851,A0A2Y9CYF2,A0A5C2GIJ0,A0A5C2GIX2,A0A5C2GSD9,Q6MZX7,Q6N093,Q6N095,O43866,H0YJW9,P02675,P02776,P10720	O00187,O75636,P11226,P48740,Q15485,Q9BWP8,P01023,P01024,P13671,P02790,P05109,P06702,P08311,Q06141,Q96PD5,A0A140TA49,A0M8Q6,A8K8Z4,B4DR57,B4E3S6,B7Z550,M0R0Q9,P01742,P07357,P08603,P09871,P0C0L4,P0C0L5,P10643,P23083,Q03591,A0A0S2Z4I5,A6XNE2,P01031,P07360,A8K5T0,B2RA39,A0A024RAB9,A0A024RAG6,A0A075B6R2,A0A087WSY4,A0A0B4J1V2,A0A0B4J1V6,A0A0B4J1Y9,A0A0C4DH29,A0A0C4DH31,A0A0C4DH33,A0A0J9YVY3,A0A1U9X8X3,…	0.0790052	0.493831	0.219858
GO:0008584	male gonad development	P	2	3	235	1357	0.00851064	0.00221076	over	A0A0K0K1J1,A0A384MEK5	A0A0K0K1J1,A0A384MEK5,P21333	0.0793755	0.493831	0.666667
GO:0045429	positive regulation of nitric oxide biosynthetic process	P	2	3	235	1357	0.00851064	0.00221076	over	A0A384MEK5,B0ZBE2	A0A384MEK5,B0ZBE2,A0A384NKS6	0.0793755	0.493831	0.666667
GO:0046330	positive regulation of JNK cascade	P	2	3	235	1357	0.00851064	0.00221076	over	O75460,P08697	O75460,P02787,P08697	0.0793755	0.493831	0.666667
GO:0034114	regulation of heterotypic cell-cell adhesion	P	2	3	235	1357	0.00851064	0.00221076	over	P02675,P02679	P02671,P02675,P02679	0.0793755	0.493831	0.666667
GO:0045428	regulation of nitric oxide biosynthetic process	P	2	3	235	1357	0.00851064	0.00221076	over	A0A384MEK5,B0ZBE2	A0A384MEK5,B0ZBE2,A0A384NKS6	0.0793755	0.493831	0.666667
GO:0050718	positive regulation of interleukin-1 beta secretion	P	2	3	235	1357	0.00851064	0.00221076	over	P02763,P19652	P02763,P0DOX3,P19652	0.0793755	0.493831	0.666667
GO:0032731	positive regulation of interleukin-1 beta production	P	2	3	235	1357	0.00851064	0.00221076	over	P02763,P19652	P02763,P0DOX3,P19652	0.0793755	0.493831	0.666667
GO:0001885	endothelial cell development	P	2	3	235	1357	0.00851064	0.00221076	over	A0A384MEK5,P33151	P26038,A0A384MEK5,P33151	0.0793755	0.493831	0.666667
GO:0044331	cell-cell adhesion mediated by cadherin	P	2	3	235	1357	0.00851064	0.00221076	over	P08697,P33151	P00747,P08697,P33151	0.0793755	0.493831	0.666667
GO:0048010	vascular endothelial growth factor receptor signaling pathway	P	2	3	235	1357	0.00851064	0.00221076	over	B4DEW5,H0YJW9	B4DEW5,H0YJW9,A8K9V7	0.0793755	0.493831	0.666667
GO:1990868	response to chemokine	P	2	3	235	1357	0.00851064	0.00221076	over	P02776,P10720	P02775,P02776,P10720	0.0793755	0.493831	0.666667
GO:0032874	positive regulation of stress-activated MAPK cascade	P	2	3	235	1357	0.00851064	0.00221076	over	O75460,P08697	O75460,P02787,P08697	0.0793755	0.493831	0.666667
GO:0045236	CXCR chemokine receptor binding	F	2	3	235	1357	0.00851064	0.00221076	over	P02776,P10720	P02776,P02775,P10720	0.0793755	0.493831	0.666667
GO:0048469	cell maturation	P	2	3	235	1357	0.00851064	0.00221076	over	A0A024RAG6,P02679	A0A024RAG6,P01024,P02679	0.0793755	0.493831	0.666667
GO:1901862	negative regulation of muscle tissue development	P	2	3	235	1357	0.00851064	0.00221076	over	P02753,P24593	P02753,Q6UXB8,P24593	0.0793755	0.493831	0.666667
GO:0030323	respiratory tube development	P	2	3	235	1357	0.00851064	0.00221076	over	P02753,P24593	D0PNI1,P02753,P24593	0.0793755	0.493831	0.666667
GO:1903428	positive regulation of reactive oxygen species biosynthetic process	P	2	3	235	1357	0.00851064	0.00221076	over	A0A384MEK5,B0ZBE2	A0A384MEK5,B0ZBE2,A0A384NKS6	0.0793755	0.493831	0.666667
GO:0046660	female sex differentiation	P	2	3	235	1357	0.00851064	0.00221076	over	A0A384MEK5,P02753	A0A384MEK5,P11021,P02753	0.0793755	0.493831	0.666667
GO:0060419	heart growth	P	2	3	235	1357	0.00851064	0.00221076	over	P02753,B0ZBE2	P02753,B0ZBE2,Q6UXB8	0.0793755	0.493831	0.666667
GO:1904407	positive regulation of nitric oxide metabolic process	P	2	3	235	1357	0.00851064	0.00221076	over	A0A384MEK5,B0ZBE2	A0A384MEK5,B0ZBE2,A0A384NKS6	0.0793755	0.493831	0.666667
GO:0030324	lung development	P	2	3	235	1357	0.00851064	0.00221076	over	P24593,P02753	P24593,D0PNI1,P02753	0.0793755	0.493831	0.666667
GO:0090482	vitamin transmembrane transporter activity	F	2	3	235	1357	0.00851064	0.00221076	over	P02753,V9HWI6	P02753,D6RF35,V9HWI6	0.0793755	0.493831	0.666667
GO:0030879	mammary gland development	P	2	3	235	1357	0.00851064	0.00221076	over	A0A024R944,P24593	A0A024R944,G3XAK1,P24593	0.0793755	0.493831	0.666667
GO:0002437	inflammatory response to antigenic stimulus	P	2	3	235	1357	0.00851064	0.00221076	over	A0A024R944,A0A384MEK5	P01024,A0A024R944,A0A384MEK5	0.0793755	0.493831	0.666667
GO:1990869	cellular response to chemokine	P	2	3	235	1357	0.00851064	0.00221076	over	P02776,P10720	P02775,P02776,P10720	0.0793755	0.493831	0.666667
GO:0070328	triglyceride homeostasis	P	2	3	235	1357	0.00851064	0.00221076	over	A0A0S2Z3D5,P55056	A0A0S2Z3D5,P06727,P55056	0.0793755	0.493831	0.666667
GO:0002923	regulation of humoral immune response mediated by circulating immunoglobulin	P	2	3	235	1357	0.00851064	0.00221076	over	P02790,P20851	P02790,P04003,P20851	0.0793755	0.493831	0.666667
GO:0071384	cellular response to corticosteroid stimulus	P	2	3	235	1357	0.00851064	0.00221076	over	A0A140VKF3,A0A384MEK5	P09211,A0A140VKF3,A0A384MEK5	0.0793755	0.493831	0.666667
GO:0071385	cellular response to glucocorticoid stimulus	P	2	3	235	1357	0.00851064	0.00221076	over	A0A140VKF3,A0A384MEK5	A0A140VKF3,A0A384MEK5,P09211	0.0793755	0.493831	0.666667
GO:0060008	Sertoli cell differentiation	P	2	3	235	1357	0.00851064	0.00221076	over	A0A0K0K1J1,A0A384MEK5	A0A0K0K1J1,A0A384MEK5,P21333	0.0793755	0.493831	0.666667
GO:0060009	Sertoli cell development	P	2	3	235	1357	0.00851064	0.00221076	over	A0A384MEK5,A0A0K0K1J1	A0A384MEK5,P21333,A0A0K0K1J1	0.0793755	0.493831	0.666667
GO:0034116	positive regulation of heterotypic cell-cell adhesion	P	2	3	235	1357	0.00851064	0.00221076	over	P02675,P02679	P02671,P02675,P02679	0.0793755	0.493831	0.666667
GO:0046546	development of primary male sexual characteristics	P	2	3	235	1357	0.00851064	0.00221076	over	A0A0K0K1J1,A0A384MEK5	A0A0K0K1J1,A0A384MEK5,P21333	0.0793755	0.493831	0.666667
GO:0070098	chemokine-mediated signaling pathway	P	2	3	235	1357	0.00851064	0.00221076	over	P02776,P10720	P02775,P02776,P10720	0.0793755	0.493831	0.666667
GO:0042311	vasodilation	P	2	3	235	1357	0.00851064	0.00221076	over	A0A0S2Z3D5,B0ZBE2	A0A0S2Z3D5,B0ZBE2,A0A0S2Z3V0	0.0793755	0.493831	0.666667
GO:0055017	cardiac muscle tissue growth	P	2	3	235	1357	0.00851064	0.00221076	over	P02753,B0ZBE2	P02753,B0ZBE2,Q6UXB8	0.0793755	0.493831	0.666667
GO:0070304	positive regulation of stress-activated protein kinase signaling cascade	P	2	3	235	1357	0.00851064	0.00221076	over	O75460,P08697	O75460,P02787,P08697	0.0793755	0.493831	0.666667
GO:1901655	cellular response to ketone	P	2	3	235	1357	0.00851064	0.00221076	over	A0A140VKF3,A0A384MEK5	P26038,A0A140VKF3,A0A384MEK5	0.0793755	0.493831	0.666667
GO:0032526	response to retinoic acid	P	2	3	235	1357	0.00851064	0.00221076	over	A0A140VKF3,P02753	A0A140VKF3,P02753,P18065	0.0793755	0.493831	0.666667
GO:1903659	regulation of complement-dependent cytotoxicity	P	2	3	235	1357	0.00851064	0.00221076	over	O43866,P08603	A0A024RD80,O43866,P08603	0.0793755	0.493831	0.666667
GO:2001057	reactive nitrogen species metabolic process	P	2	3	235	1357	0.00851064	0.00221076	over	A0A384MEK5,B0ZBE2	A0A384MEK5,B0ZBE2,A0A384NKS6	0.0793755	0.493831	0.666667
GO:0046661	male sex differentiation	P	2	3	235	1357	0.00851064	0.00221076	over	A0A0K0K1J1,A0A384MEK5	A0A0K0K1J1,A0A384MEK5,P21333	0.0793755	0.493831	0.666667
GO:2000352	negative regulation of endothelial cell apoptotic process	P	2	3	235	1357	0.00851064	0.00221076	over	P02675,P02679	P02671,P02675,P02679	0.0793755	0.493831	0.666667
GO:0002700	regulation of production of molecular mediator of immune response	P	2	3	235	1357	0.00851064	0.00221076	over	P02790,P02753	P02790,P02753,I4AY87	0.0793755	0.493831	0.666667
GO:0050702	interleukin-1 beta secretion	P	2	3	235	1357	0.00851064	0.00221076	over	P02763,P19652	P02763,P0DOX3,P19652	0.0793755	0.493831	0.666667
GO:0003158	endothelium development	P	2	3	235	1357	0.00851064	0.00221076	over	A0A384MEK5,P33151	P26038,A0A384MEK5,P33151	0.0793755	0.493831	0.666667
GO:0045446	endothelial cell differentiation	P	2	3	235	1357	0.00851064	0.00221076	over	A0A384MEK5,P33151	P26038,A0A384MEK5,P33151	0.0793755	0.493831	0.666667
GO:0010756	positive regulation of plasminogen activation	P	2	3	235	1357	0.00851064	0.00221076	over	E9PHK0,Q68DS3	P00748,E9PHK0,Q68DS3	0.0793755	0.493831	0.666667
GO:0003071	renal system process involved in regulation of systemic arterial blood pressure	P	2	3	235	1357	0.00851064	0.00221076	over	B0ZBE2,P08697	A0A024R324,B0ZBE2,P08697	0.0793755	0.493831	0.666667
GO:0044452	nucleolar part	C	2	3	235	1357	0.00851064	0.00221076	over	E9PHK0,Q68DS3	E9PHK0,Q68DS3,A0A494C128	0.0793755	0.493831	0.666667
GO:0002702	positive regulation of production of molecular mediator of immune response	P	2	3	235	1357	0.00851064	0.00221076	over	P02790,P02753	P02790,P02753,I4AY87	0.0793755	0.493831	0.666667
GO:0061028	establishment of endothelial barrier	P	2	3	235	1357	0.00851064	0.00221076	over	A0A384MEK5,P33151	A0A384MEK5,P33151,P26038	0.0793755	0.493831	0.666667
GO:0002438	acute inflammatory response to antigenic stimulus	P	2	3	235	1357	0.00851064	0.00221076	over	A0A024R944,A0A384MEK5	P01024,A0A024R944,A0A384MEK5	0.0793755	0.493831	0.666667
GO:0006809	nitric oxide biosynthetic process	P	2	3	235	1357	0.00851064	0.00221076	over	A0A384MEK5,B0ZBE2	A0A384MEK5,B0ZBE2,A0A384NKS6	0.0793755	0.493831	0.666667
GO:0060541	respiratory system development	P	2	3	235	1357	0.00851064	0.00221076	over	P02753,P24593	D0PNI1,P02753,P24593	0.0793755	0.493831	0.666667
GO:1902042	negative regulation of extrinsic apoptotic signaling pathway via death domain receptors	P	2	3	235	1357	0.00851064	0.00221076	over	P02675,P02679	P02671,P02675,P02679	0.0793755	0.493831	0.666667
GO:0097755	positive regulation of blood vessel diameter	P	2	3	235	1357	0.00851064	0.00221076	over	A0A0S2Z3D5,B0ZBE2	A0A0S2Z3D5,B0ZBE2,A0A0S2Z3V0	0.0793755	0.493831	0.666667
GO:0050706	regulation of interleukin-1 beta secretion	P	2	3	235	1357	0.00851064	0.00221076	over	P02763,P19652	P02763,P0DOX3,P19652	0.0793755	0.493831	0.666667
GO:0046209	nitric oxide metabolic process	P	2	3	235	1357	0.00851064	0.00221076	over	A0A384MEK5,B0ZBE2	A0A384MEK5,B0ZBE2,A0A384NKS6	0.0793755	0.493831	0.666667
GO:0044432	endoplasmic reticulum part	C	8	27	235	1357	0.0340426	0.0198968	over	O00391,P00742,P02679,P02768,P05546,P24593,O75460,D9ZGG2	P61009,O00391,O95479,P00734,P00742,P01024,P02671,P02679,P02768,P02787,P05546,P06727,P07996,P0C0L4,P11021,P14625,P23284,P24593,Q13103,Q8NBP7,Q15430,O75460,P55072,P63241,A0A024R8S5,P62942,D9ZGG2	0.0794059	0.493831	0.296296
GO:0072358	cardiovascular system development	P	8	27	235	1357	0.0340426	0.0198968	over	P33151,A0A140VKF3,B0ZBE2,P02776,P02750,P08697,A0A0S2Z3D5,B4DEW5	A8K9V7,D0PNI1,P04196,P06576,P63261,Q53F35,A0A024R6R4,P33151,P07996,P05556,P80108,A0A140VKF3,B0ZBE2,P00558,P02776,Q68DR3,E7EUF1,P01024,P02750,P13671,Q68CK4,P08697,A0A0S2Z3D5,A0A0S2Z3V0,P00747,B4DEW5,P14618	0.0794059	0.493831	0.296296
GO:0001944	vasculature development	P	8	27	235	1357	0.0340426	0.0198968	over	P33151,A0A140VKF3,B0ZBE2,P02776,P02750,P08697,A0A0S2Z3D5,B4DEW5	A8K9V7,D0PNI1,P04196,P06576,P63261,A0A024R6R4,P33151,P07996,P05556,P80108,A0A140VKF3,B0ZBE2,P00558,P02776,Q68DR3,E7EUF1,P01024,P02750,P13671,Q68CK4,P08697,A0A0S2Z3D5,A0A0S2Z3V0,P00747,B4DEW5,P14618,Q53F35	0.0794059	0.493831	0.296296
GO:0009966	regulation of signal transduction	P	15	60	235	1357	0.0638298	0.0442152	over	P01031,O75460,P02750,P33151,B4DEW5,H0YJW9,P02790,P24593,P08697,B0ZBE2,P00742,P02675,P02679,P02776,P06702	P01031,P07996,P0DJI8,P32119,O75460,P02787,Q8NBP7,P09211,A0A384P5Q0,P00734,P08567,P02750,Q68CK4,P11021,Q6EMK4,P33151,Q92859,B4DEW5,H0YJW9,I4AY87,A0A0S2Z3V0,A0A384NPQ2,P62942,A0A024R324,P18428,P05556,P02790,P21333,P26447,A0A024R1U8,A0A087X0I0,P18065,P24593,P01024,P55072,P02760,P08697,G3XAK1,B0ZBE2,P01023,A0A024RD80,P00742,P23142,A0A024RB87,P02671,P02675,P02679,P62258,B3KNB4,P04196,Q68DR3,P05141,P48…	0.0799683	0.493831	0.25
GO:0036211	protein modification process	P	16	65	235	1357	0.0680851	0.0478998	over	P01031,P33151,O75460,P23528,P06702,P02790,O00391,P02679,P02768,P05546,P24593,P08697,A0A384MEK5,H0YJW9,B0ZBE2,P02675	P60709,P62258,P01031,P07996,P0DJI8,P32119,Q13867,P23284,P62942,A0A024R3E3,P33151,P23142,P00734,P01024,P55072,O75460,P08311,P23528,P09211,P33908,A0A024RA08,P80108,P02787,A0A3R5W301,C9K080,P05109,P00488,P13645,P35908,P02760,Q6ZW64,Q96K68,P11021,A0A384NPQ2,A0A024RD80,I4AY87,P04406,P06702,P02790,A0A0S2Z3V0,A0A024R1U8,A0A087X0I0,P14625,O00391,P02671,P02679,P02768,P05546,P0C0L4,P24593,Q13103,Q8NBP7,P08…	0.0809905	0.493831	0.246154
GO:0010646	regulation of cell communication	P	16	65	235	1357	0.0680851	0.0478998	over	P01031,B0ZBE2,O75460,P02750,P33151,B4DEW5,H0YJW9,P02753,P02790,P24593,P08697,P00742,P02675,P02679,P02776,P06702	P01031,P07996,P0DJI8,P32119,B0ZBE2,O75460,P02787,P05141,P27487,Q8NBP7,P09211,A0A024R0R9,A0A384P5Q0,P00734,P08567,P02750,Q68CK4,P11021,Q6EMK4,P33151,Q92859,B4DEW5,H0YJW9,I4AY87,P02753,A0A0S2Z3V0,A0A384NPQ2,P62942,A0A024R324,P18428,P05556,P80108,P02790,P21333,P26447,A0A024R1U8,A0A087X0I0,P18065,P24593,P01024,P55072,P02760,P08697,G3XAK1,B3KNB4,P01023,A0A024RD80,P00742,P23142,A0A024RB87,P02671,P02675…	0.0809905	0.493831	0.246154
GO:0006464	cellular protein modification process	P	16	65	235	1357	0.0680851	0.0478998	over	P01031,P33151,O75460,P23528,P06702,P02790,O00391,P02679,P02768,P05546,P24593,P08697,A0A384MEK5,H0YJW9,B0ZBE2,P02675	P60709,P62258,P01031,P07996,P0DJI8,P32119,Q13867,P23284,P62942,A0A024R3E3,P33151,P23142,P00734,P01024,P55072,O75460,P08311,P23528,P09211,P33908,A0A024RA08,P80108,P02787,A0A3R5W301,C9K080,P05109,P00488,P13645,P35908,P02760,Q6ZW64,Q96K68,P11021,A0A384NPQ2,A0A024RD80,I4AY87,P04406,P06702,P02790,A0A0S2Z3V0,A0A024R1U8,A0A087X0I0,P14625,O00391,P02671,P02679,P02768,P05546,P0C0L4,P24593,Q13103,Q8NBP7,P08…	0.0809905	0.493831	0.246154
GO:0009611	response to wounding	P	16	65	235	1357	0.0680851	0.0478998	over	B4DPQ3,F2RM37,P00742,P02675,P02679,P05546,P20851,P02776,P10720,B3KXX0,A0A0S2Z4K3,H0YJW9,P08697,A0A0K0K1J1,Q86UX7,A0A024R944	A0A024R6I6,A3RKG7,B0YJC6,B4DPQ3,F2RM37,P00488,P00734,P00742,P00747,P02671,P02675,P02679,P03951,P04275,P05160,P05546,P20851,P40197,P68431,Q13201,Q71DI3,Q96IY4,A0A3B3IS66,P00748,P01023,L8E853,P04196,Q68DR3,A0A0S2Z3V0,P08567,A0A024R3E3,C9JPQ9,P02776,P0DJI8,P10720,P21333,Q86YW5,Q15430,A0A384NKM6,B5MCB9,E9KL26,Q5UGI6,B3KXX0,P07996,P32119,A0A0S2Z4K3,H0YJW9,P05109,A0A024R5K1,A0A384MEF1,P08697,P14618,P58…	0.0809905	0.493831	0.246154
GO:0097367	carbohydrate derivative binding	F	21	90	235	1357	0.0893617	0.0663228	over	A0A0A0MRA3,A0A0A0MTH3,E9PKE3,O75460,F5H5D3,Q9H4B7,Q14520,A0A1Z1VXF2,A0A024R944,D9ZGG2,P02776,P05546,P08603,P10720,E9PHK0,H0YJW9,Q68DS3,Q6MZX7,Q6N093,Q6N095,A0A0S2Z3D5	A0A024R3X4,P00734,P18428,P00491,A0A024RD80,A0A024R1A3,A0A024R1N1,A0A024R652,A0A024RDL1,A0A087WVM4,A0A0A0MRA3,A0A0A0MTH3,A0A0G2JIW1,A0A0S2Z471,A0A140VJY2,A0A384N6A4,A0A384P5G6,A8K7F6,B4DDU6,B7Z1C9,B7Z4R3,D2JYH4,E7EQR6,E9PKE3,K9JA46,O75460,P00558,P06576,P11021,P14618,P14625,P22102,P25705,P55072,P60709,P61160,P63261,Q08211,Q32Q12,Q562R1,A0A2H4Y9T5,B2ZZ87,C9K080,A0A024R324,A0A024RB87,A0A087WVQ9,A0A38…	0.0816345	0.493831	0.233333
GO:0004252	serine-type endopeptidase activity	F	20	85	235	1357	0.0851064	0.0626382	over	A0A1U9X8X3,A0A3B3ISR2,B4DPQ3,B4DRF2,E7EQ64,F2RM37,O00187,O43866,P00742,P09871,P48740,Q14520,Q1HP67,A0A2Y9CYF2,A0A5C2GIJ0,A0A5C2GIX2,A0A5C2GSD9,Q6MZX7,Q6N093,Q6N095	A0A0R7FJH5,A0A1U9X8X3,A0A3B3ISR2,A3RKG7,A6XNE2,B0YJC6,B3KSL2,B4DPQ3,B4DRF2,B4E1Z4,C9IZP8,E7EQ64,E7ETH0,F2RM37,G3XAK1,H0YAC1,O00187,O43866,P00734,P00738,P00739,P00742,P00747,P00748,P03951,P08311,P09871,P27487,P48740,Q04756,Q14520,Q1HP67,Q6MZL2,Q8NBP7,Q9H804,Q9NZP8,A0A2Y9CYF2,A0A449C198,A0A5C2FTG3,A0A5C2FVF2,A0A5C2FWQ2,A0A5C2FY05,A0A5C2FYH6,A0A5C2G1I8,A0A5C2G1N1,A0A5C2G1Y7,A0A5C2G229,A0A5C2G2B7,A0A…	0.0819476	0.493831	0.235294
GO:0017171	serine hydrolase activity	F	20	85	235	1357	0.0851064	0.0626382	over	A0A1U9X8X3,A0A3B3ISR2,B4DPQ3,B4DRF2,E7EQ64,F2RM37,O00187,O43866,P00742,P09871,P48740,Q14520,Q1HP67,A0A2Y9CYF2,A0A5C2GIJ0,A0A5C2GIX2,A0A5C2GSD9,Q6MZX7,Q6N093,Q6N095	A0A0R7FJH5,A0A1U9X8X3,A0A3B3ISR2,A3RKG7,A6XNE2,B0YJC6,B3KSL2,B4DPQ3,B4DRF2,B4E1Z4,C9IZP8,E7EQ64,E7ETH0,F2RM37,G3XAK1,H0YAC1,O00187,O43866,P00734,P00738,P00739,P00742,P00747,P00748,P03951,P08311,P09871,P27487,P48740,Q04756,Q14520,Q1HP67,Q6MZL2,Q8NBP7,Q9H804,Q9NZP8,A0A2Y9CYF2,A0A449C198,A0A5C2FTG3,A0A5C2FVF2,A0A5C2FWQ2,A0A5C2FY05,A0A5C2FYH6,A0A5C2G1I8,A0A5C2G1N1,A0A5C2G1Y7,A0A5C2G229,A0A5C2G2B7,A0A…	0.0819476	0.493831	0.235294
GO:0008236	serine-type peptidase activity	F	20	85	235	1357	0.0851064	0.0626382	over	A0A1U9X8X3,A0A3B3ISR2,B4DPQ3,B4DRF2,E7EQ64,F2RM37,O00187,O43866,P00742,P09871,P48740,Q14520,Q1HP67,A0A2Y9CYF2,A0A5C2GIJ0,A0A5C2GIX2,A0A5C2GSD9,Q6MZX7,Q6N093,Q6N095	A0A0R7FJH5,A0A1U9X8X3,A0A3B3ISR2,A3RKG7,A6XNE2,B0YJC6,B3KSL2,B4DPQ3,B4DRF2,B4E1Z4,C9IZP8,E7EQ64,E7ETH0,F2RM37,G3XAK1,H0YAC1,O00187,O43866,P00734,P00738,P00739,P00742,P00747,P00748,P03951,P08311,P09871,P27487,P48740,Q04756,Q14520,Q1HP67,Q6MZL2,Q8NBP7,Q9H804,Q9NZP8,A0A2Y9CYF2,A0A449C198,A0A5C2FTG3,A0A5C2FVF2,A0A5C2FWQ2,A0A5C2FY05,A0A5C2FYH6,A0A5C2G1I8,A0A5C2G1N1,A0A5C2G1Y7,A0A5C2G229,A0A5C2G2B7,A0A…	0.0819476	0.493831	0.235294
GO:0002252	immune effector process	P	35	163	235	1357	0.148936	0.120118	over	O00187,O75636,P48740,Q9BWP8,A0A1W2PQB1,A0A384MEK5,P02790,A0M8Q6,A8K8Z4,B7Z550,P08603,P09871,P0C0L5,P01031,A0A024RAG6,A0A0C4DH33,A0A0J9YVY3,A0A1U9X8X3,A0A3B3ISR2,P20851,A0A2Y9CYF2,A0A5C2GIJ0,A0A5C2GIX2,A0A5C2GSD9,Q6MZX7,Q6N093,Q6N095,O43866,H0YJW9,O00391,P02750,P02763,P06702,P19652,P02753	P01024,O00187,O75636,P11226,P48740,Q15485,Q9BWP8,P01023,A0A140VJL3,P13671,A0A1W2PQB1,P18428,P09172,O75083,A0A384MEK5,P32119,P02790,P05164,A0A140TA49,A0M8Q6,A8K8Z4,B4DR57,B4E3S6,B7Z550,M0R0Q9,P01742,P07357,P08603,P09871,P0C0L4,P0C0L5,P10643,P23083,Q03591,A0A0S2Z4I5,A6XNE2,P01031,P07360,A8K5T0,B2RA39,A0A024RAB9,A0A024RAG6,A0A075B6R2,A0A087WSY4,A0A0B4J1V2,A0A0B4J1V6,A0A0B4J1Y9,A0A0C4DH29,A0A0C4DH31,…	0.0854003	0.493831	0.214724
GO:1900046	regulation of hemostasis	P	7	23	235	1357	0.0297872	0.0169492	over	B3KXX0,A0A0S2Z4K3,H0YJW9,P02675,P02679,P08697,A0A024R944	P04196,Q68DR3,P00734,A0A0S2Z3V0,P08567,A0A384NKM6,B5MCB9,E9KL26,Q5UGI6,B3KXX0,P00748,P07996,P32119,A0A0S2Z4K3,H0YJW9,P00747,P02671,P02675,P02679,P08697,Q96IY4,P03951,A0A024R944	0.0867824	0.493831	0.304348
GO:0030193	regulation of blood coagulation	P	7	23	235	1357	0.0297872	0.0169492	over	A0A0S2Z4K3,H0YJW9,P02675,P02679,P08697,A0A024R944,B3KXX0	P04196,Q68DR3,P00734,A0A0S2Z3V0,P08567,P00748,P07996,P32119,A0A0S2Z4K3,H0YJW9,P00747,P02671,P02675,P02679,P08697,Q96IY4,P03951,A0A024R944,A0A384NKM6,B5MCB9,E9KL26,Q5UGI6,B3KXX0	0.0867824	0.493831	0.304348
GO:0050818	regulation of coagulation	P	7	23	235	1357	0.0297872	0.0169492	over	B3KXX0,A0A0S2Z4K3,H0YJW9,P02675,P02679,P08697,A0A024R944	P04196,Q68DR3,P00734,A0A0S2Z3V0,P08567,A0A384NKM6,B5MCB9,E9KL26,Q5UGI6,B3KXX0,P00748,P07996,P32119,A0A0S2Z4K3,H0YJW9,P00747,P02671,P02675,P02679,P08697,Q96IY4,P03951,A0A024R944	0.0867824	0.493831	0.304348
GO:0031012	extracellular matrix	C	14	56	235	1357	0.0595745	0.0412675	over	P02675,P02679,P02763,P02776,P02790,P06702,P08697,P19652,A0A0K0K1J1,A0A140VKF3,D9ZGG2,B4DEW5,E9PHK0,Q68DS3	A0A024RAX0,A0A0S2Z4F1,A0A140VJU8,A0A384N669,B4DUV1,D3DQH8,P00488,P00747,P00748,P01023,P02671,P02675,P02679,P02743,P02760,P02763,P02776,P02790,P04196,P04217,P04275,P05109,P06702,P06703,P06727,P07996,P08311,P08697,P11226,P14618,P14625,P19652,P19827,P23142,P26447,Q13103,Q13201,Q14624,A0A0K0K1J1,A0A0S2Z4Q2,A0A140VKF3,D9ZGG2,B4DEW5,A0A1S5UZ16,A0A087X0I0,A0A024R1I7,A0A024R6R4,D9ZGF2,P22792,P35858,P8010…	0.0890377	0.493831	0.25
GO:0006810	transport	P	47	228	235	1357	0.2	0.168018	over	B0ZBE2,O00391,P02675,P02679,P02763,P02768,P02776,P08697,P19652,Q06033,Q86UX7,E9PHK0,Q68DS3,A0A1W2PRM8,A5PL27,A3KPE2,A5PL32,C9JF17,Q13790,P00742,A0M8Q6,P02790,P48740,Q9BWP8,A0A2Y9CYF2,A0A5C2GIJ0,A0A5C2GIX2,A0A5C2GSD9,A0A0C4DH33,A0A0J9YVY3,Q6MZX7,Q6N093,Q6N095,A0A024R944,P0C0L5,A0A0S2Z3D5,P02753,A0A1W2PQB1,P02750,P06702,O75636,A0A0S2Z3F6,B3KXX0,H0YJW9,A0A384MEK5,P01031,P20851	A0A024RDY0,B0ZBE2,B2RBR9,A0A024R611,A0A2H4Y9T5,Q8NBP7,P01833,O00391,O75083,P00488,P00747,P01023,P02671,P02675,P02679,P02763,P02768,P02775,P02776,P02787,P04196,P04217,P04275,P07996,P08567,P08697,P19652,P21333,P68366,Q06033,Q13103,Q13201,Q14624,Q86UX7,Q9Y490,A0A024QZL1,A0A384NKS6,E9PHK0,L8E853,Q15430,Q59FS1,Q68DR3,Q68DS3,P05109,Q96IY4,A0A087WVQ6,A0A087WUI2,P63241,D0PNI1,P62258,B3KNB4,A0A384P5G6,A0A…	0.0907406	0.493831	0.20614
GO:0043412	macromolecule modification	P	16	66	235	1357	0.0680851	0.0486367	over	P01031,P33151,O75460,P23528,P06702,P02790,O00391,P02679,P02768,P05546,P24593,P08697,A0A384MEK5,H0YJW9,B0ZBE2,P02675	P60709,A0A494C128,P62258,P01031,P07996,P0DJI8,P32119,Q13867,P23284,P62942,A0A024R3E3,P33151,P23142,P00734,P01024,P55072,O75460,P08311,P23528,P09211,P33908,A0A024RA08,P80108,P02787,A0A3R5W301,C9K080,P05109,P00488,P13645,P35908,P02760,Q6ZW64,Q96K68,P11021,A0A384NPQ2,A0A024RD80,I4AY87,P04406,P06702,P02790,A0A0S2Z3V0,A0A024R1U8,A0A087X0I0,P14625,O00391,P02671,P02679,P02768,P05546,P0C0L4,P24593,Q13103…	0.0908287	0.493831	0.242424
GO:0023051	regulation of signaling	P	16	66	235	1357	0.0680851	0.0486367	over	P01031,B0ZBE2,O75460,P02750,P33151,B4DEW5,H0YJW9,P02753,P02790,P24593,P08697,P00742,P02675,P02679,P02776,P06702	P01031,P07996,P0DJI8,P32119,Q8NBP7,B0ZBE2,O75460,P02787,P05141,P27487,P09211,A0A024R0R9,A0A384P5Q0,P00734,P08567,P02750,Q68CK4,P11021,Q6EMK4,P33151,Q92859,B4DEW5,H0YJW9,I4AY87,P02753,A0A0S2Z3V0,A0A384NPQ2,P62942,A0A024R324,P18428,P05556,P80108,P02790,P21333,P26447,A0A024R1U8,A0A087X0I0,P18065,P24593,P01024,P55072,P02760,P08697,G3XAK1,B3KNB4,P01023,A0A024RD80,P00742,P23142,A0A024RB87,P02671,P02675…	0.0908287	0.493831	0.242424
GO:0006955	immune response	P	44	212	235	1357	0.187234	0.156227	over	O00187,O75636,P48740,Q9BWP8,P02675,P02679,P06702,A0A075B6I0,A0A075B6K4,A0A024R944,A0A384MEK5,P02790,A0M8Q6,A8K8Z4,B7Z550,P08603,P09871,P0C0L5,P01031,A0A024RAG6,A0A0C4DH33,A0A0J9YVY3,A0A1U9X8X3,A0A3B3ISR2,P20851,A0A2Y9CYF2,A0A5C2GIJ0,A0A5C2GIX2,A0A5C2GSD9,Q6MZX7,Q6N093,Q6N095,O43866,H0YJW9,A0A1W2PQB1,O00391,P02750,P02763,P19652,A0A0S2Z3D5,P02776,P10720,A0A024R035,D9ZGG2	P01024,O00187,O75636,P11226,P48740,Q15485,Q9BWP8,P01023,A0A140VJL3,P13671,P02671,P02675,P02679,P05109,P06702,P14625,P18428,P06727,A0A075B6H7,A0A075B6I0,A0A075B6I1,A0A075B6I4,A0A075B6J9,A0A075B6K2,A0A075B6K4,A0A075B6K5,A0A075B6S2,A0A075B6S9,A0A087WSZ0,A0A0A0MT36,A0A0B4J1U3,A0A0B4J1Y8,A0A0C4DH67,P01591,P01871,P0DOX2,P0DOX3,P0DOX6,P0DOX7,P0DOX8,P01833,P80108,A0A024R944,A0A384MEK5,P04196,Q68DR3,P0279…	0.0916626	0.493831	0.207547
GO:0072376	protein activation cascade	P	30	138	235	1357	0.12766	0.101695	over	O00187,O75636,P48740,Q9BWP8,A0M8Q6,A8K8Z4,B7Z550,P08603,P09871,P0C0L5,P01031,A0A024RAG6,A0A0C4DH33,A0A0J9YVY3,A0A1U9X8X3,A0A3B3ISR2,P20851,A0A2Y9CYF2,A0A5C2GIJ0,A0A5C2GIX2,A0A5C2GSD9,Q6MZX7,Q6N093,Q6N095,P00742,O43866,H0YJW9,P02675,P02679,A0A024R944	O00187,O75636,P11226,P48740,Q15485,Q9BWP8,P01023,P01024,P13671,P00748,A0A140TA49,A0M8Q6,A8K8Z4,B4DR57,B4E3S6,B7Z550,M0R0Q9,P01742,P07357,P08603,P09871,P0C0L4,P0C0L5,P10643,P23083,Q03591,A0A0S2Z4I5,A6XNE2,P01031,P07360,A8K5T0,B2RA39,A0A024RAB9,A0A024RAG6,A0A075B6R2,A0A087WSY4,A0A0B4J1V2,A0A0B4J1V6,A0A0B4J1Y9,A0A0C4DH29,A0A0C4DH31,A0A0C4DH33,A0A0J9YVY3,A0A1U9X8X3,A0A3B3ISR2,C9IZP8,P01871,P02741,P02…	0.094063	0.493831	0.217391
GO:0051222	positive regulation of protein transport	P	6	19	235	1357	0.0255319	0.0140015	over	P02753,P02675,P02679,P02763,P19652,P01031	P02753,Q08211,P80108,A0A024RD80,P21333,P62258,Q53F35,P02671,P02675,P02679,P04406,P0DJI8,P02763,P0DOX3,P19652,P01031,A0A5C2FUZ4,A0A5C2FVD4,A0A024R3X4	0.0942673	0.493831	0.315789
GO:0019730	antimicrobial humoral response	P	8	28	235	1357	0.0340426	0.0206338	over	Q6MZX7,Q6N093,Q6N095,P02675,P02776,P06702,P10720,Q9BWP8	B3KSL2,P01591,P01871,P08311,Q6GMX6,Q6MZX7,Q6N091,Q6N093,Q6N095,Q6ZVX0,Q6ZW64,Q7Z351,Q86TT1,Q96K68,S6BGE0,P02671,P02675,P00734,P02775,P02776,P04196,P04406,P06702,P10720,Q06141,P05109,Q96PD5,Q9BWP8	0.095259	0.493831	0.285714
GO:0031323	regulation of cellular metabolic process	P	24	107	235	1357	0.102128	0.0788504	over	P01031,P33151,P06702,O75460,E9PHK0,Q68DS3,P08697,A0A0S2Z3D5,P05546,Q9UGM5,H0YJW9,O00391,P24593,B0ZBE2,P02790,A0A384MEK5,A0A0K0K1J1,P48740,P02776,P20851,P02675,P02679,A0A1W2PQB1,O75636	P60709,P68431,Q71DI3,P01031,P07996,P0DJI8,P32119,P01023,Q8NBP7,A0A024R3E3,P33151,P23142,P00734,P01024,P13671,P00748,Q16777,A0A384P5U2,A0A024R228,A0A024R324,O00151,P07737,Q08211,P58546,P09211,P05109,P06702,P55072,Q53F35,O75460,P02787,A0A1L1UHR1,P80108,E9PHK0,Q68DS3,P08697,Q96IY4,A0A0S2Z3D5,P06727,A0A0S2Z3V0,A0A024R1U8,P08567,P04196,P04406,P05546,Q9UGM5,B7Z539,H0YJW9,Q59FS1,Q68DR3,Q9UMV1,O00391,P21…	0.0954689	0.493831	0.224299
GO:0012505	endomembrane system	C	22	97	235	1357	0.093617	0.0714812	over	A0A0K0K1J1,D9ZGG2,O75460,P02675,P02768,O00391,B3KXX0,P02679,P33151,P06702,P02763,P02776,P08697,P19652,Q86UX7,P02750,Q06033,E9PHK0,Q68DS3,P00742,P05546,P24593	P06703,A0A087WVQ6,O15511,A0A2H4Y9T5,A0A024R8S5,A0A0C4DGB6,A0A0K0K1J1,A0A384P5Q0,A2A3R5,A8K517,B4DHR1,D6RAQ8,D9ZGG2,O75460,P02675,P02768,P04275,P07996,P09172,P11021,P14625,P19320,P23284,P33908,P55072,P61009,Q15631,Q8NBP7,Q9HDC9,A0A0S2Z3V0,A0A384NKS6,A0A384P5U2,A8K0R3,L8E853,A0A024R3X4,A0A0C4DGH5,O00391,Q92859,A8K690,A0A0S2Z4I5,P05164,P08311,B3KXX0,P02787,A0A024R611,P06727,P04196,Q68DR3,P05556,P007…	0.0978155	0.493831	0.226804
GO:0032879	regulation of localization	P	19	82	235	1357	0.0808511	0.0604274	over	B0ZBE2,A0A140VKF3,P01031,P55056,H0YJW9,P24593,P00742,P33151,Q86UX7,P02753,P02675,P02679,B3KXX0,P02763,P19652,A0A384MEK5,B4DEW5,P20851,P0C0L5	B0ZBE2,A0A2H4Y9T5,Q8NBP7,P05109,Q96IY4,P05141,P27487,P07996,P80108,A0A140VKF3,P07737,G3XAK1,P01031,P05556,A0A024R104,A0A024R0R9,P01024,P27169,A0A0S2Z3V0,P02741,P55056,H0YJW9,P24593,P60709,A0A024R3E3,P06727,A2VCK8,E7EUF1,P21333,A0A024R324,A0A024R3I5,A0A024R611,P00742,P11021,P33151,P63261,Q86UX7,P08779,P02753,P62942,P02787,A0A1U9X8Y4,Q08211,A0A024RD80,P00747,P06576,P25705,P04196,Q68DR3,P02671,P0267…	0.10047	0.493831	0.231707
GO:0042060	wound healing	P	15	62	235	1357	0.0638298	0.045689	over	B4DPQ3,F2RM37,P00742,P02675,P02679,P05546,P20851,P02776,P10720,B3KXX0,A0A0S2Z4K3,H0YJW9,P08697,Q86UX7,A0A024R944	A0A024R6I6,A3RKG7,B0YJC6,B4DPQ3,F2RM37,P00488,P00734,P00742,P00747,P02671,P02675,P02679,P03951,P04275,P05160,P05546,P20851,P40197,P68431,Q13201,Q71DI3,Q96IY4,A0A3B3IS66,P00748,P01023,L8E853,P04196,Q68DR3,A0A0S2Z3V0,P08567,C9JPQ9,P02776,P0DJI8,P10720,P21333,Q86YW5,Q15430,A0A384NKM6,B5MCB9,E9KL26,Q5UGI6,B3KXX0,P07996,P32119,A0A0S2Z4K3,H0YJW9,A0A384MEF1,P08697,P14618,P58546,A0A024R324,P02743,P60709,…	0.101119	0.493831	0.241935
GO:0044057	regulation of system process	P	5	15	235	1357	0.0212766	0.0110538	over	B0ZBE2,A0A384MEK5,P02675,P02679,P24593	B0ZBE2,A0A2H4Y9T5,P62258,P58546,A0A024R3E3,P06727,A0A384MEK5,P02671,P02675,P02679,P09172,Q6UXB8,P24593,A0A024R324,P21333	0.101242	0.493831	0.333333
GO:0050819	negative regulation of coagulation	P	5	15	235	1357	0.0212766	0.0110538	over	A0A0S2Z4K3,H0YJW9,P02675,P02679,P08697	P00734,A0A0S2Z3V0,A0A0S2Z4K3,H0YJW9,P00747,P00748,P02671,P02675,P02679,P04196,P08697,Q96IY4,P07996,Q68DR3,P03951	0.101242	0.493831	0.333333
GO:0030195	negative regulation of blood coagulation	P	5	15	235	1357	0.0212766	0.0110538	over	P02675,P02679,P08697,A0A0S2Z4K3,H0YJW9	P00734,A0A0S2Z3V0,P00747,P00748,P02671,P02675,P02679,P04196,P08697,Q96IY4,P07996,Q68DR3,P03951,A0A0S2Z4K3,H0YJW9	0.101242	0.493831	0.333333
GO:1900047	negative regulation of hemostasis	P	5	15	235	1357	0.0212766	0.0110538	over	A0A0S2Z4K3,H0YJW9,P02675,P02679,P08697	P00734,A0A0S2Z3V0,A0A0S2Z4K3,H0YJW9,P00747,P00748,P02671,P02675,P02679,P04196,P08697,Q96IY4,P07996,Q68DR3,P03951	0.101242	0.493831	0.333333
GO:0071495	cellular response to endogenous stimulus	P	9	33	235	1357	0.0382979	0.0243183	over	P33151,P02750,P02675,B0ZBE2,A0A384MEK5,P24593,A0A140VKF3,E9PHK0,Q68DS3	P33151,P80108,A0A024R6R4,P02750,P07996,Q68CK4,P11021,Q6EMK4,Q92859,A0A024R324,P09211,P14618,Q8NBP7,B3KNB4,P18065,P61160,A0A024R5K1,A0A024R611,P02675,B0ZBE2,A0A384MEK5,P14625,P24593,A0A2H4Y9T5,P26038,A0A140VKF3,P48059,E9PHK0,Q68DS3,P60709,A0A024RB87,P19320,A0A384N6H1	0.101331	0.493831	0.272727
GO:0001932	regulation of protein phosphorylation	P	9	33	235	1357	0.0382979	0.0243183	over	P01031,O75460,P02790,P08697,A0A384MEK5,H0YJW9,P02675,P02679,P33151	P60709,P01031,P07996,P0DJI8,P32119,P23142,P00734,P01024,P09211,O75460,P02787,A0A384NPQ2,A0A024RD80,I4AY87,P02790,A0A0S2Z3V0,A0A024R1U8,A0A087X0I0,P02760,P08697,P04196,Q68DR3,A0A024R104,A0A384MEK5,H0YJW9,A0A024RB87,P02671,P02675,P02679,B3KNB4,A0A384NKS6,A0A024R3E3,P33151	0.101331	0.493831	0.272727
GO:0002673	regulation of acute inflammatory response	P	9	33	235	1357	0.0382979	0.0243183	over	A0M8Q6,O43866,P01031,P08603,P09871,P0C0L5,P20851,H0YJW9,P48740	P01024,P01023,P13671,P00748,P02743,P09211,A0M8Q6,O43866,P00734,P01031,P01742,P04003,P07357,P07360,P08603,P09871,P0C0L4,P0C0L5,P10643,P15169,P20851,P22792,P23083,Q03591,Q92496,Q96IY4,A8K5T0,H0YJW9,Q9UMV1,B5MCB9,E9KL26,P48740,Q5UGI6	0.101331	0.493831	0.272727
GO:0032268	regulation of cellular protein metabolic process	P	17	72	235	1357	0.0723404	0.0530582	over	P01031,P33151,P06702,O75460,E9PHK0,Q68DS3,P08697,P05546,Q9UGM5,H0YJW9,P24593,P02790,P48740,P20851,A0A384MEK5,P02675,P02679	P60709,P01031,P07996,P0DJI8,P32119,P01023,A0A024R3E3,P33151,P23142,P00734,P01024,P13671,P00748,P58546,P09211,P05109,P06702,P55072,Q53F35,O75460,P02787,E9PHK0,Q68DS3,P08697,Q96IY4,P04196,P04406,P05546,Q9UGM5,B7Z539,H0YJW9,Q59FS1,Q68DR3,Q9UMV1,A0A024R324,P24593,B4DZM1,P11021,P62942,I4AY87,A0A384NKS6,Q8NBP7,A0A0S2Z3V0,A0A384NPQ2,A0A024RD80,P02790,P62258,A0A024R1U8,A0A087X0I0,P14625,P63241,B5MCB9,E9K…	0.101348	0.493831	0.236111
GO:0002253	activation of immune response	P	30	139	235	1357	0.12766	0.102432	over	O00187,O75636,P48740,Q9BWP8,P02675,P02679,P06702,A0M8Q6,A8K8Z4,B7Z550,P08603,P09871,P0C0L5,P01031,A0A024RAG6,A0A0C4DH33,A0A0J9YVY3,A0A1U9X8X3,A0A3B3ISR2,P20851,A0A2Y9CYF2,A0A5C2GIJ0,A0A5C2GIX2,A0A5C2GSD9,Q6MZX7,Q6N093,Q6N095,O43866,H0YJW9,A0A1W2PQB1	O00187,O75636,P11226,P48740,Q15485,Q9BWP8,P01023,P01024,P13671,P02671,P02675,P02679,P05109,P06702,P14625,P18428,P80108,A0A140TA49,A0M8Q6,A8K8Z4,B4DR57,B4E3S6,B7Z550,M0R0Q9,P01742,P07357,P08603,P09871,P0C0L4,P0C0L5,P10643,P23083,Q03591,A0A0S2Z4I5,A6XNE2,P01031,P07360,A8K5T0,B2RA39,A0A024RAB9,A0A024RAG6,A0A075B6R2,A0A087WSY4,A0A0B4J1V2,A0A0B4J1V6,A0A0B4J1Y9,A0A0C4DH29,A0A0C4DH31,A0A0C4DH33,A0A0J9YV…	0.10149	0.493831	0.215827
GO:0051234	establishment of localization	P	47	230	235	1357	0.2	0.169492	over	B0ZBE2,O00391,P02675,P02679,P02763,P02768,P02776,P08697,P19652,Q06033,Q86UX7,E9PHK0,Q68DS3,A0A1W2PRM8,A5PL27,A3KPE2,A5PL32,C9JF17,Q13790,P00742,A0M8Q6,P02790,P48740,Q9BWP8,A0A2Y9CYF2,A0A5C2GIJ0,A0A5C2GIX2,A0A5C2GSD9,A0A0C4DH33,A0A0J9YVY3,Q6MZX7,Q6N093,Q6N095,A0A024R944,P0C0L5,A0A0S2Z3D5,P02753,A0A1W2PQB1,P02750,P06702,O75636,A0A0S2Z3F6,B3KXX0,H0YJW9,A0A384MEK5,P01031,P20851	P05556,A0A024RDY0,B0ZBE2,B2RBR9,A0A024R611,A0A2H4Y9T5,Q8NBP7,P01833,O00391,O75083,P00488,P00747,P01023,P02671,P02675,P02679,P02763,P02768,P02775,P02776,P02787,P04196,P04217,P04275,P07996,P08567,P08697,P19652,P21333,P68366,Q06033,Q13103,Q13201,Q14624,Q86UX7,Q9Y490,A0A024QZL1,A0A384NKS6,E9PHK0,L8E853,Q15430,Q59FS1,Q68DR3,Q68DS3,P05109,Q96IY4,A0A087WVQ6,A0A087WUI2,P63241,D0PNI1,P62258,B3KNB4,A0A384P…	0.102456	0.493831	0.204348
GO:0002682	regulation of immune system process	P	36	171	235	1357	0.153191	0.126013	over	O00187,O75636,P48740,Q9BWP8,P02675,P02679,P06702,A0A1W2PQB1,P02790,A0M8Q6,A8K8Z4,B7Z550,P08603,P09871,P0C0L5,P01031,A0A024RAG6,A0A0C4DH33,A0A0J9YVY3,A0A1U9X8X3,A0A3B3ISR2,P20851,A0A2Y9CYF2,A0A5C2GIJ0,A0A5C2GIX2,A0A5C2GSD9,Q6MZX7,Q6N093,Q6N095,O43866,H0YJW9,A0A0S2Z3D5,P02776,P02753,P02763,P19652	P01024,O00187,O75636,P11226,P48740,Q15485,Q9BWP8,P01023,P13671,P02671,P02675,P02679,P05109,P06702,P14625,P18428,A0A1W2PQB1,P80108,P07996,P02790,P04196,Q68DR3,I4AY87,A0A140TA49,A0M8Q6,A8K8Z4,B4DR57,B4E3S6,B7Z550,M0R0Q9,P01742,P07357,P08603,P09871,P0C0L4,P0C0L5,P10643,P23083,Q03591,A0A0S2Z4I5,A6XNE2,P01031,P07360,A8K5T0,B2RA39,A0A024RAB9,A0A024RAG6,A0A075B6R2,A0A087WSY4,A0A0B4J1V2,A0A0B4J1V6,A0A0B4…	0.103261	0.493831	0.210526
GO:0090276	regulation of peptide hormone secretion	P	3	7	235	1357	0.012766	0.00515844	over	P02753,P02675,P02679	P05141,P27487,P02753,P80108,P02671,P02675,P02679	0.104621	0.493831	0.428571
GO:1903524	positive regulation of blood circulation	P	3	7	235	1357	0.012766	0.00515844	over	A0A384MEK5,P02675,P02679	A0A2H4Y9T5,A0A384MEK5,P02671,P02675,P02679,P09172,A0A024R324	0.104621	0.493831	0.428571
GO:0005577	fibrinogen complex	C	3	7	235	1357	0.012766	0.00515844	over	P02675,P02679,P08697	C9JPQ9,P02671,P02675,P02679,P07996,P08697,D3DSP9	0.104621	0.493831	0.428571
GO:0002064	epithelial cell development	P	3	7	235	1357	0.012766	0.00515844	over	A0A0K0K1J1,A0A384MEK5,P33151	P35908,A0A0K0K1J1,Q9H5P4,P26038,A0A384MEK5,P21333,P33151	0.104621	0.493831	0.428571
GO:0002221	pattern recognition receptor signaling pathway	P	3	7	235	1357	0.012766	0.00515844	over	P02675,P02679,P06702	P02671,P02675,P02679,P05109,P06702,P14625,P18428	0.104621	0.493831	0.428571
GO:0002218	activation of innate immune response	P	3	7	235	1357	0.012766	0.00515844	over	P02675,P02679,P06702	P02671,P02675,P02679,P05109,P06702,P14625,P18428	0.104621	0.493831	0.428571
GO:0002758	innate immune response-activating signal transduction	P	3	7	235	1357	0.012766	0.00515844	over	P02675,P02679,P06702	P02671,P02675,P02679,P05109,P06702,P14625,P18428	0.104621	0.493831	0.428571
GO:0007423	sensory organ development	P	3	7	235	1357	0.012766	0.00515844	over	A0A0K0K1J1,P02753,A0A140VKF3	A0A0K0K1J1,P02753,C9K080,Q9H5P4,A0A024RAB9,Q53F35,A0A140VKF3	0.104621	0.493831	0.428571
GO:0033627	cell adhesion mediated by integrin	P	3	7	235	1357	0.012766	0.00515844	over	Q86UX7,A0A384MEK5,H0YJW9	P04196,Q68DR3,P05556,P27487,Q86UX7,A0A384MEK5,H0YJW9	0.104621	0.493831	0.428571
GO:2001237	negative regulation of extrinsic apoptotic signaling pathway	P	3	7	235	1357	0.012766	0.00515844	over	P02675,P02679,P02776	P02671,P02675,P02679,P02776,P32119,P07996,P09211	0.104621	0.493831	0.428571
GO:0030072	peptide hormone secretion	P	3	7	235	1357	0.012766	0.00515844	over	P02753,P02675,P02679	P05141,P27487,P02753,P80108,P02671,P02675,P02679	0.104621	0.493831	0.428571
GO:0002224	toll-like receptor signaling pathway	P	3	7	235	1357	0.012766	0.00515844	over	P02675,P02679,P06702	P18428,P02671,P02675,P02679,P05109,P06702,P14625	0.104621	0.493831	0.428571
GO:0048598	embryonic morphogenesis	P	3	7	235	1357	0.012766	0.00515844	over	P23528,H0YJW9,P02753	P23528,P07737,C9K080,H0YJW9,P05556,P02753,Q9H5P4	0.104621	0.493831	0.428571
GO:0021700	developmental maturation	P	3	7	235	1357	0.012766	0.00515844	over	P33151,A0A024RAG6,P02679	A0A024R6R4,P33151,A0A024RAG6,P01024,P02679,A0A024R324,P07737	0.104621	0.493831	0.428571
GO:0050730	regulation of peptidyl-tyrosine phosphorylation	P	3	7	235	1357	0.012766	0.00515844	over	P02790,A0A384MEK5,H0YJW9	P02790,A0A024R104,A0A384MEK5,I4AY87,H0YJW9,P04196,Q68DR3	0.104621	0.493831	0.428571
GO:0010629	negative regulation of gene expression	P	7	24	235	1357	0.0297872	0.0176861	over	O75460,P08697,P24593,P48740,P20851,A0A0S2Z3D5,A0A140VKF3	P68431,Q71DI3,P01023,Q16777,O75460,P07996,P08697,Q96IY4,P21333,P48059,P04406,P24593,B4DZM1,Q15631,Q08211,A0A384P5U2,B5MCB9,E9KL26,P48740,Q5UGI6,P04003,P20851,A0A0S2Z3D5,A0A140VKF3	0.105245	0.493831	0.291667
GO:0030198	extracellular matrix organization	P	7	24	235	1357	0.0297872	0.0176861	over	B0ZBE2,P08697,O00391,D9ZGG2,P02675,P02679,H0YJW9	B0ZBE2,Q96IY4,P27487,P00747,P01023,P08311,A0A384N669,P08697,A0A087X0I0,P05556,O00391,A0A0S2Z4Q2,B4DUV1,D9ZGG2,P02671,P02675,P02679,P04275,P07996,P19320,P23142,A0A1S5UZ16,H0YJW9,L8E853	0.105245	0.493831	0.291667
GO:0019725	cellular homeostasis	P	10	38	235	1357	0.0425532	0.0280029	over	O00391,A0A0S2Z3D5,P33151,A5PL27,P02790,B0ZBE2,P06702,A0A140VKF3,A0A384MEK5,O75460	P14625,A0A024R8S5,A0A384MTR2,A0A384NPQ2,B2R960,B3KQT9,D3DPK5,O00391,P05164,P30041,P32119,A0A0S2Z3D5,P33151,A0A0S2Z3V0,A0A0C4DG76,A0A0K0K1H8,A5PL27,B4E1B2,G3V0E5,P02787,P02790,B0ZBE2,P10643,A0A2H4Y9T5,P0DJI8,P05109,P06702,P80108,P00747,A0A024R611,P00734,P06576,P62258,P62942,A0A140VKF3,A0A384MEK5,O75460,Q96IY4	0.105655	0.493831	0.263158
GO:0051962	positive regulation of nervous system development	P	4	11	235	1357	0.0170213	0.00810612	over	A0A0S2Z3D5,A0A140VKF3,B0ZBE2,P06702	A0A024R104,A0A0S2Z3D5,A0A140VKF3,B0ZBE2,P06702,P11021,A0A0S2Z3X8,A0A024RBB7,A0A0S2Z3V0,P61160,P21333	0.106165	0.493831	0.363636
GO:0031346	positive regulation of cell projection organization	P	4	11	235	1357	0.0170213	0.00810612	over	A0A0S2Z3D5,A0A140VKF3,B0ZBE2,P06702	P61160,A0A024R104,A0A0S2Z3D5,A0A140VKF3,B0ZBE2,P06702,P11021,A0A0S2Z3X8,A0A0S2Z3V0,P07737,A0A024R5K1	0.106165	0.493831	0.363636
GO:0007186	G protein-coupled receptor signaling pathway	P	4	11	235	1357	0.0170213	0.00810612	over	P02776,A0A1W2PRM8,B0ZBE2,P01031	P02776,P21333,A0A1W2PRM8,P08567,P01024,P00734,B0ZBE2,P01031,P02775,P0DJI8,A0A0S2Z3V0	0.106165	0.493831	0.363636
GO:0070371	ERK1 and ERK2 cascade	P	4	11	235	1357	0.0170213	0.00810612	over	P02675,P02679,P08697,B0ZBE2	P09211,P23142,A0A024RB87,I4AY87,P02671,P02675,P02679,P08697,B0ZBE2,D0PNI1,P02787	0.106165	0.493831	0.363636
GO:0050769	positive regulation of neurogenesis	P	4	11	235	1357	0.0170213	0.00810612	over	A0A0S2Z3D5,A0A140VKF3,B0ZBE2,P06702	A0A024R104,A0A0S2Z3D5,A0A140VKF3,B0ZBE2,P06702,P11021,A0A0S2Z3X8,A0A0S2Z3V0,P61160,P21333,A0A024RBB7	0.106165	0.493831	0.363636
GO:0090287	regulation of cellular response to growth factor stimulus	P	4	11	235	1357	0.0170213	0.00810612	over	P02750,P33151,B4DEW5,H0YJW9	P02750,P07996,Q68CK4,P11021,Q6EMK4,P33151,Q92859,B4DEW5,H0YJW9,P04196,Q68DR3	0.106165	0.493831	0.363636
GO:0050778	positive regulation of immune response	P	31	145	235	1357	0.131915	0.106853	over	O00187,O75636,P48740,Q9BWP8,P02675,P02679,P06702,P02790,A0M8Q6,A8K8Z4,B7Z550,P08603,P09871,P0C0L5,P01031,A0A024RAG6,A0A0C4DH33,A0A0J9YVY3,A0A1U9X8X3,A0A3B3ISR2,P20851,A0A2Y9CYF2,A0A5C2GIJ0,A0A5C2GIX2,A0A5C2GSD9,Q6MZX7,Q6N093,Q6N095,O43866,H0YJW9,A0A1W2PQB1	P01024,O00187,O75636,P11226,P48740,Q15485,Q9BWP8,P01023,P13671,P02671,P02675,P02679,P05109,P06702,P14625,P18428,P80108,P04196,Q68DR3,P02790,A0A140TA49,A0M8Q6,A8K8Z4,B4DR57,B4E3S6,B7Z550,M0R0Q9,P01742,P07357,P08603,P09871,P0C0L4,P0C0L5,P10643,P23083,Q03591,A0A0S2Z4I5,A6XNE2,P01031,P07360,A8K5T0,B2RA39,A0A024RAB9,A0A024RAG6,A0A075B6R2,A0A087WSY4,A0A0B4J1V2,A0A0B4J1V6,A0A0B4J1Y9,A0A0C4DH29,A0A0C4DH3…	0.107111	0.493831	0.213793
GO:0010033	response to organic substance	P	21	93	235	1357	0.0893617	0.0685335	over	A0A384MEK5,O75460,P33151,A0A0K0K1J1,P02776,P02750,B4DEW5,H0YJW9,B0ZBE2,P0C0L5,P02753,P23528,P02675,P02790,P24593,P10720,A0A140VKF3,P02679,E9PHK0,Q68DS3,P08697	A0A140VJL3,A0A384MEK5,P09172,P07996,P11021,P06727,O75460,Q9Y490,P33151,P80108,A0A140VJX1,A0A024RB87,A0A0K0K1J1,A0A024R324,O95445,P00338,P09211,A0A384N669,P00488,P02776,P05556,P0DJI8,P14625,P18428,P19320,A0A024R6R4,P55072,P02750,Q68CK4,Q6EMK4,Q92859,B4DEW5,H0YJW9,P32119,I4AY87,A0A384N6H1,A0A384P5Q0,A4D275,B0ZBE2,P18065,P0C0L5,A0A024R3X4,A0A384MTR2,P05109,P05164,P02753,P14618,Q8NBP7,B3KNB4,P48059,Q…	0.108257	0.493831	0.225806
GO:0045595	regulation of cell differentiation	P	11	43	235	1357	0.0468085	0.0316875	over	P02776,A0A0S2Z3D5,A0A140VKF3,B0ZBE2,P06702,P08697,P24593,P23528,P02675,P02679,P33151	Q6EMK4,P02776,P02741,A0A024R104,A0A0S2Z3D5,A0A140VKF3,B0ZBE2,P06702,P11021,A0A024R324,A0A0S2Z3V0,Q96PD5,O95497,P32119,P05556,Q53F35,P08697,A0A384NKS6,Q06141,P07996,P68431,Q71DI3,P02743,B3KNB4,P24593,A0A0S2Z3X8,P00491,P00734,O75083,A0A024RBB7,A8K0R3,A0A024R1K7,P23528,P61160,Q6UXB8,P23142,P02671,P02675,P02679,P21333,P48059,A0A384P5G6,P33151	0.108681	0.493831	0.255814
GO:0048519	negative regulation of biological process	P	26	119	235	1357	0.110638	0.0876934	over	O75460,P02768,P23528,P33151,A0A140VKF3,A0A0S2Z3D5,P08697,P01031,P05546,Q9UGM5,H0YJW9,P24593,O00391,B0ZBE2,P02776,A0A0S2Z4K3,B4DEW5,P02763,P02675,P02679,P48740,P20851,O75636,A0A384MEK5,P02753,A0A0K0K1J1	P68431,Q71DI3,P01023,Q8NBP7,P23142,P07996,P25705,A0A0S2Z3V0,P02743,P09211,I4AY87,A0A384MEF1,A0A384MR50,A8K0T9,B7Z992,Q16777,O75460,P06576,P04196,A0A384P5Q0,P02768,P05164,P11021,P14625,P21333,P23528,P32119,P00747,P33151,P80108,A0A140VK00,Q68DR3,P00734,A0A140VKF3,A0A0S2Z3D5,A0A1L1UHR1,P27487,Q6EMK4,P02741,P08697,Q96IY4,P01031,A0A024R324,K7ER74,P08567,P04406,P05546,Q9UGM5,B7Z539,H0YJW9,Q59FS1,Q9UMV1…	0.109229	0.493831	0.218487
GO:0002684	positive regulation of immune system process	P	33	156	235	1357	0.140426	0.114959	over	O00187,O75636,P48740,Q9BWP8,P02675,P02679,P06702,P02790,A0M8Q6,A8K8Z4,B7Z550,P08603,P09871,P0C0L5,P01031,A0A024RAG6,A0A0C4DH33,A0A0J9YVY3,A0A1U9X8X3,A0A3B3ISR2,P20851,A0A2Y9CYF2,A0A5C2GIJ0,A0A5C2GIX2,A0A5C2GSD9,Q6MZX7,Q6N093,Q6N095,O43866,H0YJW9,A0A1W2PQB1,P02776,P02753	P01024,O00187,O75636,P11226,P48740,Q15485,Q9BWP8,P01023,P13671,P02671,P02675,P02679,P05109,P06702,P14625,P18428,P80108,P02790,P04196,Q68DR3,A0A140TA49,A0M8Q6,A8K8Z4,B4DR57,B4E3S6,B7Z550,M0R0Q9,P01742,P07357,P08603,P09871,P0C0L4,P0C0L5,P10643,P23083,Q03591,A0A0S2Z4I5,A6XNE2,P01031,P07360,A8K5T0,B2RA39,A0A024RAB9,A0A024RAG6,A0A075B6R2,A0A087WSY4,A0A0B4J1V2,A0A0B4J1V6,A0A0B4J1Y9,A0A0C4DH29,A0A0C4DH3…	0.110254	0.493831	0.211538
GO:0006915	apoptotic process	P	12	48	235	1357	0.0510638	0.0353721	over	P06702,P02768,P23528,B0ZBE2,A0A0S2Z3D5,O75460,Q9BWP8,P02675,P02679,P02776,A0A0K0K1J1,O43866	A0A384NKS6,I4AY87,P05109,P06702,P55072,Q53F35,A0A384P5Q0,P02768,P05164,P07996,P09211,P11021,P14625,P21333,P23528,P32119,A0A024QZL1,A0A024R3X4,B0ZBE2,A0A0S2Z3D5,P00338,P04196,P05556,P80108,Q68DR3,P62258,A0A024R324,Q8NBP7,A0A024R611,A0A024RD80,A0A0S2Z3V0,P04406,O75460,Q9BWP8,B3KNB4,P05141,P02671,P02675,P02679,O95497,A0A140VJY2,G3XAK1,P09172,P02776,A0A0K0K1J1,A0A384MEF1,O43866,P63241	0.110719	0.493831	0.25
GO:0051240	positive regulation of multicellular organismal process	P	14	58	235	1357	0.0595745	0.0427413	over	B0ZBE2,P01031,A0A0S2Z3D5,A0A140VKF3,P06702,P02776,P02750,P33151,A0A384MEK5,P02675,P02679,P02763,P19652,P08697	B0ZBE2,P08567,P01024,P01031,P07996,P80108,P58546,P07737,A0A024R104,A0A0S2Z3D5,A0A140VKF3,P06702,P11021,P00734,P00748,P32119,Q08211,P18428,A0A024R3X4,P02776,A0A384NKS6,A0A384N669,O95497,G3XAK1,P23284,P00747,P06576,P25705,P02750,P05556,P13671,P33151,Q68CK4,A0A0S2Z3X8,P02787,A0A2H4Y9T5,A0A384MEK5,P02671,P02675,P02679,P09172,A0A024R324,P00491,P04406,P0DJI8,P02763,P0DOX3,P19652,A0A024RBB7,P04196,P0869…	0.112676	0.493831	0.241379
GO:0098796	membrane protein complex	C	8	29	235	1357	0.0340426	0.0213707	over	B3KXX0,O75460,A0A024R035,A8K8Z4,B7Z550,P01031,P33151,H0YJW9	P61009,B3KXX0,P55072,A0A087WVQ6,Q92859,O75460,P06576,P25705,A0A024R035,A8K8Z4,B4E3S6,B7Z550,P01031,P07357,P07360,P10643,P13671,A0A024R0R9,A0A2H4Y9T5,P33151,H0YJW9,P19320,P62942,A0A1U9X8Y4,B4E0X1,A0A140VK00,B4DLU2,P02787,P05556	0.112786	0.493831	0.275862
GO:0050789	regulation of biological process	P	64	325	235	1357	0.27234	0.239499	over	P01031,P24593,O00187,O75636,P48740,Q9BWP8,P33151,P02750,B0ZBE2,P02675,P02679,P06702,A0A1W2PQB1,P02790,P02763,P19652,A0M8Q6,A8K8Z4,B7Z550,P08603,P09871,P0C0L5,O00391,O75460,A0A024RAG6,A0A0C4DH33,A0A0J9YVY3,A0A1U9X8X3,A0A3B3ISR2,P20851,A0A2Y9CYF2,A0A5C2GIJ0,A0A5C2GIX2,A0A5C2GSD9,Q6MZX7,Q6N093,Q6N095,P02776,A0A1W2PRM8,Q86UX7,P23528,P02768,A0A0K0K1J1,A0A384MEK5,B3KXX0,A0A140VKF3,A0A0S2Z3D5,E9PHK0,Q68…	P60709,P62258,P68431,Q71DI3,P01031,P07996,P0DJI8,P32119,A0A024R1U8,P24593,P01024,B3KSL2,A0A384NKS6,O00187,O75636,P11226,P48740,Q15485,Q9BWP8,P01023,Q8NBP7,A0A024R3E3,P33151,P23142,P00734,P25705,A0A0S2Z3V0,P02750,Q68CK4,P13671,B0ZBE2,A0A2H4Y9T5,P02671,P02675,P02679,P05109,P06702,P14625,P18428,A0A1W2PQB1,P80108,P00748,P02790,P02743,P09211,P02763,P19652,P04196,Q68DR3,I4AY87,Q96IY4,A0A1U9X8Y4,P05556,…	0.113284	0.493831	0.196923
GO:0043169	cation binding	F	27	125	235	1357	0.114894	0.092115	over	O75460,A0A0C4DFP6,A0A0S2Z4K3,A0A3B3ISR2,B4DPQ3,F2RM37,O00187,P00742,P06702,P09871,P33151,P48740,Q14520,Q9BWP8,E9PHK0,Q68DS3,A0A0H5AY34,O75636,P02679,P02790,Q8NEP9,A5PL27,A8KA37,P02768,Q6MZX7,Q6N093,Q6N095	A0A024R4F1,O75460,P14618,A0A024R694,A0A024RAX0,A0A024RDT4,A0A080YV01,A0A087WXI5,A0A0C4DFP6,A0A0C4DGQ5,A0A0R7FJH5,A0A0S2Z4F1,A0A0S2Z4K3,A0A384MEF1,A0A3B3ISR2,A3RKG7,A8K3I0,B0YJC6,B2RA89,B4DHR1,B4DPQ3,B4DUV1,B7Z6Z4,B7Z992,B7Z9B1,D3DQH8,D6RAQ8,F2RM37,J3QRS3,O00187,P00734,P00742,P00748,P02741,P02743,P05109,P06702,P06703,P07996,P09871,P11021,P14625,P19827,P23142,P26447,P27169,P33151,P33908,P48740,P679…	0.115892	0.493831	0.216
GO:1904951	positive regulation of establishment of protein localization	P	6	20	235	1357	0.0255319	0.0147384	over	P02753,P02675,P02679,P02763,P19652,P01031	P02753,Q08211,P80108,A0A024RD80,P21333,P62258,Q53F35,P02671,P02675,P02679,P04406,P0DJI8,P02763,P0DOX3,P19652,P01031,B3KNB4,A0A5C2FUZ4,A0A5C2FVD4,A0A024R3X4	0.116045	0.493831	0.3
GO:0005887	integral component of plasma membrane	C	6	20	235	1357	0.0255319	0.0147384	over	A0A024R035,A8K8Z4,B7Z550,P01031,B3KXX0,A0A024R8N8	A0A024R035,A8K8Z4,B4E3S6,B7Z550,P01031,P07357,P07360,P10643,P13671,B4DLU2,A0A2H4Y9T5,B3KXX0,P05556,A0A024R8N8,O75882,P01833,P05141,P19320,P40197,Q92859	0.116045	0.493831	0.3
[truncated: 2,097 more rows]
