# Supplementary material for: The Plasma DIA-Based Quantitative Proteomics Reveals the Pathogenic Pathways and New Biomarkers in Cervical Cancer and High Grade Squamous Intraepithelial Lesion
Source: J Clin Med. 2022 Dec 1;11(23):7155. doi: 10.3390/jcm11237155 (PMC9736146; doi:10.3390/jcm11237155)
Supplement: Supplementary file 1 [file jcm-11-07155-s001.zip › jcm-2011552-Supplementary Tables/Supplementary Table S6 KEGG results among the three groups.xlsx]

## Sheet: query2map
Protein_ID

## Sheet: map2query
Level1

## Sheet: Enrichment
Level1
